# Supplementary material for: BioID identifies proteins involved in the cell biology of caveolae
Source: PLoS One. 2018 Dec 27;13(12):e0209856. doi: 10.1371/journal.pone.0209856 (PMC6307745; doi:10.1371/journal.pone.0209856)
Supplement: S1 File — Number of exclusive peptides for each protein is shown in the table. The identity of the BirA* fusion used in each sample is given at the top of each column. ‘Control’ indicates a sample where no BirA* fusion was transfected. Some experiments (F and G) were carried out in duplicate, and the values used in Fig 2 are simply the mean of the duplicates. (XLSX) [file pone.0209856.s007.xlsx]

## Sheet: A
Identified Proteins	Accession Number	Molecular Weight	Cavin1	CD8	SCORE
Polymerase I and transcript release factor OS=Homo sapiens GN=PTRF PE=1 SV=1	PTRF_HUMAN (+2)	43 kDa	37	0	37
Nucleosome assembly protein 1-like 1, isoform CRA_a OS=Homo sapiens GN=NAP1L1 PE=3 SV=1	A0A024RBB7_HUMAN (+6)	45 kDa	8	0	8
Cytoskeleton-associated protein 5 OS=Homo sapiens GN=CKAP5 PE=1 SV=3	CKAP5_HUMAN	226 kDa	14	1	7
Nucleosome assembly protein 1-like 4, isoform CRA_b OS=Homo sapiens GN=NAP1L4 PE=3 SV=1	A0A024RCC9_HUMAN (+4)	43 kDa	7	0	7
EIF4G1 protein OS=Homo sapiens GN=EIF4G1 PE=2 SV=1	B2RU06_HUMAN (+8)	176 kDa	7	0	7
Importin-7 OS=Homo sapiens GN=IPO7 PE=1 SV=1	IPO7_HUMAN	120 kDa	7	0	7
La-related protein 1 OS=Homo sapiens GN=LARP1 PE=1 SV=2	LARP1_HUMAN	124 kDa	7	0	7
Caldesmon OS=Homo sapiens GN=CALD1 PE=1 SV=1	E7EX44_HUMAN (+1)	64 kDa	9	0	9
Microtubule-associated protein OS=Homo sapiens GN=MAP4 PE=1 SV=1	E7EVA0_HUMAN	245 kDa	28	2	9.33333
Pleckstrin homology-like domain family B member 2 OS=Homo sapiens GN=PHLDB2 PE=1 SV=2	PHLB2_HUMAN	142 kDa	4	0	4
CD2-associated protein OS=Homo sapiens GN=CD2AP PE=1 SV=1	CD2AP_HUMAN	71 kDa	7	0	7
Ran GTPase activating protein 1, isoform CRA_d OS=Homo sapiens GN=RANGAP1 PE=4 SV=1	A0A024R1U0_HUMAN (+1)	64 kDa	6	0	6
Protein PRRC2C OS=Homo sapiens GN=PRRC2C PE=1 SV=1	E7EPN9_HUMAN (+1)	309 kDa	3	0	3
Eukaryotic translation initiation factor 4 gamma 2 OS=Homo sapiens GN=EIF4G2 PE=1 SV=1	H0Y3P2_HUMAN (+3)	98 kDa	3	0	3
Nucleolin, isoform CRA_b OS=Homo sapiens GN=NCL PE=4 SV=1	A0A024R4A0_HUMAN (+4)	77 kDa	3	0	3
Leucine zipper protein 1, isoform CRA_a OS=Homo sapiens GN=LUZP1 PE=4 SV=1	A0A024RAC0_HUMAN (+1)	120 kDa	3	0	3
DnaJ homolog subfamily B member 1 OS=Homo sapiens GN=DNAJB1 PE=1 SV=4	DNJB1_HUMAN (+2)	38 kDa	3	0	3
Tight junction protein ZO-1 OS=Homo sapiens GN=TJP1 PE=1 SV=1	A0A087X0K9_HUMAN	188 kDa	6	0	6
E3 SUMO-protein ligase RanBP2 OS=Homo sapiens GN=RANBP2 PE=1 SV=2	RBP2_HUMAN	358 kDa	4	0	4
Eukaryotic translation initiation factor 4B OS=Homo sapiens GN=EIF4B PE=1 SV=2	IF4B_HUMAN (+3)	69 kDa	4	0	4
Eukaryotic translation initiation factor 5, isoform CRA_b OS=Homo sapiens GN=EIF5 PE=4 SV=1	A0A024R6Q1_HUMAN (+2)	49 kDa	4	0	4
Ankyrin repeat domain-containing protein 17 (Fragment) OS=Homo sapiens GN=ANKRD17 PE=1 SV=1	H0YM23_HUMAN	263 kDa	2	0	2
Serine/threonine kinase 38, isoform CRA_a OS=Homo sapiens GN=STK38 PE=4 SV=1	A0A024RD18_HUMAN (+1)	54 kDa	2	0	2
Rab11 family-interacting protein 1 OS=Homo sapiens GN=RAB11FIP1 PE=1 SV=3	RFIP1_HUMAN	137 kDa	2	0	2
Dynein heavy chain 2, axonemal OS=Homo sapiens GN=DNAH2 PE=2 SV=3	DYH2_HUMAN	508 kDa	2	0	2
ATP-binding cassette sub-family E member 1 OS=Homo sapiens GN=ABCE1 PE=1 SV=1	ABCE1_HUMAN	67 kDa	2	0	2
Adapter molecule crk OS=Homo sapiens GN=CRK PE=1 SV=2	CRK_HUMAN (+1)	34 kDa	2	0	2
Protein kinase C delta-binding protein OS=Homo sapiens GN=PRKCDBP PE=1 SV=1	E9PIE3_HUMAN (+1)	31 kDa	2	0	2
PDZ and LIM domain 5, isoform CRA_c OS=Homo sapiens GN=PDLIM5 PE=4 SV=1	A0A024RDE8_HUMAN (+3)	64 kDa	2	0	2
Protein kinase C alpha type (Fragment) OS=Homo sapiens GN=PRKCA PE=1 SV=1	J3KN97_HUMAN	17 kDa	2	0	2
Olfactory receptor 7D2 OS=Homo sapiens GN=OR7D2 PE=2 SV=2	OR7D2_HUMAN	35 kDa	2	0	2
Talin-1 OS=Homo sapiens GN=TLN1 PE=1 SV=3	TLN1_HUMAN	270 kDa	12	0	12
Kinesin-like protein OS=Homo sapiens GN=KIF5B-ALK PE=2 SV=1	C1PHA2_HUMAN	168 kDa	3	0	3
Protein S100 OS=Homo sapiens PE=2 SV=1	B2R577_HUMAN (+1)	10 kDa	3	0	3
Probable ATP-dependent RNA helicase DHX37 OS=Homo sapiens GN=DHX37 PE=1 SV=1	DHX37_HUMAN (+1)	130 kDa	4	2	1.33333
ATP-dependent RNA helicase DDX3X OS=Homo sapiens GN=DDX3X PE=1 SV=1	A0A0D9SFB3_HUMAN	71 kDa	8	2	2.66667
Fatty acid synthase OS=Homo sapiens GN=FASN PE=1 SV=3	FAS_HUMAN	273 kDa	36	12	2.76923
Protein C7orf55-LUC7L2 OS=Homo sapiens GN=C7orf55-LUC7L2 PE=4 SV=1	A0A0A6YYC3_HUMAN (+4)	46 kDa	6	4	1.2
Plectin OS=Homo sapiens GN=PLEC PE=1 SV=3	PLEC_HUMAN	532 kDa	5	1	2.5
Dystonin OS=Homo sapiens GN=DST PE=1 SV=2	F6QMI7_HUMAN	634 kDa	3	1	1.5
Proteasome subunit alpha type-3 OS=Homo sapiens GN=PSMA3 PE=1 SV=2	PSA3_HUMAN (+1)	28 kDa	3	2	1
40S ribosomal protein S11 OS=Homo sapiens GN=RPS11 PE=1 SV=1	M0QZC5_HUMAN (+1)	14 kDa	3	2	1
GCN1 general control of amino-acid synthesis 1-like 1 (Yeast), isoform CRA_b OS=Homo sapiens GN=GCN1L1 PE=4 SV=1	A0A024RBS1_HUMAN (+2)	267 kDa	3	1	1.5
Sorting nexin 1 isoform a variant (Fragment) OS=Homo sapiens PE=2 SV=1	Q53HL9_HUMAN (+2)	59 kDa	3	0	3
60S ribosomal protein L26-like 1 (Fragment) OS=Homo sapiens GN=RPL26L1 PE=1 SV=1	E5RIT6_HUMAN (+7)	15 kDa	2	1	1
40S ribosomal protein S18 OS=Homo sapiens GN=RPS18 PE=1 SV=3	RS18_HUMAN	18 kDa	2	1	1
Cytochrome c oxidase subunit 1 OS=Homo sapiens GN=COX1 PE=3 SV=1	A0A059RHT3_HUMAN	57 kDa	2	0	2
Caseinolytic peptidase B protein homolog OS=Homo sapiens GN=CLPB PE=1 SV=1	CLPB_HUMAN (+1)	79 kDa	2	1	1
Hematological and neurological-expressed 1-like protein OS=Homo sapiens GN=HN1L PE=1 SV=2	A6NGP5_HUMAN (+1)	19 kDa	2	0	2
Signal transducer and activator of transcription OS=Homo sapiens GN=STAT1 PE=1 SV=1	J3KPM9_HUMAN (+1)	83 kDa	2	0	2
Eukaryotic translation initiation factor 2A OS=Homo sapiens GN=EIF2A PE=1 SV=1	F8WAE5_HUMAN	64 kDa	2	0	2
Deoxynucleotidyltransferase terminal-interacting protein 2 OS=Homo sapiens GN=DNTTIP2 PE=1 SV=2	TDIF2_HUMAN	84 kDa	2	0	2
Microtubule-associated serine/threonine-protein kinase 4 OS=Homo sapiens GN=MAST4 PE=1 SV=3	MAST4_HUMAN	284 kDa	1	0	1
40S ribosomal protein S6 OS=Homo sapiens GN=RPS6 PE=2 SV=1	A2A3R6_HUMAN (+2)	29 kDa	5	3	1.25
Ankycorbin OS=Homo sapiens GN=RAI14 PE=1 SV=2	RAI14_HUMAN	110 kDa	4	0	4
Filamin-A OS=Homo sapiens GN=FLNA PE=1 SV=4	FLNA_HUMAN	281 kDa	200	118	1.68067
U2 snRNP-associated SURP motif-containing protein OS=Homo sapiens GN=U2SURP PE=1 SV=2	SR140_HUMAN	118 kDa	6	4	1.2
Proteasome subunit alpha type-5 OS=Homo sapiens GN=PSMA5 PE=1 SV=3	PSA5_HUMAN (+1)	26 kDa	3	2	1
Ribosomal protein L29, isoform CRA_a OS=Homo sapiens GN=RPL29 PE=4 SV=1	A0A024R326_HUMAN (+2)	18 kDa	3	2	1
MAP7 domain-containing protein 3 OS=Homo sapiens GN=MAP7D3 PE=1 SV=2	MA7D3_HUMAN	98 kDa	3	2	1
60S ribosomal protein L36a OS=Homo sapiens GN=RPL36A PE=1 SV=2	RL36A_HUMAN (+2)	12 kDa	3	2	1
Histone H1.5 OS=Homo sapiens GN=HIST1H1B PE=1 SV=3	H15_HUMAN	23 kDa	3	2	1
Coatomer subunit gamma-1 OS=Homo sapiens GN=COPG1 PE=1 SV=1	COPG1_HUMAN	98 kDa	3	0	3
Uncharacterized protein OS=Homo sapiens GN=MGC10911 PE=4 SV=1	A0A024R806_HUMAN (+1)	13 kDa	8	5	1.33333
Cortactin isoform a variant (Fragment) OS=Homo sapiens PE=1 SV=1	Q53HG7_HUMAN (+1)	62 kDa	13	6	1.85714
Chaperonin containing TCP1, subunit 8 (Theta) variant (Fragment) OS=Homo sapiens PE=2 SV=1	Q53HU0_HUMAN (+2)	60 kDa	7	5	1.16667
Filamin B, beta (Actin binding protein 278), isoform CRA_a OS=Homo sapiens GN=FLNB PE=4 SV=1	A0A024R321_HUMAN (+1)	280 kDa	18	15	1.125
Nucleolar and coiled-body phosphoprotein 1 (Fragment) OS=Homo sapiens GN=NOLC1 PE=1 SV=1	A0A0A0MRM9_HUMAN	75 kDa	4	2	1.33333
40S ribosomal protein S4 OS=Homo sapiens GN=RPS4X PE=2 SV=1	B2R491_HUMAN (+3)	30 kDa	4	4	0.8
CROP protein (Fragment) OS=Homo sapiens GN=CROP PE=2 SV=1	Q6PKC2_HUMAN (+1)	27 kDa	2	1	1
SERPINE1 mRNA binding protein 1, isoform CRA_c OS=Homo sapiens GN=SERBP1 PE=4 SV=1	D3DQ69_HUMAN (+4)	49 kDa	2	1	1
Ankyrin repeat domain-containing protein 11 OS=Homo sapiens GN=ANKRD11 PE=1 SV=3	ANR11_HUMAN	298 kDa	2	1	1
Transgelin variant (Fragment) OS=Homo sapiens PE=2 SV=1	Q53GC9_HUMAN (+2)	21 kDa	2	0	2
Archain 1, isoform CRA_b OS=Homo sapiens GN=ARCN1 PE=2 SV=1	B0YIW5_HUMAN (+3)	57 kDa	2	0	2
Enolase 1, (Alpha), isoform CRA_a OS=Homo sapiens GN=ENO1 PE=3 SV=1	A0A024R4F1_HUMAN (+1)	47 kDa	2	0	2
28 kDa heat- and acid-stable phosphoprotein OS=Homo sapiens GN=PDAP1 PE=1 SV=1	HAP28_HUMAN	21 kDa	2	0	2
Microtubule-associated protein 1B, isoform CRA_b OS=Homo sapiens GN=MAP1B PE=4 SV=1	A0A024RAM4_HUMAN (+1)	271 kDa	17	8	1.88889
60S ribosomal protein L35 OS=Homo sapiens GN=RPL35 PE=1 SV=2	RL35_HUMAN	15 kDa	5	4	1
Pyruvate carboxylase, mitochondrial OS=Homo sapiens GN=PC PE=1 SV=2	PYC_HUMAN (+1)	130 kDa	15	15	0.9375
Multiple myeloma tumor-associated protein 2 OS=Homo sapiens GN=MMTAG2 PE=1 SV=1	MMTA2_HUMAN	29 kDa	3	2	1
TEK tyrosine kinase variant (Fragment) OS=Homo sapiens PE=2 SV=1	Q59HG2_HUMAN (+1)	129 kDa	3	3	0.75
Protein LAP2 OS=Homo sapiens GN=ERBB2IP PE=1 SV=2	LAP2_HUMAN	158 kDa	3	1	1.5
Coatomer subunit gamma-2 OS=Homo sapiens GN=COPG2 PE=1 SV=1	COPG2_HUMAN (+1)	98 kDa	3	0	3
Coronin OS=Homo sapiens GN=CORO1B PE=3 SV=1	A0A024R5K1_HUMAN (+2)	54 kDa	3	1	1.5
Heat shock cognate 71 kDa protein OS=Homo sapiens GN=HSPA8 PE=1 SV=1	E9PKE3_HUMAN (+2)	69 kDa	3	3	0.75
Acetyl-CoA carboxylase 1 OS=Homo sapiens GN=ACACA PE=1 SV=2	ACACA_HUMAN (+1)	266 kDa	30	34	0.857143
Tubulin alpha-4A chain OS=Homo sapiens GN=TUBA4A PE=1 SV=1	TBA4A_HUMAN	50 kDa	19	11	1.58333
Treacle protein OS=Homo sapiens GN=TCOF1 PE=1 SV=3	TCOF_HUMAN	152 kDa	20	19	1
60S ribosomal protein L13 OS=Homo sapiens GN=RPL13 PE=2 SV=1	A8K4C8_HUMAN (+2)	24 kDa	4	4	0.8
Ribosomal protein L38, isoform CRA_a OS=Homo sapiens GN=RPL38 PE=3 SV=1	A0A024R8P8_HUMAN (+1)	8 kDa	4	3	1
Eukaryotic translation initiation factor 5B OS=Homo sapiens GN=EIF5B PE=1 SV=1	A0A087WUT6_HUMAN (+1)	139 kDa	15	13	1.07143
Replication factor C subunit 1 OS=Homo sapiens GN=RFC1 PE=1 SV=4	RFC1_HUMAN	128 kDa	5	3	1.25
Serine/arginine repetitive matrix protein 2 OS=Homo sapiens GN=SRRM2 PE=1 SV=2	SRRM2_HUMAN	300 kDa	29	29	0.966667
AP-3 complex subunit delta-1 OS=Homo sapiens GN=AP3D1 PE=1 SV=1	AP3D1_HUMAN	130 kDa	13	14	0.866667
cDNA FLJ12434 fis, clone NT2RM1000037, highly similar to Homo sapiens KIAA0690 protein OS=Homo sapiens PE=2 SV=1	B3KMR5_HUMAN	144 kDa	7	6	1
Tubulin alpha-1B chain OS=Homo sapiens GN=TUBA1B PE=1 SV=1	TBA1B_HUMAN (+5)	50 kDa	22	14	1.46667
cDNA FLJ52842, highly similar to Actin, cytoplasmic 1 OS=Homo sapiens PE=2 SV=1	B4E335_HUMAN	39 kDa	6	3	1.5
GTP-binding nuclear protein Ran OS=Homo sapiens GN=RAN PE=1 SV=1	B5MDF5_HUMAN (+2)	26 kDa	6	7	0.75
Ribosomal protein S23, isoform CRA_a OS=Homo sapiens GN=RPS23 PE=2 SV=1	A8K517_HUMAN (+1)	16 kDa	4	5	0.666667
Guanine nucleotide binding protein-like 3 (Nucleolar), isoform CRA_b OS=Homo sapiens GN=GNL3 PE=4 SV=1	A0A024R2Z6_HUMAN (+1)	61 kDa	4	5	0.666667
Uncharacterized protein OS=Homo sapiens GN=FLJ10154 PE=4 SV=1	A0A024RDW4_HUMAN (+1)	33 kDa	4	4	0.8
Serum albumin OS=Homo sapiens GN=ALB PE=1 SV=1	A0A0C4DGB6_HUMAN (+4)	69 kDa	3	1	1.5
Proteasome assembly chaperone 4 OS=Homo sapiens GN=PSMG4 PE=2 SV=2	PSMG4_HUMAN	14 kDa	3	4	0.6
Ribosomal protein L19 OS=Homo sapiens GN=RPL19 PE=1 SV=1	J3KTE4_HUMAN (+3)	23 kDa	3	2	1
Protein LTV1 homolog OS=Homo sapiens GN=LTV1 PE=1 SV=1	LTV1_HUMAN	55 kDa	3	3	0.75
RNA polymerase II-associated protein 3 OS=Homo sapiens GN=RPAP3 PE=1 SV=2	RPAP3_HUMAN	76 kDa	3	3	0.75
Kinesin heavy chain isoform 5C OS=Homo sapiens GN=KIF5C PE=1 SV=1	KIF5C_HUMAN	109 kDa	3	4	0.6
Cell growth-regulating nucleolar protein OS=Homo sapiens GN=LYAR PE=1 SV=2	LYAR_HUMAN (+1)	44 kDa	2	1	1
A-kinase anchor protein 17A OS=Homo sapiens GN=AKAP17A PE=1 SV=2	AK17A_HUMAN	81 kDa	2	1	1
Histone H2A OS=Homo sapiens GN=HIST1H2AC PE=3 SV=1	A0A024R017_HUMAN (+13)	14 kDa	2	1	1
Ezrin OS=Homo sapiens GN=EZR PE=1 SV=3	E7EQR4_HUMAN	69 kDa	2	0	2
DNA-directed RNA polymerase I subunit RPA49 OS=Homo sapiens GN=POLR1E PE=1 SV=2	RPA49_HUMAN	54 kDa	2	2	0.666667
Probable ATP-dependent RNA helicase DDX46 OS=Homo sapiens GN=DDX46 PE=1 SV=2	DDX46_HUMAN	117 kDa	1	0	1
Zinc finger protein SNAI1 OS=Homo sapiens GN=SNAI1 PE=1 SV=2	SNAI1_HUMAN	29 kDa	1	0	1
Lysosomal-trafficking regulator OS=Homo sapiens GN=LYST PE=1 SV=3	LYST_HUMAN	429 kDa	1	1	0.5
Nucleosome-remodeling factor subunit BPTF (Fragment) OS=Homo sapiens GN=BPTF PE=1 SV=2	E9PE19_HUMAN	73 kDa	1	1	0.5
Cytochrome c oxidase subunit 1 OS=Homo sapiens GN=COX1 PE=3 SV=1	A0A059QF83_HUMAN	57 kDa	1	0	1
Tubulin beta chain OS=Homo sapiens GN=TUBB PE=1 SV=2	TBB5_HUMAN (+3)	50 kDa	12	10	1.09091
Methylcrotonoyl-CoA carboxylase subunit alpha, mitochondrial OS=Homo sapiens GN=MCCC1 PE=1 SV=3	MCCA_HUMAN	80 kDa	5	5	0.833333
Ribosomal protein L23, isoform CRA_b OS=Homo sapiens GN=RPL23 PE=3 SV=1	A0A024R1Q8_HUMAN (+1)	15 kDa	5	5	0.833333
Tubulin beta-6 chain OS=Homo sapiens GN=TUBB6 PE=1 SV=1	TBB6_HUMAN	50 kDa	5	5	0.833333
N-acetyltransferase 10 OS=Homo sapiens GN=NAT10 PE=1 SV=2	NAT10_HUMAN	116 kDa	19	24	0.76
40S ribosomal protein S8 OS=Homo sapiens GN=RPS8 PE=2 SV=1	Q5JR94_HUMAN (+2)	24 kDa	4	5	0.666667
HCG27698, isoform CRA_a OS=Homo sapiens GN=hCG_27698 PE=3 SV=1	A0A024RAS3_HUMAN (+2)	51 kDa	7	7	0.875
Elongation factor 1-alpha (Fragment) OS=Homo sapiens PE=2 SV=1	Q53GA1_HUMAN	50 kDa	6	6	0.857143
Pinin OS=Homo sapiens GN=PNN PE=1 SV=4	PININ_HUMAN (+1)	82 kDa	3	4	0.6
Serine/arginine repetitive matrix protein 1 OS=Homo sapiens GN=SRRM1 PE=1 SV=1	A9Z1X7_HUMAN (+1)	103 kDa	3	3	0.75
Epididymis luminal protein 112 OS=Homo sapiens GN=RPS27A PE=2 SV=1	B2RDW1_HUMAN (+2)	18 kDa	3	4	0.6
Myosin-9 OS=Homo sapiens GN=MYH9 PE=1 SV=4	MYH9_HUMAN (+1)	227 kDa	14	12	1.07692
Ribosomal RNA processing protein 1 homolog B OS=Homo sapiens GN=RRP1B PE=1 SV=3	RRP1B_HUMAN	84 kDa	5	6	0.714286
Arginine--tRNA ligase, cytoplasmic OS=Homo sapiens GN=RARS PE=1 SV=2	SYRC_HUMAN	75 kDa	5	6	0.714286
Histone H1.3 OS=Homo sapiens GN=HIST1H1D PE=1 SV=2	H13_HUMAN	22 kDa	7	6	1
ADP/ATP translocase 2 OS=Homo sapiens GN=SLC25A5 PE=1 SV=7	ADT2_HUMAN	33 kDa	7	10	0.636364
40S ribosomal protein S16 OS=Homo sapiens GN=RPS16 PE=1 SV=1	M0R210_HUMAN (+1)	14 kDa	7	9	0.7
Annexin OS=Homo sapiens GN=HEL-S-270 PE=2 SV=1	V9HW65_HUMAN	39 kDa	15	15	0.9375
PRP4 pre-mRNA processing factor 4 homolog B (Yeast), isoform CRA_a OS=Homo sapiens GN=PRPF4B PE=4 SV=1	A0A024QZY5_HUMAN (+2)	117 kDa	8	10	0.727273
Elongation factor Tu, mitochondrial OS=Homo sapiens GN=TUFM PE=1 SV=2	EFTU_HUMAN	50 kDa	4	3	1
Nesprin-2 OS=Homo sapiens GN=SYNE2 PE=1 SV=1	A0A0A0MRE3_HUMAN (+1)	788 kDa	2	0	2
40S ribosomal protein S30 OS=Homo sapiens GN=FAU PE=1 SV=1	E9PR30_HUMAN	11 kDa	2	2	0.666667
HCG24487, isoform CRA_c OS=Homo sapiens GN=hCG_24487 PE=3 SV=1	A0A024R261_HUMAN (+4)	21 kDa	2	2	0.666667
60S ribosomal protein L28 OS=Homo sapiens GN=RPL28 PE=1 SV=1	H0YKD8_HUMAN (+1)	19 kDa	2	3	0.5
Elongation factor 2 OS=Homo sapiens GN=EEF2 PE=1 SV=4	EF2_HUMAN (+1)	95 kDa	2	1	1
Myb-binding protein 1A OS=Homo sapiens GN=MYBBP1A PE=1 SV=2	MBB1A_HUMAN	149 kDa	41	54	0.745455
RNA-binding protein 39 OS=Homo sapiens GN=RBM39 PE=1 SV=2	RBM39_HUMAN (+2)	59 kDa	5	7	0.625
Structural maintenance of chromosomes flexible hinge domain-containing protein 1 (Fragment) OS=Homo sapiens GN=SMCHD1 PE=1 SV=1	J3KTK7_HUMAN	6 kDa	3	3	0.75
E3 ubiquitin-protein ligase RBBP6 OS=Homo sapiens GN=RBBP6 PE=1 SV=1	RBBP6_HUMAN	202 kDa	3	4	0.6
Ribosome biogenesis protein BMS1 homolog OS=Homo sapiens GN=BMS1 PE=1 SV=1	BMS1_HUMAN	146 kDa	3	2	1
40S ribosomal protein S25 OS=Homo sapiens GN=RPS25 PE=1 SV=1	RS25_HUMAN	14 kDa	4	6	0.571429
Probable ATP-dependent RNA helicase DDX52 OS=Homo sapiens GN=DDX52 PE=1 SV=3	DDX52_HUMAN	68 kDa	4	6	0.571429
Ribosomal protein S2 OS=Homo sapiens GN=RPS2 PE=2 SV=1	Q3KQT6_HUMAN (+3)	31 kDa	4	6	0.571429
Cytoskeleton-associated protein 4 OS=Homo sapiens GN=CKAP4 PE=1 SV=2	CKAP4_HUMAN (+1)	66 kDa	22	35	0.611111
Nucleolar protein 58 OS=Homo sapiens GN=NOP58 PE=1 SV=1	NOP58_HUMAN	60 kDa	6	8	0.666667
40S ribosomal protein S3a OS=Homo sapiens GN=RPS3A PE=2 SV=1	Q6NXR8_HUMAN (+1)	30 kDa	6	10	0.545455
Peroxiredoxin-1 (Fragment) OS=Homo sapiens GN=PRDX1 PE=1 SV=1	A0A0A0MSI0_HUMAN (+2)	19 kDa	3	3	0.75
Filaggrin-2 OS=Homo sapiens GN=FLG2 PE=1 SV=1	FILA2_HUMAN	248 kDa	2	3	0.5
60S ribosomal protein L27a OS=Homo sapiens GN=RPL27A PE=1 SV=1	E9PJD9_HUMAN (+4)	10 kDa	2	3	0.5
Ribosomal protein S5, isoform CRA_a OS=Homo sapiens GN=RPS5 PE=3 SV=1	A0A024R4Q8_HUMAN (+3)	23 kDa	2	3	0.5
Pescadillo homolog OS=Homo sapiens GN=PES1 PE=2 SV=1	B2RDF2_HUMAN (+2)	68 kDa	2	3	0.5
Pre-mRNA-splicing factor 38B OS=Homo sapiens GN=PRPF38B PE=1 SV=1	PR38B_HUMAN	64 kDa	1	0	1
Desmoglein-1 OS=Homo sapiens GN=DSG1 PE=1 SV=2	DSG1_HUMAN	114 kDa	1	2	0.333333
Elongation factor 1-delta OS=Homo sapiens GN=EEF1D PE=1 SV=1	A0A087X1X7_HUMAN (+4)	69 kDa	1	0	1
Transducin beta-like protein 2 OS=Homo sapiens GN=TBL2 PE=1 SV=1	TBL2_HUMAN (+5)	50 kDa	1	0	1
E3 ubiquitin-protein ligase HECTD1 OS=Homo sapiens GN=HECTD1 PE=1 SV=1	A0A087X2H1_HUMAN (+1)	290 kDa	1	2	0.333333
Small subunit processome component 20 homolog OS=Homo sapiens GN=UTP20 PE=1 SV=3	UTP20_HUMAN	318 kDa	14	25	0.538462
Neuroblast differentiation-associated protein AHNAK OS=Homo sapiens GN=AHNAK PE=1 SV=2	AHNK_HUMAN	629 kDa	213	317	0.669811
60S ribosomal protein L23a OS=Homo sapiens GN=RPL23A PE=1 SV=1	RL23A_HUMAN	18 kDa	3	3	0.75
HCG1994130, isoform CRA_a OS=Homo sapiens GN=hCG_1994130 PE=2 SV=1	B2R4W8_HUMAN (+2)	15 kDa	3	4	0.6
40S ribosomal protein S14 OS=Homo sapiens GN=RPS14 PE=1 SV=3	RS14_HUMAN	16 kDa	3	5	0.5
Signal recognition particle subunit SRP68 OS=Homo sapiens GN=SRP68 PE=1 SV=2	SRP68_HUMAN	71 kDa	3	4	0.6
Transgelin-2 OS=Homo sapiens GN=TAGLN2 PE=1 SV=3	TAGL2_HUMAN (+1)	22 kDa	3	4	0.6
DNA-dependent protein kinase catalytic subunit OS=Homo sapiens GN=PRKDC PE=1 SV=3	PRKDC_HUMAN	469 kDa	14	23	0.583333
Transcription elongation factor B (SIII), polypeptide 3 (110kDa, elongin A), isoform CRA_a OS=Homo sapiens GN=TCEB3 PE=1 SV=1	A0A024RAC6_HUMAN (+1)	87 kDa	2	1	1
IK cytokine, down-regulator of HLA II OS=Homo sapiens GN=IK PE=2 SV=1	Q95HA6_HUMAN	66 kDa	2	3	0.5
Protein AHNAK2 OS=Homo sapiens GN=AHNAK2 PE=1 SV=2	AHNK2_HUMAN	617 kDa	8	14	0.533333
Translation initiation factor eIF-2B subunit delta OS=Homo sapiens GN=EIF2B4 PE=1 SV=1	A0A087WTA5_HUMAN (+2)	57 kDa	4	7	0.5
Nucleolar protein 6 OS=Homo sapiens GN=NOL6 PE=1 SV=2	NOL6_HUMAN	128 kDa	4	6	0.571429
AHNAK-related protein (Fragment) OS=Homo sapiens PE=2 SV=1	Q13727_HUMAN	58 kDa	27	46	0.574468
ATP-binding cassette sub-family F member 1 OS=Homo sapiens GN=ABCF1 PE=1 SV=2	ABCF1_HUMAN (+1)	96 kDa	6	13	0.428571
40S ribosomal protein S3 OS=Homo sapiens GN=RPS3 PE=1 SV=2	RS3_HUMAN	27 kDa	5	9	0.5
40S ribosomal protein S9 OS=Homo sapiens GN=RPS9 PE=3 SV=1	A0A024R4M0_HUMAN (+1)	23 kDa	4	8	0.444444
U4/U6.U5 tri-snRNP-associated protein 1 OS=Homo sapiens GN=SART1 PE=1 SV=1	SNUT1_HUMAN	90 kDa	3	5	0.5
ATP synthase subunit gamma, mitochondrial OS=Homo sapiens GN=ATP5C1 PE=1 SV=1	ATPG_HUMAN	33 kDa	2	3	0.5
Titin OS=Homo sapiens GN=TTN PE=1 SV=1	A0A0A0MTS7_HUMAN (+2)	3994 kDa	1	1	0.5
Treacle protein (Fragment) OS=Homo sapiens GN=TCOF1 PE=1 SV=1	H0YAB7_HUMAN	15 kDa	1	1	0.5
Probable phospholipid-transporting ATPase VA OS=Homo sapiens GN=ATP10A PE=2 SV=2	AT10A_HUMAN	168 kDa	1	2	0.333333
pre-rRNA processing protein FTSJ3 OS=Homo sapiens GN=FTSJ3 PE=1 SV=2	SPB1_HUMAN (+1)	97 kDa	1	1	0.5
Calmodulin-binding transcription activator 1 OS=Homo sapiens GN=CAMTA1 PE=1 SV=4	CMTA1_HUMAN	184 kDa	1	2	0.333333
ATPase family AAA domain-containing protein 3C OS=Homo sapiens GN=ATAD3C PE=2 SV=2	ATD3C_HUMAN	46 kDa	1	1	0.5
Protein polybromo-1 (Fragment) OS=Homo sapiens GN=PBRM1 PE=1 SV=5	E7EVG2_HUMAN (+2)	169 kDa	1	2	0.333333
Myosin phosphatase Rho-interacting protein (Fragment) OS=Homo sapiens GN=MPRIP PE=1 SV=3	H0Y2S9_HUMAN	203 kDa	1	0	1
ATP-dependent 6-phosphofructokinase, platelet type OS=Homo sapiens GN=PFKP PE=1 SV=2	PFKAP_HUMAN	86 kDa	1	2	0.333333
Ras-related protein Rab-8B OS=Homo sapiens GN=RAB8B PE=1 SV=1	H0YMN7_HUMAN	10 kDa	1	2	0.333333
Unconventional myosin-Ie OS=Homo sapiens GN=MYO1E PE=1 SV=2	MYO1E_HUMAN (+1)	127 kDa	1	0	1
Baculoviral IAP repeat-containing protein 6 OS=Homo sapiens GN=BIRC6 PE=1 SV=2	BIRC6_HUMAN	530 kDa	1	2	0.333333
Clathrin interactor 1 OS=Homo sapiens GN=CLINT1 PE=1 SV=1	EPN4_HUMAN	68 kDa	1	0	1
Round spermatid basic protein 1-like protein OS=Homo sapiens GN=RSBN1L PE=1 SV=2	RSBNL_HUMAN	95 kDa	1	1	0.5
Testis expressed sequence 10, isoform CRA_a OS=Homo sapiens GN=TEX10 PE=4 SV=1	A0A024R169_HUMAN (+1)	106 kDa	3	6	0.428571
Antigen KI-67 OS=Homo sapiens GN=MKI67 PE=1 SV=2	KI67_HUMAN (+1)	359 kDa	6	17	0.333333
Protein SON OS=Homo sapiens GN=SON PE=1 SV=4	SON_HUMAN	264 kDa	3	8	0.333333
Nucleolar protein 56 OS=Homo sapiens GN=NOP56 PE=1 SV=4	NOP56_HUMAN (+1)	66 kDa	2	5	0.333333
HCG2039413, isoform CRA_a OS=Homo sapiens GN=hCG_2039413 PE=4 SV=1	A0A024RE15_HUMAN (+1)	302 kDa	1	4	0.2
cDNA, FLJ96225, highly similar to Homo sapiens heat shock 70kDa protein 1-like (HSPA1L), mRNA OS=Homo sapiens PE=2 SV=1	B2RCQ9_HUMAN	70 kDa	1	3	0.25
cDNA FLJ55367, highly similar to Rattus norvegicus SDA1 domain containing 1 (Sdad1), mRNA OS=Homo sapiens PE=2 SV=1	B4DT66_HUMAN	76 kDa	1	2	0.333333
Signal recognition particle 14 kDa protein OS=Homo sapiens GN=SRP14 PE=1 SV=2	SRP14_HUMAN	15 kDa	1	1	0.5
Histone H3 OS=Homo sapiens GN=HIST2H3PS2 PE=1 SV=1	Q5TEC6_HUMAN	15 kDa	1	2	0.333333
ATP-dependent RNA helicase DDX18 OS=Homo sapiens GN=DDX18 PE=1 SV=2	DDX18_HUMAN (+1)	75 kDa	1	3	0.25
Eukaryotic translation initiation factor 2 beta OS=Homo sapiens GN=EIF2S2 PE=2 SV=1	B5BU01_HUMAN (+2)	38 kDa	1	2	0.333333
Guanine nucleotide binding protein-like 3 (Nucleolar)-like, isoform CRA_a OS=Homo sapiens GN=GNL3L PE=4 SV=1	A0A024R9Y6_HUMAN (+2)	66 kDa	1	3	0.25
V-Ki-ras2 Kirsten rat sarcoma viral oncogene homolog, isoform CRA_b OS=Homo sapiens GN=KRAS PE=1 SV=1	A0A024RAV5_HUMAN (+4)	21 kDa	1	1	0.5
Zinc finger CCCH-type antiviral protein 1 OS=Homo sapiens GN=ZC3HAV1 PE=1 SV=3	ZCCHV_HUMAN (+1)	101 kDa	3	6	0.428571
HCG1991735, isoform CRA_a OS=Homo sapiens GN=hCG_1991735 PE=4 SV=1	A0A024RC65_HUMAN (+2)	189 kDa	15	45	0.326087
Cell growth-inhibiting protein 34 OS=Homo sapiens PE=2 SV=1	Q08ES8_HUMAN (+2)	20 kDa	2	5	0.333333
Signal recognition particle subunit SRP72 OS=Homo sapiens PE=2 SV=1	Q71V07_HUMAN (+2)	75 kDa	3	7	0.375
cDNA FLJ53619, highly similar to Heat shock protein HSP 90-beta OS=Homo sapiens PE=2 SV=1	B4DGL0_HUMAN	82 kDa	2	5	0.333333
Unconventional myosin-Ic OS=Homo sapiens GN=MYO1C PE=1 SV=4	MYO1C_HUMAN	122 kDa	2	6	0.285714
Desmoplakin OS=Homo sapiens GN=DSP PE=1 SV=3	DESP_HUMAN	332 kDa	1	3	0.25
Epididymis luminal protein 113 OS=Homo sapiens GN=HEL113 PE=2 SV=1	V9HWE1_HUMAN (+1)	54 kDa	1	1	0.5
Pleckstrin homology domain containing, family C (With FERM domain) member 1, isoform CRA_b OS=Homo sapiens GN=PLEKHC1 PE=4 SV=1	A0A024R687_HUMAN (+2)	78 kDa	1	2	0.333333
Brain acid soluble protein 1 OS=Homo sapiens GN=BASP1 PE=1 SV=2	BASP1_HUMAN	23 kDa	1	2	0.333333
RNA-binding protein 41 OS=Homo sapiens GN=RBM41 PE=1 SV=2	RBM41_HUMAN	47 kDa	2	8	0.222222
Nucleolar GTP-binding protein 1 OS=Homo sapiens GN=GTPBP4 PE=3 SV=1	D2CFK9_HUMAN (+2)	74 kDa	2	6	0.285714
Protein ELYS OS=Homo sapiens GN=AHCTF1 PE=1 SV=3	ELYS_HUMAN	253 kDa	4	17	0.222222
Dolichyl-diphosphooligosaccharide--protein glycosyltransferase subunit STT3B OS=Homo sapiens GN=STT3B PE=1 SV=1	STT3B_HUMAN	94 kDa	2	9	0.2
Sister chromatid cohesion protein PDS5 homolog B OS=Homo sapiens GN=PDS5B PE=1 SV=1	PDS5B_HUMAN	165 kDa	1	5	0.166667
Metadherin, isoform CRA_a OS=Homo sapiens GN=MTDH PE=4 SV=1	A0A024R9D2_HUMAN (+1)	64 kDa	2	8	0.222222
Transcription activator BRG1 OS=Homo sapiens GN=SMARCA4 PE=1 SV=1	A0A0A0MT49_HUMAN (+4)	189 kDa	1	4	0.2
Junction plakoglobin, isoform CRA_a OS=Homo sapiens GN=JUP PE=4 SV=1	A0A024R1X8_HUMAN (+1)	82 kDa	1	5	0.166667
E3 ubiquitin-protein ligase MYCBP2 OS=Homo sapiens GN=MYCBP2 PE=1 SV=3	MYCB2_HUMAN	510 kDa	2	13	0.142857
4F2 cell-surface antigen heavy chain OS=Homo sapiens GN=SLC3A2 PE=1 SV=3	4F2_HUMAN (+2)	68 kDa	0	42	0
Mucin-16 OS=Homo sapiens GN=MUC16 PE=1 SV=2	MUC16_HUMAN	2353 kDa	0	0	0
CD8 antigen, alpha polypeptide (P32), isoform CRA_c OS=Homo sapiens GN=CD8A PE=1 SV=1	B8ZZZ4_HUMAN (+4)	22 kDa	0	34	0
Thymopoietin, isoform CRA_c OS=Homo sapiens GN=TMPO PE=4 SV=1	A0A024RBE7_HUMAN (+1)	51 kDa	0	15	0
Coiled-coil domain-containing protein 14 OS=Homo sapiens GN=CCDC14 PE=1 SV=3	CCD14_HUMAN	106 kDa	0	0	0
Membrane-associated progesterone receptor component 2 OS=Homo sapiens GN=PGRMC2 PE=1 SV=1	PGRC2_HUMAN	24 kDa	0	10	0
Kinectin 1 (Kinesin receptor), isoform CRA_a OS=Homo sapiens GN=KTN1 PE=4 SV=1	A0A024R663_HUMAN (+1)	156 kDa	0	11	0
Ribosome-binding protein 1 OS=Homo sapiens GN=RRBP1 PE=1 SV=1	A0A0A0MRV0_HUMAN (+2)	152 kDa	0	8	0
cDNA FLJ12728 fis, clone NT2RP2000040, highly similar to Protein FAM62A OS=Homo sapiens PE=2 SV=1	B3KMV5_HUMAN	123 kDa	0	6	0
Chromodomain-helicase-DNA-binding protein 4 OS=Homo sapiens GN=CHD4 PE=1 SV=1	A0A0C4DGG9_HUMAN (+2)	220 kDa	0	1	0
Integrin beta-1 OS=Homo sapiens GN=ITGB1 PE=1 SV=2	ITB1_HUMAN	88 kDa	0	4	0
78 kDa glucose-regulated protein OS=Homo sapiens GN=HSPA5 PE=1 SV=2	GRP78_HUMAN (+1)	72 kDa	0	8	0
Epiplakin OS=Homo sapiens GN=EPPK1 PE=1 SV=1	A0A087X1U6_HUMAN	556 kDa	0	1	0
Torsin-1A-interacting protein 1 OS=Homo sapiens GN=TOR1AIP1 PE=1 SV=1	J3KN66_HUMAN	68 kDa	0	4	0
SNARE protein Ykt6 OS=Homo sapiens GN=YKT6 PE=1 SV=1	A4D2J0_HUMAN (+2)	22 kDa	0	3	0
Reticulon OS=Homo sapiens GN=RTN4 PE=1 SV=1	F8W914_HUMAN (+1)	37 kDa	0	4	0
VAMP (Vesicle-associated membrane protein)-associated protein B and C OS=Homo sapiens GN=VAPB PE=1 SV=1	Q53XM7_HUMAN (+1)	27 kDa	0	3	0
Flap endonuclease 1 OS=Homo sapiens GN=FEN1 PE=1 SV=1	FEN1_HUMAN (+1)	43 kDa	0	3	0
SWI/SNF-related matrix-associated actin-dependent regulator of chromatin subfamily A member 5 OS=Homo sapiens GN=SMARCA5 PE=1 SV=1	SMCA5_HUMAN (+2)	122 kDa	0	2	0
Thioredoxin-related transmembrane protein 1 OS=Homo sapiens GN=TMX1 PE=1 SV=1	TMX1_HUMAN	32 kDa	0	5	0
Acyl-CoA synthetase long-chain family member 3, isoform CRA_a OS=Homo sapiens GN=ACSL3 PE=4 SV=1	A0A024R497_HUMAN (+3)	80 kDa	0	6	0
Calnexin OS=Homo sapiens GN=CANX PE=1 SV=2	CALX_HUMAN	68 kDa	0	6	0
Fatty aldehyde dehydrogenase OS=Homo sapiens GN=ALDH3A2 PE=1 SV=1	AL3A2_HUMAN	55 kDa	0	3	0
THO complex subunit 2 OS=Homo sapiens GN=THOC2 PE=1 SV=1	A0A0C4DG98_HUMAN (+1)	170 kDa	0	2	0
cDNA FLJ34439 fis, clone HLUNG2001146, highly similar to Splicing factor, arginine/serine-rich 12 OS=Homo sapiens PE=2 SV=1	B3KRJ9_HUMAN	58 kDa	0	3	0
MHC class I antigen (Fragment) OS=Homo sapiens GN=HLA-A PE=3 SV=2	G9FTK0_HUMAN	38 kDa	0	3	0
Coiled-coil domain-containing protein 47 OS=Homo sapiens GN=CCDC47 PE=1 SV=1	CCD47_HUMAN	56 kDa	0	5	0
Chromosome 9 open reading frame 88, isoform CRA_a OS=Homo sapiens GN=C9orf88 PE=4 SV=1	A0A024R872_HUMAN (+1)	83 kDa	0	0	0
Band 4.1-like protein 2 OS=Homo sapiens GN=EPB41L2 PE=1 SV=1	E41L2_HUMAN (+1)	113 kDa	0	0	0
Pre-mRNA-splicing factor ATP-dependent RNA helicase DHX15 OS=Homo sapiens GN=DHX15 PE=1 SV=2	DHX15_HUMAN (+1)	91 kDa	0	2	0
Endoribonuclease Dicer OS=Homo sapiens GN=DICER1 PE=1 SV=3	DICER_HUMAN	219 kDa	0	1	0
Bromodomain adjacent to zinc finger domain protein 1A OS=Homo sapiens GN=BAZ1A PE=1 SV=2	BAZ1A_HUMAN (+2)	179 kDa	0	1	0
Lamin B receptor, isoform CRA_a OS=Homo sapiens GN=LBR PE=4 SV=1	A0A024R3R5_HUMAN	71 kDa	0	4	0
WD repeat domain 3, isoform CRA_b OS=Homo sapiens GN=WDR3 PE=2 SV=1	Q5TDG3_HUMAN (+1)	106 kDa	0	1	0
Catenin delta-1 OS=Homo sapiens GN=CTNND1 PE=1 SV=2	C9JZR2_HUMAN (+3)	105 kDa	0	1	0
Probable ATP-dependent RNA helicase DDX20 OS=Homo sapiens GN=DDX20 PE=1 SV=2	DDX20_HUMAN (+3)	92 kDa	0	2	0
cDNA FLJ51441 (Fragment) OS=Homo sapiens PE=2 SV=1	B7Z8P8_HUMAN	111 kDa	0	2	0
Excision repair cross-complementing rodent repair deficiency, complementation group 6 OS=Homo sapiens GN=ERCC6 PE=2 SV=1	A0JP10_HUMAN (+1)	168 kDa	0	1	0
Sequestosome-1 OS=Homo sapiens GN=SQSTM1 PE=1 SV=1	SQSTM_HUMAN	48 kDa	0	2	0
Golgi reassembly-stacking protein 2 OS=Homo sapiens GN=GORASP2 PE=1 SV=3	GORS2_HUMAN (+1)	47 kDa	0	3	0
CDGSH iron-sulfur domain-containing protein 2 OS=Homo sapiens GN=CISD2 PE=1 SV=1	CISD2_HUMAN	15 kDa	0	3	0
CD44 antigen OS=Homo sapiens GN=CD44 PE=1 SV=3	CD44_HUMAN (+3)	82 kDa	0	2	0
Cell cycle progression 1, isoform CRA_a OS=Homo sapiens GN=CCPG1 PE=4 SV=1	A0A024R5S7_HUMAN (+1)	87 kDa	0	3	0
Lectin, mannose-binding, 1, isoform CRA_b OS=Homo sapiens GN=LMAN1 PE=4 SV=1	A0A024R2A7_HUMAN (+2)	58 kDa	0	5	0
Desmoglein-2 OS=Homo sapiens GN=DSG2 PE=1 SV=2	DSG2_HUMAN	122 kDa	0	1	0
Myosin light polypeptide 6 OS=Homo sapiens GN=MYL6 PE=1 SV=1	B7Z6Z4_HUMAN (+5)	27 kDa	0	2	0
Serine arginine-rich pre-mRNA splicing factor SR-A1, isoform CRA_a OS=Homo sapiens GN=SR-A1 PE=4 SV=1	A0A024QZH6_HUMAN	139 kDa	0	2	0
Pre-mRNA-splicing factor CWC22 homolog (Fragment) OS=Homo sapiens GN=CWC22 PE=1 SV=1	B7WP74_HUMAN (+1)	86 kDa	0	1	0
Telomere-associated protein RIF1 OS=Homo sapiens GN=RIF1 PE=1 SV=2	RIF1_HUMAN	274 kDa	0	1	0
Lysophospholipid acyltransferase 7 OS=Homo sapiens GN=MBOAT7 PE=1 SV=2	MBOA7_HUMAN (+1)	53 kDa	0	2	0
Zinc finger homeobox protein 4 OS=Homo sapiens GN=ZFHX4 PE=1 SV=1	E7EVZ1_HUMAN (+1)	396 kDa	0	1	0
Dolichyl-diphosphooligosaccharide--protein glycosyltransferase subunit 1 (Fragment) OS=Homo sapiens PE=2 SV=1	Q53EP4_HUMAN (+2)	69 kDa	0	2	0
Putative uncharacterized protein OS=Homo sapiens PE=2 SV=1	Q9HC39_HUMAN	119 kDa	0	1	0
Ras GTPase-activating protein nGAP OS=Homo sapiens GN=RASAL2 PE=1 SV=2	NGAP_HUMAN (+1)	129 kDa	0	3	0
Anion exchange protein OS=Homo sapiens GN=SLC4A7 PE=1 SV=1	A0A0A0MST8_HUMAN	135 kDa	0	0	0
Exocyst complex component 4 OS=Homo sapiens GN=EXOC4 PE=1 SV=1	EXOC4_HUMAN (+2)	111 kDa	0	4	0
Exosome component 10 OS=Homo sapiens GN=EXOSC10 PE=1 SV=2	EXOSX_HUMAN	101 kDa	0	1	0
DNA topoisomerase 2-alpha OS=Homo sapiens GN=TOP2A PE=1 SV=3	TOP2A_HUMAN	174 kDa	0	2	0
Neurogenic locus notch homolog protein 2 OS=Homo sapiens GN=NOTCH2 PE=1 SV=3	NOTC2_HUMAN	265 kDa	0	2	0
Tyrosine-protein phosphatase non-receptor type OS=Homo sapiens GN=PTPN1 PE=2 SV=1	A8K3M3_HUMAN (+1)	50 kDa	0	2	0
Pre-mRNA-processing factor 40 homolog A OS=Homo sapiens GN=PRPF40A PE=1 SV=2	PR40A_HUMAN	109 kDa	0	0	0
Numb-like protein OS=Homo sapiens GN=NUMBL PE=1 SV=1	A0A0C4DGH3_HUMAN (+3)	61 kDa	0	1	0
Dynein heavy chain 14, axonemal OS=Homo sapiens GN=DNAH14 PE=2 SV=3	DYH14_HUMAN	400 kDa	0	2	0
Transforming acidic coiled-coil-containing protein 1 OS=Homo sapiens GN=TACC1 PE=1 SV=2	TACC1_HUMAN	88 kDa	0	1	0
Serine/arginine-rich-splicing factor 11 (Fragment) OS=Homo sapiens GN=SRSF11 PE=1 SV=1	Q5T760_HUMAN (+2)	42 kDa	0	1	0
G patch domain-containing protein 4 OS=Homo sapiens GN=GPATCH4 PE=1 SV=2	GPTC4_HUMAN	50 kDa	0	0	0
Receptor protein-tyrosine kinase OS=Homo sapiens PE=2 SV=1	A8K2T7_HUMAN (+7)	134 kDa	0	0	0
Bromodomain and WD repeat-containing protein 1 OS=Homo sapiens GN=BRWD1 PE=1 SV=4	BRWD1_HUMAN	263 kDa	0	3	0
HCG20716 OS=Homo sapiens GN=RPS26 PE=4 SV=1	A0A024RB14_HUMAN (+2)	13 kDa	0	1	0
Neutral amino acid transporter B(0) OS=Homo sapiens GN=SLC1A5 PE=1 SV=2	AAAT_HUMAN (+1)	57 kDa	0	2	0
60S ribosomal protein L37a OS=Homo sapiens GN=RPL37A PE=1 SV=2	RL37A_HUMAN	10 kDa	0	2	0
Tyrosine-protein kinase receptor OS=Homo sapiens GN=PPFIBP1-ALK PE=2 SV=1	G5EKE5_HUMAN	91 kDa	0	0	0
Propionyl-CoA carboxylase alpha chain, mitochondrial OS=Homo sapiens GN=PCCA PE=1 SV=4	PCCA_HUMAN	80 kDa	0	2	0
Vesicle-trafficking protein SEC22b OS=Homo sapiens GN=SEC22B PE=1 SV=4	SC22B_HUMAN	25 kDa	0	2	0
Rho GTPase-activating protein 1 OS=Homo sapiens GN=ARHGAP1 PE=1 SV=1	RHG01_HUMAN	50 kDa	0	1	0
Melanoma cell adhesion molecule, isoform CRA_a OS=Homo sapiens GN=MCAM PE=4 SV=1	A0A024R3I5_HUMAN (+3)	72 kDa	0	2	0
Nucleolar complex protein 4 homolog OS=Homo sapiens GN=NOC4L PE=1 SV=1	NOC4L_HUMAN	58 kDa	0	2	0
cDNA FLJ90131 fis, clone HEMBB1000447, highly similar to PRA1 family protein 3 OS=Homo sapiens PE=2 SV=1	B3KQB4_HUMAN	22 kDa	0	0	0
Nucleolar complex protein 3 homolog OS=Homo sapiens GN=NOC3L PE=1 SV=1	NOC3L_HUMAN (+1)	93 kDa	0	0	0
Serine/arginine-rich-splicing factor 3 OS=Homo sapiens GN=SRSF3 PE=1 SV=1	A0A087X2D0_HUMAN (+2)	10 kDa	0	0	0
Leucine-rich repeat-containing protein 59 OS=Homo sapiens GN=LRRC59 PE=1 SV=1	LRC59_HUMAN	35 kDa	0	1	0
HMOX1 protein OS=Homo sapiens GN=HMOX1 PE=2 SV=1	Q6FH11_HUMAN (+4)	33 kDa	0	3	0
Nucleoporin 155kDa, isoform CRA_a OS=Homo sapiens GN=NUP155 PE=4 SV=1	A0A024R071_HUMAN (+3)	155 kDa	0	0	0
A-kinase anchor protein 12 OS=Homo sapiens GN=AKAP12 PE=1 SV=4	AKA12_HUMAN	191 kDa	0	0	0
7-dehydrocholesterol reductase, isoform CRA_a OS=Homo sapiens GN=DHCR7 PE=4 SV=1	A0A024R5F7_HUMAN (+3)	54 kDa	0	0	0
Vasorin OS=Homo sapiens GN=VASN PE=1 SV=1	VASN_HUMAN	72 kDa	0	0	0
Transferrin receptor protein 1 OS=Homo sapiens GN=TFRC PE=1 SV=2	TFR1_HUMAN	85 kDa	0	0	0
Large neutral amino acids transporter small subunit 1 OS=Homo sapiens GN=SLC7A5 PE=1 SV=2	LAT1_HUMAN	55 kDa	0	3	0
Solute carrier family 38, member 2, isoform CRA_b OS=Homo sapiens GN=SLC38A2 PE=4 SV=1	A0A024R0W3_HUMAN (+2)	56 kDa	0	2	0
Unconventional myosin-VIIb OS=Homo sapiens GN=MYO7B PE=1 SV=2	MYO7B_HUMAN	242 kDa	0	0	0
SFRS protein kinase 1, isoform CRA_e OS=Homo sapiens GN=SRPK1 PE=4 SV=1	A0A024RCU9_HUMAN (+4)	62 kDa	0	0	0
Vesicle-associated membrane protein 2 OS=Homo sapiens GN=VAMP2 PE=4 SV=1	F8WCA0_HUMAN (+7)	13 kDa	0	1	0
DnaJ homolog subfamily C member 21 OS=Homo sapiens GN=DNAJC21 PE=1 SV=2	DJC21_HUMAN	62 kDa	0	0	0
Anoctamin OS=Homo sapiens GN=TMEM16K PE=3 SV=1	A0A024R2S0_HUMAN (+1)	76 kDa	0	2	0
IARS protein OS=Homo sapiens GN=IARS PE=2 SV=1	Q6P0M4_HUMAN	121 kDa	0	2	0
Nuclear mitotic apparatus protein 1, isoform CRA_a OS=Homo sapiens GN=NUMA1 PE=4 SV=1	A0A024R5M9_HUMAN (+5)	237 kDa	0	0	0
Leucine--tRNA ligase, cytoplasmic OS=Homo sapiens GN=LARS PE=1 SV=2	SYLC_HUMAN (+3)	134 kDa	0	2	0
Glyceraldehyde-3-phosphate dehydrogenase OS=Homo sapiens GN=GAPDH PE=1 SV=1	E7EUT5_HUMAN (+2)	28 kDa	0	2	0
Signal recognition particle receptor beta subunit OS=Homo sapiens GN=SRPRB PE=2 SV=1	Q549N5_HUMAN (+1)	30 kDa	0	0	0
Protein-tyrosine-phosphatase OS=Homo sapiens GN=PTPRJ PE=1 SV=1	A0A087WTK0_HUMAN (+2)	146 kDa	0	0	0
Peroxiredoxin 6 (Fragment) OS=Homo sapiens PE=2 SV=1	A4UCS6_HUMAN	9 kDa	0	2	0
Inverted formin-2 OS=Homo sapiens GN=INF2 PE=1 SV=2	INF2_HUMAN	136 kDa	0	0	0
Starch-binding domain-containing protein 1 OS=Homo sapiens GN=STBD1 PE=1 SV=1	STBD1_HUMAN	39 kDa	0	0	0
Septin-9 OS=Homo sapiens GN=SEPT9 PE=1 SV=2	SEPT9_HUMAN	65 kDa	0	0	0
Oxysterol-binding protein OS=Homo sapiens GN=OSBPL8 PE=3 SV=1	A0A024RBB8_HUMAN (+5)	101 kDa	0	0	0
Acyl-Coenzyme A binding domain containing 3, isoform CRA_a OS=Homo sapiens GN=ACBD3 PE=4 SV=1	A0A024R3P9_HUMAN (+1)	61 kDa	0	0	0
Receptor protein-tyrosine kinase OS=Homo sapiens GN=EPHA2 PE=4 SV=1	A0A024QZA8_HUMAN (+2)	108 kDa	0	0	0
Thrombospondin 1, isoform CRA_a OS=Homo sapiens GN=THBS1 PE=4 SV=1	A0A024R9Q1_HUMAN (+2)	129 kDa	0	2	0
TSC22 domain family protein 4 (Fragment) OS=Homo sapiens GN=TSC22D4 PE=1 SV=1	H7C0M8_HUMAN	17 kDa	0	0	0
Mediator of RNA polymerase II transcription subunit 24 (Fragment) OS=Homo sapiens GN=MED24 PE=4 SV=1	J3QLC2_HUMAN	6 kDa	0	2	0
Nitric oxide synthase trafficker, isoform CRA_a OS=Homo sapiens GN=NOSTRIN PE=4 SV=1	D3DPB9_HUMAN	46 kDa	0	0	0
Voltage-dependent calcium channel gamma subunit OS=Homo sapiens PE=2 SV=1	B2RCK1_HUMAN (+3)	36 kDa	0	0	0

## Sheet: B
Identified Proteins	Accession Number	Molecular Weight	CD8	Cavin1	SCORE
Polymerase I and transcript release factor OS=Rattus norvegicus GN=Ptrf PE=1 SV=1	G3V8L9_RAT	44 kDa	0	84	84
Cytoskeleton-associated protein 5 OS=Homo sapiens GN=CKAP5 PE=1 SV=3	CKAP5_HUMAN	226 kDa	0	8	8
TNF receptor-associated protein 1 variant (Fragment) OS=Homo sapiens PE=2 SV=1	Q53FS6_HUMAN (+2)	80 kDa	0	6	6
Heat shock protein beta-1 OS=Homo sapiens GN=HSPB1 PE=1 SV=2	HSPB1_HUMAN (+5)	23 kDa	0	6	6
Nucleosome assembly protein 1-like 4, isoform CRA_b OS=Homo sapiens GN=NAP1L4 PE=3 SV=1	A0A024RCC9_HUMAN (+3)	43 kDa	2	17	5.66667
Nucleosome assembly protein 1-like 1, isoform CRA_a OS=Homo sapiens GN=NAP1L1 PE=3 SV=1	A0A024RBB7_HUMAN (+33)	45 kDa	2	16	5.33333
Microtubule-associated protein OS=Homo sapiens GN=MAP4 PE=1 SV=1	E7EVA0_HUMAN	245 kDa	3	20	5
La-related protein 1 OS=Homo sapiens GN=LARP1 PE=1 SV=2	LARP1_HUMAN (+3)	124 kDa	0	5	5
ATP-dependent 6-phosphofructokinase, platelet type OS=Homo sapiens GN=PFKP PE=1 SV=2	PFKAP_HUMAN (+4)	86 kDa	0	5	5
Caldesmon OS=Homo sapiens GN=CALD1 PE=1 SV=3	CALD1_HUMAN (+4)	93 kDa	2	12	4
cDNA FLJ59206, highly similar to Eukaryotic translation initiation factor 4B OS=Homo sapiens PE=2 SV=1	B4DEP6_HUMAN (+21)	66 kDa	1	8	4
Serine-threonine kinase receptor-associated protein OS=Homo sapiens GN=STRAP PE=1 SV=1	STRAP_HUMAN (+1)	38 kDa	0	4	4
CD2-associated protein OS=Homo sapiens GN=CD2AP PE=1 SV=1	CD2AP_HUMAN (+3)	71 kDa	0	4	4
40S ribosomal protein S20 OS=Homo sapiens GN=RPS20 PE=1 SV=1	RS20_HUMAN (+53)	13 kDa	0	4	4
Prohibitin, isoform CRA_a OS=Homo sapiens GN=PHB PE=2 SV=1	A8K401_HUMAN (+70)	30 kDa	0	4	4
cDNA FLJ53969, highly similar to Trifunctional enzyme subunit alpha, mitochondrial OS=Homo sapiens PE=2 SV=1	B4DDZ5_HUMAN (+8)	63 kDa	0	4	4
Glucose-6-phosphate 1-dehydrogenase OS=Homo sapiens PE=2 SV=1	A8K8D9_HUMAN (+9)	59 kDa	0	4	4
Serine arginine-rich pre-mRNA splicing factor SR-A1, isoform CRA_a OS=Homo sapiens GN=SR-A1 PE=4 SV=1	A0A024QZH6_HUMAN (+9)	139 kDa	0	4	4
High density lipoprotein binding protein (Vigilin), isoform CRA_a OS=Homo sapiens GN=HDLBP PE=1 SV=1	A0A024R4E5_HUMAN (+11)	141 kDa	1	7	3.5
Methylenetetrahydrofolate dehydrogenase (NADP+ dependent) 1, methenyltetrahydrofolate cyclohydrolase, formyltetrahydrofolate synthetase, isoform CRA_a OS=Homo sapiens GN=MTHFD1 PE=3 SV=1	A0A024R652_HUMAN (+2)	102 kDa	1	7	3.5
cDNA, FLJ94025, highly similar to Homo sapiens tripartite motif-containing 28 (TRIM28), mRNA OS=Homo sapiens PE=2 SV=1	B2R8R5_HUMAN (+3)	89 kDa	1	7	3.5
X-ray repair complementing defective repair in Chinese hamster cells 6 (Ku autoantigen, 70kDa), isoform CRA_a OS=Homo sapiens GN=XRCC6 PE=4 SV=1	A0A024R1N4_HUMAN (+10)	70 kDa	3	12	3
Chloride intracellular channel protein 1 OS=Homo sapiens GN=CLIC1 PE=1 SV=4	CLIC1_HUMAN (+10)	27 kDa	1	6	3
EIF4G1 protein OS=Homo sapiens GN=EIF4G1 PE=2 SV=1	B2RU06_HUMAN (+14)	176 kDa	1	6	3
Importin-7 OS=Homo sapiens GN=IPO7 PE=1 SV=1	IPO7_HUMAN (+28)	120 kDa	1	6	3
Eukaryotic translation initiation factor 3 subunit J OS=Homo sapiens GN=EIF3S1 PE=3 SV=1	A0A024R5S5_HUMAN (+1)	29 kDa	0	3	3
Palladin OS=Homo sapiens GN=PALLD PE=1 SV=3	PALLD_HUMAN (+11)	151 kDa	0	3	3
cDNA, FLJ96812, highly similar to Homo sapiens threonyl-tRNA synthetase (TARS), mRNA OS=Homo sapiens PE=1 SV=1	B2RDX5_HUMAN (+12)	82 kDa	0	3	3
MCM4 minichromosome maintenance deficient 4 (S. cerevisiae), isoform CRA_a OS=Homo sapiens GN=MCM4 PE=3 SV=1	A0A024R7U6_HUMAN (+13)	97 kDa	0	3	3
Thioredoxin reductase 1 OS=Homo sapiens GN=TXNRD1 PE=3 SV=1	A0A024RBK9_HUMAN (+18)	68 kDa	0	3	3
Heparin-binding protein HBp15 OS=Homo sapiens PE=2 SV=1	Q7Z4W8_HUMAN (+36)	15 kDa	0	3	3
Microtubule-associated protein 1B, isoform CRA_b OS=Homo sapiens GN=MAP1B PE=4 SV=1	A0A024RAM4_HUMAN (+4)	271 kDa	0	3	3
cDNA FLJ76817, highly similar to Homo sapiens non-POU domain containing, octamer-binding (NONO), mRNA OS=Homo sapiens PE=2 SV=1	A8K525_HUMAN (+49)	54 kDa	0	3	3
Far upstream element-binding protein 2 OS=Homo sapiens GN=KHSRP PE=1 SV=1	A0A087WTP3_HUMAN (+5)	73 kDa	0	3	3
Alanine--tRNA ligase, cytoplasmic OS=Homo sapiens GN=AARS PE=1 SV=2	SYAC_HUMAN (+50)	107 kDa	0	3	3
Serpin peptidase inhibitor, clade B (Ovalbumin), member 5, isoform CRA_b OS=Homo sapiens GN=SERPINB5 PE=3 SV=1	A0A024R2B6_HUMAN (+7)	42 kDa	0	3	3
ADP/ATP translocase 3 OS=Homo sapiens GN=SLC25A6 PE=1 SV=4	ADT3_HUMAN (+9)	33 kDa	0	3	3
Ran GTPase activating protein 1, isoform CRA_d OS=Homo sapiens GN=RANGAP1 PE=4 SV=1	A0A024R1U0_HUMAN (+1)	64 kDa	3	11	2.75
Filamin-B OS=Homo sapiens GN=FLNB PE=1 SV=2	FLNB_HUMAN	278 kDa	5	15	2.5
60S ribosomal protein L7a OS=Homo sapiens GN=RPL7A PE=1 SV=2	RL7A_HUMAN (+37)	30 kDa	1	5	2.5
cDNA, FLJ96156, highly similar to Homo sapiens leucyl-tRNA synthetase (LARS), mRNA OS=Homo sapiens PE=2 SV=1	B2RCM2_HUMAN (+4)	134 kDa	1	5	2.5
cDNA, FLJ93335, highly similar to Homo sapiens PRP3 pre-mRNA processing factor 3 homolog (yeast) (PRPF3), mRNA OS=Homo sapiens PE=2 SV=1	B2R791_HUMAN (+60)	78 kDa	1	5	2.5
LIM and calponin homology domains-containing protein 1 OS=Homo sapiens GN=LIMCH1 PE=1 SV=1	D6RD46_HUMAN (+8)	110 kDa	1	5	2.5
Myosin, heavy polypeptide 9, non-muscle, isoform CRA_a OS=Homo sapiens GN=MYH9 PE=4 SV=1	A0A024R1N1_HUMAN (+1)	227 kDa	20	50	2.38095
cDNA FLJ56274, highly similar to Transketolase (EC 2.2.1.1) OS=Homo sapiens PE=2 SV=1	B4E022_HUMAN (+3)	63 kDa	4	11	2.2
Talin-1 OS=Homo sapiens GN=TLN1 PE=1 SV=3	TLN1_HUMAN (+4)	270 kDa	19	42	2.1
Cortactin isoform a variant (Fragment) OS=Homo sapiens PE=1 SV=1	Q53HG7_HUMAN (+1)	62 kDa	6	14	2
Signal recognition particle 14 kDa protein OS=Homo sapiens GN=SRP14 PE=1 SV=2	SRP14_HUMAN	15 kDa	1	4	2
Ribosome biogenesis protein BMS1 homolog OS=Homo sapiens GN=BMS1 PE=1 SV=1	BMS1_HUMAN	146 kDa	1	4	2
Serpin peptidase inhibitor, clade H (Heat shock protein 47), member 1, (Collagen binding protein 1), isoform CRA_a OS=Homo sapiens GN=SERPINH1 PE=3 SV=1	A0A024R5K8_HUMAN (+12)	46 kDa	1	4	2
Eukaryotic translation initiation factor 2 subunit 1 OS=Homo sapiens GN=EIF2S1 PE=1 SV=3	IF2A_HUMAN (+12)	36 kDa	1	4	2
Serine/threonine-protein phosphatase PP1-beta catalytic subunit OS=Homo sapiens GN=PPP1CB PE=1 SV=3	PP1B_HUMAN (+125)	37 kDa	1	4	2
cDNA FLJ50442, highly similar to T-complex protein 1 subunit epsilon OS=Homo sapiens PE=2 SV=1	B4DDU6_HUMAN (+14)	55 kDa	1	4	2
Hematological and neurological-expressed 1-like protein OS=Homo sapiens GN=HN1L PE=1 SV=2	A6NGP5_HUMAN (+15)	19 kDa	1	4	2
Peroxiredoxin-6 OS=Homo sapiens GN=PRDX6 PE=1 SV=3	PRDX6_HUMAN (+3)	25 kDa	1	4	2
Proliferating cell nuclear antigen OS=Homo sapiens GN=PCNA PE=1 SV=1	PCNA_HUMAN (+34)	29 kDa	1	4	2
cDNA FLJ51625, highly similar to Ubiquinol-cytochrome-c reductase complex coreprotein I, mitochondrial (EC 1.10.2.2) OS=Homo sapiens PE=2 SV=1	B4DUL5_HUMAN (+4)	40 kDa	1	4	2
SNRNP200 protein (Fragment) OS=Homo sapiens GN=SNRNP200 PE=2 SV=1	A4FU77_HUMAN (+41)	216 kDa	1	4	2
40S ribosomal protein S8 OS=Homo sapiens GN=RPS8 PE=2 SV=1	Q5JR94_HUMAN (+45)	24 kDa	1	4	2
Glutamate--cysteine ligase regulatory subunit OS=Homo sapiens GN=GCLM PE=1 SV=1	GSH0_HUMAN (+1)	31 kDa	0	2	2
Polyadenylate-binding protein OS=Homo sapiens GN=PABPC4 PE=1 SV=1	B1ANR0_HUMAN (+102)	68 kDa	0	2	2
ATP synthase subunit O, mitochondrial OS=Homo sapiens GN=ATP5O PE=1 SV=1	ATPO_HUMAN (+11)	23 kDa	0	2	2
Thyroid hormone receptor-associated protein 3 OS=Homo sapiens GN=THRAP3 PE=1 SV=2	TR150_HUMAN (+15)	109 kDa	0	2	2
Signal transducer and activator of transcription OS=Homo sapiens GN=STAT1 PE=1 SV=1	J3KPM9_HUMAN (+15)	83 kDa	0	2	2
Cold shock domain containing E1, RNA-binding, isoform CRA_a OS=Homo sapiens GN=CSDE1 PE=4 SV=1	A0A024R0E2_HUMAN (+17)	89 kDa	0	2	2
DNA helicase OS=Homo sapiens PE=2 SV=1	B2RBA6_HUMAN (+18)	81 kDa	0	2	2
Aldehyde dehydrogenase X, mitochondrial OS=Homo sapiens GN=ALDH1B1 PE=1 SV=3	AL1B1_HUMAN (+18)	57 kDa	0	2	2
Eukaryotic translation initiation factor 2A OS=Homo sapiens GN=EIF2A PE=1 SV=3	EIF2A_HUMAN (+2)	65 kDa	0	2	2
MRE11 meiotic recombination 11 homolog A (S. cerevisiae), isoform CRA_a OS=Homo sapiens GN=MRE11A PE=3 SV=1	A0A024R395_HUMAN (+22)	81 kDa	0	2	2
SAP30 binding protein, isoform CRA_a OS=Homo sapiens GN=SAP30BP PE=4 SV=1	A0A024R8R0_HUMAN (+22)	34 kDa	0	2	2
cDNA, FLJ93545, highly similar to Homo sapiens 5-aminoimidazole-4-carboxamide ribonucleotide formyltransferase/IMP cyclohydrolase (ATIC), mRNA OS=Homo sapiens PE=2 SV=1	B2R7P8_HUMAN (+24)	65 kDa	0	2	2
cDNA FLJ14916 fis, clone PLACE1006958, highly similar to Heat shock 70 kDa protein 4L (Fragment) OS=Homo sapiens PE=2 SV=1	B3KNM0_HUMAN (+26)	64 kDa	0	2	2
Calcium-binding mitochondrial carrier protein Aralar2 OS=Homo sapiens GN=SLC25A13 PE=1 SV=2	CMC2_HUMAN (+29)	74 kDa	0	2	2
ADP-ribosylation factor GTPase-activating protein 1 OS=Homo sapiens GN=ARFGAP1 PE=1 SV=2	ARFG1_HUMAN (+3)	45 kDa	0	2	2
Phosphoribosylaminoimidazole carboxylase, phosphoribosylaminoimidazole succinocarboxamide synthetase, isoform CRA_c OS=Homo sapiens GN=PAICS PE=3 SV=1	A0A024RD93_HUMAN (+30)	47 kDa	0	2	2
Fumarate hydratase, mitochondrial OS=Homo sapiens GN=FH PE=1 SV=3	FUMH_HUMAN (+30)	55 kDa	0	2	2
Hexokinase OS=Homo sapiens GN=HK1 PE=3 SV=1	A0A024QZK7_HUMAN (+31)	103 kDa	0	2	2
cDNA FLJ54176, highly similar to Signal recognition particle 68 kDa protein OS=Homo sapiens PE=2 SV=1	B4DVI7_HUMAN (+32)	60 kDa	0	2	2
Splicing factor 3B subunit 2 OS=Homo sapiens GN=SF3B2 PE=1 SV=1	A0A087WZZ5_HUMAN (+32)	98 kDa	0	2	2
26S proteasome non-ATPase regulatory subunit 12 OS=Homo sapiens GN=PSMD12 PE=1 SV=3	PSD12_HUMAN (+33)	53 kDa	0	2	2
Pre-mRNA-processing-splicing factor 8 OS=Homo sapiens GN=PRPF8 PE=1 SV=2	PRP8_HUMAN (+36)	274 kDa	0	2	2
U3 small nucleolar RNA-associated protein 14 homolog A OS=Homo sapiens GN=UTP14A PE=1 SV=1	UT14A_HUMAN (+4)	88 kDa	0	2	2
Eukaryotic translation elongation factor 1 beta 2, isoform CRA_a OS=Homo sapiens GN=EEF1B2 PE=3 SV=1	A0A024R3W7_HUMAN (+4)	25 kDa	0	2	2
Eukaryotic translation initiation factor 5A (Fragment) OS=Homo sapiens GN=EIF5A PE=1 SV=5	I3L397_HUMAN (+41)	16 kDa	0	2	2
cDNA FLJ59571, highly similar to Eukaryotic translation initiation factor 4gamma 2 OS=Homo sapiens PE=2 SV=1	B4DZF2_HUMAN (+42)	110 kDa	0	2	2
Probable ATP-dependent RNA helicase DDX17 OS=Homo sapiens GN=DDX17 PE=1 SV=2	DDX17_HUMAN (+43)	80 kDa	0	2	2
Eukaryotic translation initiation factor 3 subunit A OS=Homo sapiens GN=EIF3A PE=1 SV=1	EIF3A_HUMAN (+46)	167 kDa	0	2	2
Eukaryotic translation initiation factor 3 subunit L OS=Homo sapiens GN=EIF3L PE=1 SV=1	B0QY89_HUMAN (+46)	71 kDa	0	2	2
Regulator of nonsense transcripts 3B OS=Homo sapiens GN=UPF3B PE=1 SV=1	A0A087WYC8_HUMAN (+48)	25 kDa	0	2	2
cDNA FLJ53366, highly similar to Probable ATP-dependent RNA helicase DDX5 (EC 3.6.1.-) OS=Homo sapiens PE=2 SV=1	B4DN41_HUMAN (+49)	68 kDa	0	2	2
Adenylosuccinate lyase OS=Homo sapiens GN=ADSL PE=1 SV=1	A0A0A6YY92_HUMAN (+5)	56 kDa	0	2	2
Succinyl-CoA:3-ketoacid-coenzyme A transferase OS=Homo sapiens GN=OXCT1 PE=3 SV=1	A0A024R040_HUMAN (+6)	56 kDa	0	2	2
JTV1 gene, isoform CRA_a OS=Homo sapiens GN=JTV1 PE=4 SV=1	A0A024QZY1_HUMAN (+6)	35 kDa	0	2	2
Splicing factor 3B subunit 1 OS=Homo sapiens GN=SF3B1 PE=1 SV=3	SF3B1_HUMAN (+63)	146 kDa	0	2	2
SH3 and PX domain-containing protein 2B OS=Homo sapiens GN=SH3PXD2B PE=1 SV=3	SPD2B_HUMAN (+7)	102 kDa	0	2	2
Farnesyl pyrophosphate synthase (Fragment) OS=Homo sapiens GN=FDPS PE=1 SV=1	A0A087WVN4_HUMAN (+7)	32 kDa	0	2	2
cDNA FLJ38853 fis, clone MESAN2010321, highly similar to LIM domain and actin-binding protein 1 OS=Homo sapiens PE=2 SV=1	B3KTW2_HUMAN (+8)	51 kDa	0	2	2
Coronin OS=Homo sapiens GN=CORO1C PE=3 SV=1	A0A024RBI5_HUMAN (+82)	53 kDa	0	2	2
Serine/threonine-protein phosphatase 2A 55 kDa regulatory subunit B alpha isoform OS=Homo sapiens GN=PPP2R2A PE=1 SV=1	2ABA_HUMAN (+88)	52 kDa	0	2	2
Phenylalanine--tRNA ligase alpha subunit OS=Homo sapiens GN=FARSA PE=1 SV=1	K7ER00_HUMAN (+9)	62 kDa	0	2	2
Pyruvate kinase PKM OS=Homo sapiens GN=PKM PE=1 SV=4	KPYM_HUMAN (+3)	58 kDa	43	87	1.97727
Carbamoyl-phosphate synthetase 1, mitochondrial, isoform CRA_a OS=Homo sapiens GN=CPS1 PE=3 SV=1	A0A024R454_HUMAN (+4)	165 kDa	19	38	1.9
40S ribosomal protein S4 OS=Homo sapiens GN=RPS4X PE=2 SV=1	B2R491_HUMAN (+49)	30 kDa	5	11	1.83333
T-complex protein 1 subunit alpha OS=Homo sapiens GN=TCP1 PE=1 SV=1	TCPA_HUMAN (+9)	60 kDa	5	11	1.83333
Elongation factor 2 OS=Homo sapiens GN=EEF2 PE=1 SV=4	EF2_HUMAN (+5)	95 kDa	21	40	1.81818
DNA topoisomerase 2-alpha OS=Homo sapiens GN=TOP2A PE=1 SV=3	TOP2A_HUMAN (+4)	174 kDa	4	9	1.8
DNA topoisomerase 1 OS=Homo sapiens GN=TOP1 PE=1 SV=2	TOP1_HUMAN (+9)	91 kDa	4	9	1.8
Alpha-actinin-4 OS=Homo sapiens GN=ACTN4 PE=1 SV=2	ACTN4_HUMAN (+15)	105 kDa	7	14	1.75
Ubiquitin-activating enzyme E1 (A1S9T and BN75 temperature sensitivity complementing), isoform CRA_a OS=Homo sapiens GN=UBE1 PE=3 SV=1	A0A024R1A3_HUMAN (+1)	118 kDa	3	7	1.75
cDNA FLJ60299, highly similar to Rab GDP dissociation inhibitor beta OS=Homo sapiens PE=2 SV=1	B4DLV7_HUMAN (+11)	51 kDa	3	7	1.75
Nucleolar RNA helicase 2 OS=Homo sapiens GN=DDX21 PE=1 SV=5	DDX21_HUMAN (+2)	87 kDa	3	7	1.75
Elongation factor 1-delta OS=Homo sapiens GN=EEF1D PE=1 SV=1	A0A087X1X7_HUMAN (+7)	69 kDa	3	7	1.75
Clathrin heavy chain OS=Homo sapiens GN=CLTC PE=1 SV=1	A0A087WVQ6_HUMAN (+34)	192 kDa	14	26	1.73333
Plectin OS=Homo sapiens GN=PLEC PE=1 SV=3	PLEC_HUMAN	532 kDa	23	41	1.70833
Profilin-1 OS=Homo sapiens GN=PFN1 PE=1 SV=2	PROF1_HUMAN (+9)	15 kDa	5	10	1.66667
UDP-glucose 6-dehydrogenase OS=Homo sapiens GN=UGDH PE=1 SV=1	UGDH_HUMAN (+13)	55 kDa	2	5	1.66667
Charged multivesicular body protein 5 OS=Homo sapiens GN=CHMP5 PE=1 SV=1	CHMP5_HUMAN (+25)	25 kDa	2	5	1.66667
cDNA, FLJ95650, highly similar to Homo sapiens karyopherin (importin) beta 1 (KPNB1), mRNA OS=Homo sapiens PE=2 SV=1	B2RBR9_HUMAN (+9)	97 kDa	2	5	1.66667
Endoplasmin OS=Rattus norvegicus GN=Hsp90b1 PE=1 SV=1	A0A0A0MY09_RAT (+27)	93 kDa	2	5	1.66667
ATP citrate lyase, isoform CRA_b OS=Homo sapiens GN=ACLY PE=4 SV=1	A0A024R1T9_HUMAN (+3)	121 kDa	18	31	1.63158
Heterogeneous nuclear ribonucleoprotein K, isoform CRA_d OS=Homo sapiens GN=HNRPK PE=4 SV=1	A0A024R228_HUMAN (+52)	51 kDa	9	16	1.6
Adapter molecule crk OS=Homo sapiens GN=CRK PE=1 SV=2	CRK_HUMAN (+23)	34 kDa	4	8	1.6
Transitional endoplasmic reticulum ATPase OS=Homo sapiens GN=VCP PE=1 SV=4	TERA_HUMAN (+22)	89 kDa	9	15	1.5
Nucleophosmin OS=Homo sapiens GN=NPM1 PE=1 SV=2	NPM_HUMAN (+39)	33 kDa	3	6	1.5
E3 SUMO-protein ligase RanBP2 OS=Homo sapiens GN=RANBP2 PE=1 SV=2	RBP2_HUMAN	358 kDa	1	3	1.5
Drebrin-like protein OS=Homo sapiens GN=DBNL PE=1 SV=1	B4DDD6_HUMAN (+1)	46 kDa	1	3	1.5
Ribosomal RNA processing protein 1 homolog B OS=Homo sapiens GN=RRP1B PE=1 SV=3	RRP1B_HUMAN (+1)	84 kDa	1	3	1.5
Calponin OS=Homo sapiens GN=CNN2 PE=1 SV=1	B4DDF4_HUMAN (+10)	33 kDa	1	3	1.5
40S ribosomal protein S14 OS=Homo sapiens GN=RPS14 PE=1 SV=3	RS14_HUMAN (+109)	16 kDa	1	3	1.5
Ribosomal protein L15 OS=Homo sapiens GN=RPL15 PE=3 SV=1	A0A024R2Q4_HUMAN (+115)	24 kDa	1	3	1.5
Isocitrate dehydrogenase [NADP] OS=Homo sapiens PE=2 SV=1	B2R5M8_HUMAN (+14)	47 kDa	1	3	1.5
Programmed cell death 6-interacting protein OS=Homo sapiens GN=PDCD6IP PE=1 SV=1	PDC6I_HUMAN (+14)	96 kDa	1	3	1.5
ADP-sugar pyrophosphatase OS=Homo sapiens GN=NUDT5 PE=1 SV=1	A6NCQ0_HUMAN (+16)	20 kDa	1	3	1.5
Nuclear migration protein nudC OS=Homo sapiens GN=NUDC PE=1 SV=1	NUDC_HUMAN (+2)	38 kDa	1	3	1.5
Heat shock 105kDa/110kDa protein 1, isoform CRA_a OS=Homo sapiens GN=HSPH1 PE=3 SV=1	A0A024RDQ0_HUMAN (+22)	92 kDa	1	3	1.5
Translationally-controlled tumor protein OS=Homo sapiens GN=TPT1 PE=1 SV=1	A0A0B4J2C3_HUMAN (+24)	23 kDa	1	3	1.5
60S ribosomal protein L10a OS=Homo sapiens GN=RPL10A PE=1 SV=2	RL10A_HUMAN (+25)	25 kDa	1	3	1.5
cDNA FLJ44920 fis, clone BRAMY3011501, highly similar to Heterogeneous nuclear ribonucleoprotein U OS=Homo sapiens PE=2 SV=1	B3KX72_HUMAN (+25)	83 kDa	1	3	1.5
Guanine nucleotide-binding protein G(i) subunit alpha-2 OS=Homo sapiens GN=GNAI2 PE=1 SV=3	GNAI2_HUMAN (+25)	40 kDa	1	3	1.5
RuvB-like 1 (Fragment) OS=Homo sapiens GN=RUVBL1 PE=2 SV=1	B5BUB1_HUMAN (+31)	50 kDa	1	3	1.5
Transportin 1, isoform CRA_a OS=Homo sapiens GN=TNPO1 PE=4 SV=1	A0A024RAM0_HUMAN (+32)	102 kDa	1	3	1.5
Plastin-3 OS=Homo sapiens GN=PLS3 PE=1 SV=1	A0A0A0MSQ0_HUMAN (+35)	69 kDa	1	3	1.5
DnaJ homolog subfamily B member 1 OS=Homo sapiens GN=DNAJB1 PE=1 SV=4	DNJB1_HUMAN (+43)	38 kDa	1	3	1.5
Eukaryotic translation initiation factor 3 subunit C OS=Homo sapiens GN=EIF3S8 PE=3 SV=1	A0A024QYU9_HUMAN (+53)	105 kDa	1	3	1.5
EF-hand domain family, member D2, isoform CRA_a OS=Homo sapiens GN=EFHD2 PE=4 SV=1	A0A024QZ77_HUMAN (+64)	27 kDa	1	3	1.5
cDNA FLJ75085, highly similar to Homo sapiens glutaminyl-tRNA synthetase (QARS), mRNA OS=Homo sapiens PE=2 SV=1	A8K3A8_HUMAN (+7)	88 kDa	1	3	1.5
Importin subunit alpha OS=Homo sapiens PE=2 SV=1	A8K7D9_HUMAN (+8)	58 kDa	1	3	1.5
cDNA FLJ77762, highly similar to Homo sapiens cullin-associated and neddylation-dissociated 1 (CAND1), mRNA OS=Homo sapiens PE=2 SV=1	A8K8U1_HUMAN (+80)	136 kDa	1	3	1.5
40S ribosomal protein S12 OS=Homo sapiens GN=RPS12 PE=1 SV=3	RS12_HUMAN (+84)	15 kDa	1	3	1.5
Eukaryotic translation initiation factor 2, subunit 3 gamma, 52kDa, isoform CRA_a OS=Homo sapiens GN=EIF2S3 PE=4 SV=1	A0A024RBY4_HUMAN (+9)	51 kDa	1	3	1.5
Eukaryotic translation initiation factor 5, isoform CRA_b OS=Homo sapiens GN=EIF5 PE=4 SV=1	A0A024R6Q1_HUMAN (+25)	49 kDa	6	10	1.42857
40S ribosomal protein S2 OS=Homo sapiens GN=RPS2 PE=1 SV=1	E9PQD7_HUMAN (+20)	25 kDa	4	7	1.4
Tubulin alpha-4A chain OS=Homo sapiens GN=TUBA4A PE=1 SV=1	TBA4A_HUMAN (+30)	50 kDa	4	7	1.4
ATP-dependent RNA helicase DDX3X OS=Homo sapiens GN=DDX3X PE=1 SV=1	A0A0D9SF53_HUMAN (+66)	81 kDa	4	7	1.4
28 kDa heat- and acid-stable phosphoprotein OS=Homo sapiens GN=PDAP1 PE=1 SV=1	HAP28_HUMAN (+78)	21 kDa	4	7	1.4
Pyruvate carboxylase OS=Homo sapiens GN=PC PE=4 SV=1	A0A024R5C5_HUMAN (+1)	130 kDa	62	87	1.38095
Glucosidase, alpha neutral AB, isoform CRA_b OS=Homo sapiens GN=GANAB PE=3 SV=1	A0A024R592_HUMAN (+5)	96 kDa	7	11	1.375
Elongation factor 1-alpha 1 OS=Homo sapiens GN=EEF1A1 PE=1 SV=1	EF1A1_HUMAN (+31)	50 kDa	38	53	1.35897
Heat shock protein 90kDa alpha (Cytosolic), class B member 1, isoform CRA_a OS=Homo sapiens GN=HSP90AB1 PE=3 SV=1	A0A024RD80_HUMAN (+1)	83 kDa	39	54	1.35
Fatty acid synthase OS=Homo sapiens GN=FASN PE=1 SV=3	FAS_HUMAN	273 kDa	29	40	1.33333
cDNA FLJ78244, highly similar to Homo sapiens eukaryotic translation initiation factor 4A, isoform 1 (EIF4A1), mRNA OS=Homo sapiens PE=2 SV=1	A8K7F6_HUMAN (+42)	46 kDa	17	24	1.33333
Myb-binding protein 1A OS=Homo sapiens GN=MYBBP1A PE=1 SV=2	MBB1A_HUMAN	149 kDa	2	4	1.33333
Perilipin-3 (Fragment) OS=Homo sapiens GN=PLIN3 PE=1 SV=1	K7ERZ3_HUMAN (+1)	32 kDa	2	4	1.33333
40S ribosomal protein S17-like OS=Homo sapiens GN=RPS17L PE=1 SV=1	RS17L_HUMAN (+111)	16 kDa	2	4	1.33333
Plasminogen activator inhibitor 1 RNA-binding protein OS=Homo sapiens GN=SERBP1 PE=1 SV=2	PAIRB_HUMAN (+12)	45 kDa	2	4	1.33333
Arginine--tRNA ligase, cytoplasmic OS=Homo sapiens GN=RARS PE=1 SV=2	SYRC_HUMAN (+2)	75 kDa	2	4	1.33333
cDNA FLJ75881, highly similar to Homo sapiens transferrin receptor (p90, CD71) (TFRC), mRNA OS=Homo sapiens PE=2 SV=1	A8K6Q8_HUMAN (+2)	85 kDa	2	4	1.33333
Ezrin OS=Homo sapiens GN=EZR PE=1 SV=3	E7EQR4_HUMAN (+9)	69 kDa	2	4	1.33333
ADP-ribosylation factor 4 OS=Homo sapiens GN=ARF4 PE=1 SV=3	ARF4_HUMAN (+9)	21 kDa	2	4	1.33333
Filamin-A OS=Homo sapiens GN=FLNA PE=1 SV=4	FLNA_HUMAN	281 kDa	213	284	1.3271
40S ribosomal protein S3 OS=Homo sapiens GN=RPS3 PE=1 SV=2	RS3_HUMAN (+40)	27 kDa	7	10	1.25
X-ray repair cross-complementing protein 5 OS=Homo sapiens GN=XRCC5 PE=1 SV=3	XRCC5_HUMAN (+5)	83 kDa	7	10	1.25
Kinesin-1 heavy chain OS=Homo sapiens GN=KIF5B PE=1 SV=1	KINH_HUMAN (+3)	110 kDa	3	5	1.25
cDNA FLJ77715, highly similar to Homo sapiens cisplatin resistance-associated overexpressed protein(LUC7A), mRNA OS=Homo sapiens PE=2 SV=1	A8K3C5_HUMAN (+60)	51 kDa	3	5	1.25
Fascin OS=Homo sapiens GN=FSCN1 PE=1 SV=3	FSCN1_HUMAN (+8)	55 kDa	3	5	1.25
Heat shock 70kDa protein 8 isoform 2 variant (Fragment) OS=Homo sapiens PE=1 SV=1	Q53HF2_HUMAN (+8)	54 kDa	3	5	1.25
Heat shock 70 kDa protein 1B OS=Homo sapiens GN=HSPA1B PE=1 SV=1	A0A0G2JIW1_HUMAN (+18)	70 kDa	13	17	1.21429
Transgelin-2 OS=Homo sapiens GN=TAGLN2 PE=1 SV=3	TAGL2_HUMAN (+6)	22 kDa	24	30	1.2
Cofilin-1 OS=Homo sapiens GN=CFL1 PE=1 SV=3	COF1_HUMAN (+16)	19 kDa	14	18	1.2
60S ribosomal protein L9 (Fragment) OS=Homo sapiens GN=RPL9 PE=1 SV=5	D6RAN4_HUMAN (+34)	21 kDa	4	6	1.2
Elongation factor Tu, mitochondrial OS=Homo sapiens GN=TUFM PE=1 SV=2	EFTU_HUMAN (+4)	50 kDa	4	6	1.2
Propionyl-CoA carboxylase alpha chain, mitochondrial OS=Homo sapiens GN=PCCA PE=1 SV=4	PCCA_HUMAN (+3)	80 kDa	10	13	1.18182
Chaperonin containing TCP1, subunit 6A (Zeta 1), isoform CRA_a OS=Homo sapiens GN=CCT6A PE=3 SV=1	A0A024RDL1_HUMAN (+13)	58 kDa	5	7	1.16667
Eukaryotic translation initiation factor 5B OS=Homo sapiens GN=EIF5B PE=1 SV=1	A0A087WUT6_HUMAN (+6)	139 kDa	12	15	1.15385
Sodium/potassium-transporting ATPase subunit alpha-1 OS=Homo sapiens GN=ATP1A1 PE=1 SV=1	AT1A1_HUMAN (+21)	113 kDa	6	8	1.14286
40S ribosomal protein S3a OS=Homo sapiens GN=RPS3A PE=2 SV=1	A8K4W0_HUMAN (+40)	30 kDa	6	8	1.14286
Epididymis tissue sperm binding protein Li 3a OS=Homo sapiens PE=1 SV=1	E9KL35_HUMAN (+45)	35 kDa	6	8	1.14286
ATP synthase subunit alpha, mitochondrial OS=Homo sapiens GN=ATP5A1 PE=1 SV=1	ATPA_HUMAN (+5)	60 kDa	7	9	1.125
Actin, cytoplasmic 1 OS=Homo sapiens GN=ACTB PE=1 SV=1	ACTB_HUMAN (+160)	42 kDa	89	99	1.1
Protein AHNAK2 OS=Homo sapiens GN=AHNAK2 PE=1 SV=2	AHNK2_HUMAN	617 kDa	9	11	1.1
Peroxiredoxin-1 OS=Homo sapiens GN=PRDX1 PE=1 SV=1	PRDX1_HUMAN (+15)	22 kDa	9	11	1.1
60S ribosomal protein L12 OS=Homo sapiens GN=RPL12 PE=1 SV=1	RL12_HUMAN (+17)	18 kDa	9	11	1.1
Nucleolar protein 58 OS=Homo sapiens GN=NOP58 PE=1 SV=1	NOP58_HUMAN (+11)	60 kDa	10	12	1.09091
Heat shock 60kDa protein 1 (Chaperonin), isoform CRA_a OS=Homo sapiens GN=HSPD1 PE=3 SV=1	A0A024R3X4_HUMAN (+1)	61 kDa	26	28	1.03704
HCG1991735, isoform CRA_a OS=Homo sapiens GN=hCG_1991735 PE=4 SV=1	A0A024RC65_HUMAN (+2)	189 kDa	29	30	1
DNA-dependent protein kinase catalytic subunit OS=Homo sapiens GN=PRKDC PE=1 SV=3	PRKDC_HUMAN	469 kDa	12	13	1
Prelamin-A/C OS=Homo sapiens GN=LMNA PE=1 SV=1	LMNA_HUMAN (+8)	74 kDa	8	9	1
Glutathione S-transferase P OS=Homo sapiens GN=GSTP1 PE=1 SV=2	GSTP1_HUMAN (+2)	23 kDa	5	6	1
GTP-binding nuclear protein Ran OS=Homo sapiens GN=RAN PE=1 SV=1	B5MDF5_HUMAN (+81)	26 kDa	5	6	1
DNA helicase OS=Homo sapiens PE=2 SV=1	A8K521_HUMAN (+15)	82 kDa	3	4	1
CTP synthase 1 OS=Homo sapiens GN=CTPS1 PE=1 SV=2	PYRG1_HUMAN (+3)	67 kDa	3	4	1
Zinc finger CCCH-type antiviral protein 1 OS=Homo sapiens GN=ZC3HAV1 PE=1 SV=1	C9J6P4_HUMAN (+1)	114 kDa	2	3	1
cDNA FLJ57768, highly similar to Ras-related protein Rab-1A OS=Homo sapiens PE=2 SV=1	B7Z8M7_HUMAN (+127)	19 kDa	2	3	1
Ribosomal protein L5 OS=Homo sapiens GN=RPL5 PE=2 SV=1	A2RUM7_HUMAN (+17)	34 kDa	2	3	1
6-phosphogluconate dehydrogenase, decarboxylating OS=Homo sapiens GN=PGD PE=1 SV=3	6PGD_HUMAN (+2)	53 kDa	2	3	1
Pachytene checkpoint protein 2 homolog OS=Homo sapiens GN=TRIP13 PE=1 SV=2	PCH2_HUMAN (+2)	49 kDa	2	3	1
Chaperonin containing TCP1, subunit 7 (Eta) variant (Fragment) OS=Homo sapiens PE=2 SV=1	Q53HV2_HUMAN (+36)	59 kDa	2	3	1
Capping protein (Actin filament) muscle Z-line, beta, isoform CRA_a OS=Homo sapiens GN=CAPZB PE=1 SV=1	B1AK87_HUMAN (+42)	29 kDa	2	3	1
Myosin light polypeptide 6 OS=Homo sapiens GN=MYL6 PE=1 SV=1	B7Z6Z4_HUMAN (+48)	27 kDa	2	3	1
cDNA FLJ53160, highly similar to Zyxin OS=Homo sapiens PE=2 SV=1	B4DQR8_HUMAN (+9)	52 kDa	2	3	1
Serum albumin OS=Bos taurus GN=ALB PE=1 SV=4	ALBU_BOVIN (+1)	69 kDa	1	2	1
Uncharacterized protein OS=Ficedula albicollis GN=SH3GL1 PE=4 SV=1	U3JEE1_FICAL	42 kDa	1	2	1
Asparagine--tRNA ligase, cytoplasmic OS=Homo sapiens GN=NARS PE=1 SV=1	SYNC_HUMAN	63 kDa	1	2	1
Uncharacterized protein (Fragment) OS=Homo sapiens PE=1 SV=1	E5RI56_HUMAN	10 kDa	1	2	1
Epiplakin OS=Homo sapiens GN=EPPK1 PE=1 SV=2	A0A075B730_HUMAN (+1)	553 kDa	1	2	1
Leucine-rich PPR-motif containing OS=Homo sapiens GN=LRPPRC PE=4 SV=1	E5KNY5_HUMAN (+1)	158 kDa	1	2	1
Golgi autoantigen, golgin subfamily a, 2, isoform CRA_a OS=Homo sapiens GN=GOLGA2 PE=1 SV=1	A0A0C4DGS5_HUMAN (+1)	112 kDa	1	2	1
Putative uncharacterized protein DKFZp686E1899 OS=Homo sapiens GN=DKFZp686E1899 PE=2 SV=1	Q5HYL6_HUMAN (+10)	40 kDa	1	2	1
cDNA FLJ53145, highly similar to Ankycorbin (Fragment) OS=Homo sapiens PE=2 SV=1	B4DNL3_HUMAN (+13)	75 kDa	1	2	1
Succinate dehydrogenase [ubiquinone] flavoprotein subunit, mitochondrial OS=Homo sapiens GN=SDHA PE=3 SV=1	A0A024QZ30_HUMAN (+14)	73 kDa	1	2	1
Phosphoribosylformylglycinamidine synthase (FGAR amidotransferase), isoform CRA_b OS=Homo sapiens GN=PFAS PE=2 SV=1	A8K8N7_HUMAN (+2)	145 kDa	1	2	1
60S ribosomal protein L13 OS=Homo sapiens GN=RPL13 PE=2 SV=1	A8K4C8_HUMAN (+2)	24 kDa	1	2	1
Aldo-keto reductase family 1 member C1 OS=Homo sapiens GN=AKR1C1 PE=1 SV=1	A0A0A0MT30_HUMAN (+2)	37 kDa	1	2	1
Translocon-associated protein subunit delta OS=Homo sapiens GN=SSR4 PE=1 SV=1	A6NLM8_HUMAN (+21)	16 kDa	1	2	1
Signal recognition particle subunit SRP72 OS=Homo sapiens GN=SRP72 PE=1 SV=3	SRP72_HUMAN (+21)	75 kDa	1	2	1
MKL/myocardin-like protein 2 OS=Homo sapiens GN=MKL2 PE=1 SV=3	MKL2_HUMAN (+3)	118 kDa	1	2	1
cDNA FLJ12434 fis, clone NT2RM1000037, highly similar to Homo sapiens KIAA0690 protein OS=Homo sapiens PE=2 SV=1	B3KMR5_HUMAN (+3)	144 kDa	1	2	1
cDNA FLJ53202, highly similar to Exportin-2 OS=Homo sapiens PE=2 SV=1	B4DUC5_HUMAN (+31)	85 kDa	1	2	1
Eukaryotic translation initiation factor 3 subunit F OS=Homo sapiens GN=EIF3F PE=2 SV=1	B3KSH1_HUMAN (+40)	39 kDa	1	2	1
DNA helicase OS=Homo sapiens PE=2 SV=1	B2R7C5_HUMAN (+5)	91 kDa	1	2	1
WD repeat domain 1, isoform CRA_a (Fragment) OS=Homo sapiens GN=WDR1 PE=2 SV=1	Q53GN4_HUMAN (+5)	66 kDa	1	2	1
Carnitine palmitoyltransferase 1A (Liver), isoform CRA_a OS=Homo sapiens GN=CPT1A PE=3 SV=1	A0A024R5F4_HUMAN (+5)	88 kDa	1	2	1
Capping protein (Actin filament) muscle Z-line, alpha 1, isoform CRA_a OS=Homo sapiens GN=CAPZA1 PE=4 SV=1	A0A024R0E5_HUMAN (+7)	33 kDa	1	2	1
Isoleucine--tRNA ligase, cytoplasmic OS=Homo sapiens GN=IARS PE=1 SV=1	A0A0A0MSX9_HUMAN (+8)	142 kDa	1	2	1
Ras homolog gene family, member A, isoform CRA_a OS=Homo sapiens GN=RHOA PE=3 SV=1	A0A024R324_HUMAN (+82)	22 kDa	1	2	1
Myoferlin OS=Homo sapiens GN=MYOF PE=1 SV=1	MYOF_HUMAN (+9)	235 kDa	1	2	1
Regulator of chromosome condensation (Fragment) OS=Homo sapiens GN=RCC1 PE=1 SV=5	C9J3R0_HUMAN (+9)	30 kDa	1	2	1
Heat shock protein HSP 90-alpha OS=Homo sapiens GN=HSP90AA1 PE=1 SV=5	HS90A_HUMAN (+6)	85 kDa	9	9	0.9
Annexin OS=Homo sapiens GN=ANXA2 PE=3 SV=1	A0A024R5Z7_HUMAN (+13)	39 kDa	44	40	0.888889
Bifunctional ligase/repressor BirA OS=Escherichia coli GN=birA PE=3 SV=1	A0A024L9P2_ECOLX (+47)	35 kDa	285	251	0.877622
cDNA FLJ37398 fis, clone BRAMY2027467, highly similar to Tubulin alpha-ubiquitous chain OS=Homo sapiens PE=2 SV=1	B3KT06_HUMAN (+32)	46 kDa	63	55	0.859375
Chromodomain-helicase-DNA-binding protein 4 OS=Homo sapiens GN=CHD4 PE=1 SV=1	A0A0C4DGG9_HUMAN (+38)	220 kDa	6	6	0.857143
cDNA FLJ36545 fis, clone TRACH2006670, highly similar to RNA-binding protein Luc7-like 2 OS=Homo sapiens PE=2 SV=1	B3KSL5_HUMAN (+24)	46 kDa	11	10	0.833333
DEAD (Asp-Glu-Ala-Asp) box polypeptide 18, isoform CRA_b OS=Homo sapiens GN=DDX18 PE=3 SV=1	A0A024RAH8_HUMAN (+21)	75 kDa	5	5	0.833333
Heterogeneous nuclear ribonucleoprotein H OS=Homo sapiens GN=HNRNPH1 PE=1 SV=1	E9PCY7_HUMAN (+47)	47 kDa	5	5	0.833333
Annexin A1 OS=Homo sapiens GN=ANXA1 PE=1 SV=2	ANXA1_HUMAN (+5)	39 kDa	4	4	0.8
L-lactate dehydrogenase B chain OS=Homo sapiens GN=LDHB PE=1 SV=2	LDHB_HUMAN (+16)	37 kDa	17	14	0.777778
ADP/ATP translocase 2 OS=Homo sapiens GN=SLC25A5 PE=1 SV=7	ADT2_HUMAN (+22)	33 kDa	8	7	0.777778
Treacle protein OS=Homo sapiens GN=TCOF1 PE=1 SV=3	TCOF_HUMAN	152 kDa	3	3	0.75
PDZ and LIM domain 5, isoform CRA_c OS=Homo sapiens GN=PDLIM5 PE=4 SV=1	A0A024RDE8_HUMAN (+1)	64 kDa	3	3	0.75
Serine hydroxymethyltransferase OS=Homo sapiens GN=SHMT2 PE=3 SV=1	A0A024RB99_HUMAN (+26)	53 kDa	3	3	0.75
Ribosomal protein L23, isoform CRA_b OS=Homo sapiens GN=RPL23 PE=3 SV=1	A0A024R1Q8_HUMAN (+86)	15 kDa	3	3	0.75
Glyceraldehyde-3-phosphate dehydrogenase OS=Homo sapiens GN=GAPDH PE=1 SV=3	G3P_HUMAN (+3)	36 kDa	14	11	0.733333
L-lactate dehydrogenase A chain OS=Homo sapiens GN=LDHA PE=1 SV=2	LDHA_HUMAN (+1)	37 kDa	35	26	0.722222
Zinc finger protein 90 OS=Homo sapiens GN=ZNF90 PE=4 SV=2	A0A087WZ27_HUMAN (+141)	14 kDa	6	5	0.714286
Cytoplasmic dynein 1 heavy chain 1 OS=Homo sapiens GN=DYNC1H1 PE=1 SV=5	DYHC1_HUMAN (+7)	532 kDa	6	5	0.714286
Streptavidin OS=Streptomyces avidinii PE=1 SV=1	SAV_STRAV	19 kDa	808	571	0.70581
Coronin OS=Homo sapiens GN=CORO1B PE=3 SV=1	A0A024R5K1_HUMAN (+1)	54 kDa	9	7	0.7
Trypsinogen OS=Sus scrofa PE=2 SV=1	C5IWV5_PIG (+2)	26 kDa	17	12	0.666667
Disabled homolog 2, mitogen-responsive phosphoprotein (Drosophila), isoform CRA_a OS=Homo sapiens GN=DAB2 PE=4 SV=1	A0A024R036_HUMAN (+10)	82 kDa	2	2	0.666667
cDNA, FLJ92620, highly similar to Homo sapiens staphylococcal nuclease domain containing 1 (SND1),mRNA OS=Homo sapiens PE=2 SV=1	B2R5U1_HUMAN (+12)	100 kDa	2	2	0.666667
Polypeptide N-acetylgalactosaminyltransferase OS=Homo sapiens PE=2 SV=1	B7Z6K2_HUMAN (+13)	61 kDa	2	2	0.666667
Fructose-bisphosphate aldolase A OS=Homo sapiens GN=ALDOA PE=1 SV=2	ALDOA_HUMAN (+14)	39 kDa	2	2	0.666667
14-3-3 protein epsilon OS=Homo sapiens GN=YWHAE PE=1 SV=1	1433E_HUMAN (+23)	29 kDa	2	2	0.666667
tRNA (cytosine(34)-C(5))-methyltransferase OS=Homo sapiens GN=NSUN2 PE=1 SV=2	NSUN2_HUMAN (+3)	86 kDa	2	2	0.666667
RuvB-like 2 OS=Homo sapiens GN=RUVBL2 PE=1 SV=3	RUVB2_HUMAN (+44)	51 kDa	2	2	0.666667
Protein C15orf38-AP3S2 OS=Homo sapiens GN=C15orf38-AP3S2 PE=4 SV=1	A0A0A6YYH1_HUMAN (+5)	44 kDa	2	2	0.666667
cDNA FLJ50996, highly similar to 60S ribosomal protein L4 OS=Homo sapiens PE=2 SV=1	B4DMJ6_HUMAN (+6)	46 kDa	2	2	0.666667
cDNA FLJ75258, highly similar to Homo sapiens phospholipase A2, group IVA (cytosolic, calcium-dependent) (PLA2G4A), mRNA OS=Homo sapiens PE=2 SV=1	A8K2S1_HUMAN (+6)	85 kDa	2	2	0.666667
cDNA, FLJ95468, highly similar to Homo sapiens transcriptional coactivator tubedown-100 (TBDN100),transcript variant 1, mRNA OS=Homo sapiens PE=2 SV=1	B2RBE5_HUMAN (+7)	101 kDa	2	2	0.666667
Chaperonin containing TCP1, subunit 8 (Theta) variant (Fragment) OS=Homo sapiens PE=2 SV=1	Q53HU0_HUMAN (+5)	60 kDa	10	7	0.636364
cDNA FLJ44170 fis, clone THYMU2035319, highly similar to RNA-binding region-containing protein 2 OS=Homo sapiens PE=2 SV=1	B3KWX7_HUMAN (+111)	57 kDa	6	4	0.571429
Transgelin OS=Homo sapiens GN=TAGLN PE=2 SV=1	Q5U0D2_HUMAN (+9)	23 kDa	6	4	0.571429
cDNA FLJ51907, highly similar to Stress-70 protein, mitochondrial OS=Homo sapiens PE=2 SV=1	B7Z4V2_HUMAN (+18)	72 kDa	9	5	0.5
Peptidyl-prolyl cis-trans isomerase OS=Homo sapiens PE=2 SV=1	A8K486_HUMAN (+21)	18 kDa	5	3	0.5
40S ribosomal protein S25 OS=Homo sapiens GN=RPS25 PE=1 SV=1	RS25_HUMAN (+105)	14 kDa	3	2	0.5
cDNA FLJ16406 fis, clone UTERU2026142, highly similar to Cysteine and glycine-rich protein 1 OS=Homo sapiens PE=2 SV=1	B3KVC9_HUMAN (+16)	18 kDa	3	2	0.5
Solute carrier family 25 (Mitochondrial carrier phosphate carrier), member 3, isoform CRA_a OS=Homo sapiens GN=SLC25A3 PE=3 SV=1	A0A024RBE8_HUMAN (+27)	40 kDa	3	2	0.5
Ribosomal protein L7, isoform CRA_a OS=Homo sapiens GN=RPL7 PE=3 SV=1	A0A024R814_HUMAN (+28)	30 kDa	3	2	0.5
Probable ATP-dependent RNA helicase DDX46 OS=Homo sapiens GN=DDX46 PE=1 SV=1	A0A0C4DG89_HUMAN (+45)	117 kDa	3	2	0.5
Pleckstrin homology domain containing, family C (With FERM domain) member 1, isoform CRA_b OS=Homo sapiens GN=PLEKHC1 PE=4 SV=1	A0A024R687_HUMAN (+4)	78 kDa	8	4	0.444444
60S ribosomal protein L23a OS=Homo sapiens GN=RPL23A PE=1 SV=1	A8MUS3_HUMAN (+127)	22 kDa	6	3	0.428571
Ribosomal protein L35, isoform CRA_a OS=Homo sapiens GN=RPL35 PE=3 SV=1	A0A024R866_HUMAN (+66)	18 kDa	6	3	0.428571
Dolichyl-diphosphooligosaccharide--protein glycosyltransferase subunit 1 (Fragment) OS=Homo sapiens PE=2 SV=1	Q53EP4_HUMAN (+6)	69 kDa	4	2	0.4
cDNA FLJ35376 fis, clone SKMUS2004044, highly similar to Homo sapiens ribosomal protein L3 (RPL3), transcript variant 2, mRNA OS=Homo sapiens PE=2 SV=1	B3KS36_HUMAN (+13)	40 kDa	5	2	0.333333
Cytochrome b-c1 complex subunit 2, mitochondrial OS=Homo sapiens GN=UQCRC2 PE=1 SV=3	QCR2_HUMAN (+10)	48 kDa	2	1	0.333333
40S ribosomal protein SA OS=Homo sapiens GN=RPSA PE=3 SV=1	A0A024R2P0_HUMAN (+109)	33 kDa	2	1	0.333333
Histone acetyltransferase type B catalytic subunit OS=Homo sapiens GN=HAT1 PE=1 SV=1	HAT1_HUMAN (+11)	50 kDa	2	1	0.333333
Carbonyl reductase [NADPH] 1 OS=Homo sapiens GN=CBR1 PE=1 SV=3	CBR1_HUMAN (+13)	30 kDa	2	1	0.333333
DEAH (Asp-Glu-Ala-His) box polypeptide 30, isoform CRA_b OS=Homo sapiens GN=DHX30 PE=4 SV=1	A0A024R2T6_HUMAN (+18)	134 kDa	2	1	0.333333
cDNA FLJ55184, highly similar to Homo sapiens leukocyte receptor cluster (LRC) member 4 (LENG4), mRNA OS=Homo sapiens PE=2 SV=1	B4DDH8_HUMAN (+19)	51 kDa	2	1	0.333333
Protein disulfide-isomerase A6 OS=Homo sapiens GN=PDIA6 PE=1 SV=1	PDIA6_HUMAN (+24)	48 kDa	2	1	0.333333
Sarcoplasmic/endoplasmic reticulum calcium ATPase 2 OS=Homo sapiens GN=ATP2A2 PE=1 SV=1	AT2A2_HUMAN (+29)	115 kDa	2	1	0.333333
Heterogeneous nuclear ribonucleoprotein M OS=Homo sapiens GN=HNRNPM PE=1 SV=1	A0A087X0X3_HUMAN (+38)	78 kDa	2	1	0.333333
Clathrin interactor 1 OS=Homo sapiens GN=CLINT1 PE=1 SV=1	EPN4_HUMAN (+40)	68 kDa	2	1	0.333333
Ribosomal protein L18, isoform CRA_c OS=Homo sapiens GN=RPL18 PE=4 SV=1	A0A024QZD1_HUMAN (+40)	22 kDa	2	1	0.333333
Serine/arginine repetitive matrix protein 2 OS=Homo sapiens GN=SRRM2 PE=1 SV=1	A0A087X1W1_HUMAN (+41)	28 kDa	2	1	0.333333
Nucleolar protein of 40 kDa OS=Homo sapiens GN=ZCCHC17 PE=1 SV=1	A0A087WXF8_HUMAN (+45)	30 kDa	2	1	0.333333
cDNA, FLJ94229, highly similar to Homo sapiens heterogeneous nuclear ribonucleoprotein L (HNRPL),mRNA OS=Homo sapiens PE=2 SV=1	B2R959_HUMAN (+45)	60 kDa	2	1	0.333333
Sorting nexin 1 isoform a variant (Fragment) OS=Homo sapiens PE=2 SV=1	Q53HL9_HUMAN (+47)	59 kDa	2	1	0.333333
Core histone macro-H2A.1 OS=Homo sapiens GN=H2AFY PE=1 SV=4	H2AY_HUMAN (+48)	40 kDa	2	1	0.333333
60S ribosomal protein L8 (Fragment) OS=Homo sapiens GN=RPL8 PE=1 SV=1	E9PKZ0_HUMAN (+55)	22 kDa	2	1	0.333333
Phosphoglycerate kinase 1 OS=Homo sapiens GN=PGK1 PE=1 SV=3	PGK1_HUMAN (+6)	45 kDa	9	3	0.3
Uncharacterized protein OS=Bos taurus GN=AHNAK PE=1 SV=2	F1MCK2_BOVIN	587 kDa	28	8	0.275862
Neuroblast differentiation-associated protein AHNAK OS=Homo sapiens GN=AHNAK PE=1 SV=2	AHNK_HUMAN	629 kDa	993	268	0.269618
Brain acid soluble protein 1 OS=Homo sapiens GN=BASP1 PE=1 SV=2	BASP1_HUMAN	23 kDa	11	3	0.25
14-3-3 protein zeta/delta OS=Homo sapiens GN=YWHAZ PE=1 SV=1	1433Z_HUMAN (+43)	28 kDa	7	2	0.25
Alpha S1 casein OS=Bos taurus GN=CSN1S1 PE=2 SV=1	B5B3R8_BOVIN (+6)	24 kDa	3	1	0.25
Extended synaptotagmin-2 OS=Homo sapiens GN=ESYT2 PE=1 SV=1	A0A087WXU3_HUMAN (+5)	102 kDa	3	1	0.25
Cytoskeleton-associated protein 4, isoform CRA_c OS=Homo sapiens GN=CKAP4 PE=4 SV=1	A0A024RBH2_HUMAN (+3)	66 kDa	21	5	0.227273
ATP-binding cassette sub-family E member 1 OS=Homo sapiens GN=ABCE1 PE=1 SV=1	ABCE1_HUMAN (+47)	67 kDa	4	1	0.2
14-3-3 protein theta OS=Homo sapiens GN=YWHAQ PE=1 SV=1	1433T_HUMAN (+75)	28 kDa	4	1	0.2
Acyl-CoA synthetase long-chain family member 3, isoform CRA_a OS=Homo sapiens GN=ACSL3 PE=4 SV=1	A0A024R497_HUMAN (+7)	80 kDa	10	2	0.181818
Metadherin, isoform CRA_a OS=Homo sapiens GN=MTDH PE=4 SV=1	A0A024R9D2_HUMAN (+3)	64 kDa	6	1	0.142857
4F2 cell-surface antigen heavy chain OS=Homo sapiens GN=SLC3A2 PE=1 SV=3	4F2_HUMAN (+2)	68 kDa	75	10	0.131579
HLA class I histocompatibility antigen, A-68 alpha chain OS=Homo sapiens GN=HLA-A PE=1 SV=4	1A68_HUMAN (+32)	41 kDa	8	1	0.111111
78 kDa glucose-regulated protein OS=Homo sapiens GN=HSPA5 PE=1 SV=2	GRP78_HUMAN (+10)	72 kDa	9	1	0.1
Thymopoietin, isoform CRA_c OS=Homo sapiens GN=TMPO PE=4 SV=1	A0A024RBE7_HUMAN (+1)	51 kDa	21	2	0.0909091
Chromosome 9 open reading frame 88, isoform CRA_a OS=Homo sapiens GN=C9orf88 PE=4 SV=1	A0A024R872_HUMAN (+1)	83 kDa	17	1	0.0555556
CD8 antigen, alpha polypeptide (P32), isoform CRA_c OS=Homo sapiens GN=CD8A PE=1 SV=1	B8ZZZ4_HUMAN (+8)	22 kDa	41	0	0
Kinectin 1 (Kinesin receptor), isoform CRA_a OS=Homo sapiens GN=KTN1 PE=4 SV=1	A0A024R663_HUMAN (+1)	156 kDa	19	0	0
Coiled-coil domain-containing protein 47 OS=Homo sapiens GN=CCDC47 PE=1 SV=1	CCD47_HUMAN (+8)	56 kDa	15	0	0
Ribosome-binding protein 1 OS=Homo sapiens GN=RRBP1 PE=1 SV=1	A0A0A0MRV0_HUMAN (+2)	152 kDa	13	0	0
Melanoma cell adhesion molecule, isoform CRA_a OS=Homo sapiens GN=MCAM PE=4 SV=1	A0A024R3I5_HUMAN (+4)	72 kDa	13	0	0
Thioredoxin-related transmembrane protein 1 OS=Homo sapiens GN=TMX1 PE=1 SV=1	TMX1_HUMAN (+7)	32 kDa	13	0	0
cDNA FLJ76654, highly similar to Homo sapiens CD44 antigen (homing function and Indian blood group system) (CD44), transcript variant 4, mRNA OS=Homo sapiens PE=2 SV=1	A8K309_HUMAN (+11)	39 kDa	12	0	0
Integrin beta-1 OS=Homo sapiens GN=ITGB1 PE=1 SV=2	ITB1_HUMAN (+9)	88 kDa	11	0	0
Membrane-associated progesterone receptor component 2 OS=Homo sapiens GN=PGRMC2 PE=1 SV=1	PGRC2_HUMAN	24 kDa	9	0	0
Band 4.1-like protein 2 OS=Homo sapiens GN=EPB41L2 PE=1 SV=1	E41L2_HUMAN (+1)	113 kDa	9	0	0
ADP-ribosylation-like factor 6 interacting protein 5, isoform CRA_a OS=Homo sapiens GN=ARL6IP5 PE=4 SV=1	A0A024R371_HUMAN (+12)	22 kDa	9	0	0
cDNA FLJ78586, highly similar to Homo sapiens VAMP (vesicle-associated membrane protein)-associated protein A, 33kDa (VAPA), mRNA OS=Homo sapiens PE=1 SV=1	A8KA83_HUMAN (+23)	27 kDa	9	0	0
Vesicle-trafficking protein SEC22b OS=Homo sapiens GN=SEC22B PE=1 SV=4	SC22B_HUMAN (+17)	25 kDa	8	0	0
VAMP (Vesicle-associated membrane protein)-associated protein B and C OS=Homo sapiens GN=VAPB PE=1 SV=1	Q53XM7_HUMAN (+22)	27 kDa	8	0	0
Leucine-rich repeat-containing protein 59 OS=Homo sapiens GN=LRRC59 PE=1 SV=1	LRC59_HUMAN (+4)	35 kDa	8	0	0
Reticulon OS=Homo sapiens GN=RTN4 PE=1 SV=1	F8W914_HUMAN (+3)	37 kDa	7	0	0
Family with sequence similarity 62 (C2 domain containing), member A, isoform CRA_a OS=Homo sapiens GN=FAM62A PE=4 SV=1	A0A024RB16_HUMAN (+3)	124 kDa	7	0	0
VAMP3 protein OS=Homo sapiens GN=VAMP3 PE=2 SV=1	Q6FGG2_HUMAN (+43)	11 kDa	7	0	0
Fatty aldehyde dehydrogenase OS=Homo sapiens GN=ALDH3A2 PE=1 SV=1	AL3A2_HUMAN (+9)	55 kDa	7	0	0
Torsin-1A-interacting protein 1 OS=Homo sapiens GN=TOR1AIP1 PE=1 SV=1	A0A0A0MSK5_HUMAN (+2)	52 kDa	6	0	0
cDNA, FLJ93605, highly similar to Homo sapiens heme oxygenase (decycling) 1 (HMOX1), mRNA OS=Homo sapiens PE=2 SV=1	B2R7U4_HUMAN (+7)	33 kDa	6	0	0
Dipeptide-binding ABC transporter, periplasmic substrate-binding component OS=Escherichia coli O145:H28 str. RM12581 GN=dppA PE=4 SV=1	A0A023Z486_ECOLX (+230)	58 kDa	4	0	0
Synaptosomal-associated protein 29 OS=Homo sapiens GN=SNAP29 PE=1 SV=1	SNP29_HUMAN	29 kDa	4	0	0
SNARE protein Ykt6 OS=Homo sapiens GN=YKT6 PE=1 SV=1	A4D2J0_HUMAN (+11)	22 kDa	4	0	0
Ras-related protein Rab-7a OS=Homo sapiens GN=RAB7A PE=1 SV=1	RAB7A_HUMAN (+119)	23 kDa	4	0	0
Tyrosine-protein phosphatase non-receptor type OS=Homo sapiens GN=PTPN1 PE=2 SV=1	A8K3M3_HUMAN (+12)	50 kDa	4	0	0
Protocadherin-7 OS=Homo sapiens GN=PCDH7 PE=1 SV=2	PCDH7_HUMAN (+20)	116 kDa	4	0	0
Elongation factor 1-gamma OS=Homo sapiens GN=EEF1G PE=1 SV=3	EF1G_HUMAN (+3)	50 kDa	4	0	0
Basigin (Fragment) OS=Homo sapiens GN=BSG PE=1 SV=1	A0A087X2B5_HUMAN (+6)	24 kDa	4	0	0
SRPR protein OS=Homo sapiens GN=SRPR PE=2 SV=1	Q6IAX9_HUMAN (+6)	70 kDa	4	0	0
cDNA FLJ58827, highly similar to UBX domain-containing protein 2 OS=Homo sapiens PE=2 SV=1	B4E240_HUMAN (+6)	55 kDa	4	0	0
Acyl-Coenzyme A binding domain containing 3, isoform CRA_a OS=Homo sapiens GN=ACBD3 PE=4 SV=1	A0A024R3P9_HUMAN (+8)	61 kDa	4	0	0
Large neutral amino acids transporter small subunit 1 OS=Homo sapiens GN=SLC7A5 PE=1 SV=2	LAT1_HUMAN (+1)	55 kDa	3	0	0
Signal recognition particle receptor beta subunit OS=Homo sapiens GN=SRPRB PE=2 SV=1	Q549N5_HUMAN (+11)	30 kDa	3	0	0
cDNA FLJ54595, highly similar to Golgi reassembly-stacking protein 2 OS=Homo sapiens PE=2 SV=1	B4DEI4_HUMAN (+15)	42 kDa	3	0	0
Chloride channel CLIC-like 1, isoform CRA_a OS=Homo sapiens GN=CLCC1 PE=4 SV=1	A0A024R095_HUMAN (+2)	56 kDa	3	0	0
Vasorin OS=Homo sapiens GN=VASN PE=1 SV=1	VASN_HUMAN (+2)	72 kDa	3	0	0
Catenin delta-1 OS=Homo sapiens GN=CTNND1 PE=1 SV=2	C9JZR2_HUMAN (+21)	105 kDa	3	0	0
cDNA FLJ52854, highly similar to Sequestosome-1 OS=Homo sapiens PE=2 SV=1	B4E3V2_HUMAN (+3)	32 kDa	3	0	0
Cation-independent mannose-6-phosphate receptor OS=Homo sapiens GN=IGF2R PE=1 SV=3	MPRI_HUMAN (+3)	274 kDa	3	0	0
Serum albumin OS=Mus musculus GN=Alb PE=1 SV=3	ALBU_MOUSE (+1)	69 kDa	3	0	0
Beta tubulin 3 (Fragment) OS=Fasciola hepatica GN=bt3 PE=3 SV=1	E5FH12_FASHE (+2)	27 kDa	2	0	0
Zinc transporter 1 OS=Homo sapiens GN=SLC30A1 PE=1 SV=3	ZNT1_HUMAN	55 kDa	2	0	0
Liprin-beta-1 OS=Homo sapiens GN=PPFIBP1 PE=1 SV=2	LIPB1_HUMAN (+14)	114 kDa	2	0	0
Roundabout homolog 1 OS=Homo sapiens GN=ROBO1 PE=1 SV=1	A0A087WTM1_HUMAN (+14)	176 kDa	2	0	0
Inverted formin-2 (Fragment) OS=Homo sapiens GN=INF2 PE=1 SV=1	A0A0A0MQU1_HUMAN (+2)	79 kDa	2	0	0
Rho-associated protein kinase 2 OS=Homo sapiens GN=ROCK2 PE=1 SV=4	ROCK2_HUMAN (+3)	161 kDa	2	0	0
cDNA FLJ54752, highly similar to Poly(rC)-binding protein 2 OS=Homo sapiens PE=2 SV=1	B4DRD7_HUMAN (+52)	30 kDa	2	0	0
Synaptosomal-associated protein OS=Homo sapiens GN=SNAP23 PE=1 SV=1	A8K287_HUMAN (+8)	23 kDa	2	0	0
Minor histocompatibility antigen H13 OS=Homo sapiens GN=HM13 PE=1 SV=1	HM13_HUMAN (+9)	41 kDa	2	0	0
Neutral amino acid transporter B(0) OS=Homo sapiens GN=SLC1A5 PE=1 SV=2	AAAT_HUMAN (+9)	57 kDa	2	0	0

## Sheet: C
Identified Proteins	Accession Number		Molecular Weight	CD8	Flot	Cavin1	Score
Polymerase I and transcript release factor OS=Rattus norvegicus GN=Ptrf PE=1 SV=1	PTRF	RAT	44 kDa	0	0	113	113
Eukaryotic translation initiation factor 4 gamma 1 OS=Homo sapiens GN=EIF4G1 PE=1 SV=4	IF4G1	HUMAN	175 kDa	0	0	17	17
Cytoskeleton-associated protein 5 OS=Homo sapiens GN=CKAP5 PE=1 SV=3	CKAP5	HUMAN (+2)	226 kDa	0	0	15	15
Nucleosome assembly protein 1-like 1 OS=Homo sapiens GN=NAP1L1 PE=1 SV=1	NP1L1	HUMAN (+2)	45 kDa	0	0	10	10
Importin-7 OS=Homo sapiens GN=IPO7 PE=1 SV=1	IPO7	HUMAN (+1)	120 kDa	0	0	9	9
Talin-1 OS=Homo sapiens GN=TLN1 PE=1 SV=3	TLN1	HUMAN	270 kDa	0	1	16	8
Pleckstrin homology domain-containing family A member 5 OS=Homo sapiens GN=PLEKHA5 PE=1 SV=1	PKHA5	HUMAN	127 kDa	0	0	7	7
Ran GTPase-activating protein 1 OS=Homo sapiens GN=RANGAP1 PE=1 SV=1	RAGP1	HUMAN	64 kDa	0	0	7	7
La-related protein 1 OS=Homo sapiens GN=LARP1 PE=1 SV=2	LARP1	HUMAN	124 kDa	0	0	7	7
28 kDa heat- and acid-stable phosphoprotein OS=Homo sapiens GN=PDAP1 PE=1 SV=1	HAP28	HUMAN (+2)	21 kDa	0	0	7	7
PDZ and LIM domain protein 5 OS=Homo sapiens GN=PDLIM5 PE=1 SV=5	PDLI5	HUMAN	64 kDa	0	1	13	6.5
Microtubule-associated protein 1B OS=Homo sapiens GN=MAP1B PE=1 SV=2	MAP1B	HUMAN	271 kDa	0	1	12	6
Elongation factor 1-delta OS=Homo sapiens GN=EEF1D PE=1 SV=5	EF1D	HUMAN	31 kDa	0	0	6	6
Nucleosome assembly protein 1-like 4 OS=Homo sapiens GN=NAP1L4 PE=1 SV=1	NP1L4	HUMAN	43 kDa	0	0	6	6
Vigilin OS=Homo sapiens GN=HDLBP PE=1 SV=2	VIGLN	HUMAN (+1)	141 kDa	0	0	6	6
DnaJ homolog subfamily B member 1 OS=Homo sapiens GN=DNAJB1 PE=1 SV=4	DNJB1	HUMAN (+1)	38 kDa	0	0	6	6
Plasminogen activator inhibitor 1 RNA-binding protein OS=Homo sapiens GN=SERBP1 PE=1 SV=2	PAIRB	HUMAN (+2)	45 kDa	0	1	12	6
Zyxin OS=Homo sapiens GN=ZYX PE=1 SV=1	ZYX	HUMAN	61 kDa	0	0	5	5
Thioredoxin reductase 1, cytoplasmic OS=Homo sapiens GN=TXNRD1 PE=1 SV=3	TRXR1	HUMAN (+1)	71 kDa	0	0	5	5
Nucleolin OS=Homo sapiens GN=NCL PE=1 SV=3	NUCL	HUMAN (+2)	77 kDa	0	0	5	5
Eukaryotic translation initiation factor 4B OS=Homo sapiens GN=EIF4B PE=1 SV=2	IF4B	HUMAN	69 kDa	0	0	4	4
Transgelin OS=Homo sapiens GN=TAGLN PE=1 SV=4	TAGL	HUMAN	23 kDa	0	0	4	4
Hematological and neurological expressed 1-like protein OS=Homo sapiens GN=HN1L PE=1 SV=1	HN1L	HUMAN	20 kDa	0	0	4	4
Cytosolic phospholipase A2 OS=Homo sapiens GN=PLA2G4A PE=1 SV=2	PA24A	HUMAN (+1)	85 kDa	0	0	4	4
Cold shock domain-containing protein E1 OS=Homo sapiens GN=CSDE1 PE=1 SV=2	CSDE1	HUMAN (+2)	89 kDa	0	0	4	4
Sorting nexin-1 OS=Homo sapiens GN=SNX1 PE=1 SV=3	SNX1	HUMAN (+3)	59 kDa	0	0	4	4
Heterogeneous nuclear ribonucleoprotein K OS=Homo sapiens GN=HNRNPK PE=1 SV=1	HNRPK	HUMAN (+7)	51 kDa	0	0	4	4
Gem-associated protein 5 OS=Homo sapiens GN=GEMIN5 PE=1 SV=3	GEMI5	HUMAN	169 kDa	0	1	6	3
Calpastatin OS=Homo sapiens GN=CAST PE=1 SV=4	ICAL	HUMAN	77 kDa	0	0	3	3
6-phosphofructokinase type C OS=Homo sapiens GN=PFKP PE=1 SV=2	K6PP	HUMAN	86 kDa	0	0	3	3
Profilin-1 OS=Homo sapiens GN=PFN1 PE=1 SV=2	PROF1	HUMAN	15 kDa	0	0	3	3
Coiled-coil domain-containing protein 43 OS=Homo sapiens GN=CCDC43 PE=1 SV=2	CCD43	HUMAN (+1)	25 kDa	0	0	3	3
Ankyrin repeat and KH domain-containing protein 1 OS=Homo sapiens GN=ANKHD1 PE=1 SV=1	ANKH1	HUMAN (+2)	269 kDa	0	0	3	3
PDZ and LIM domain protein 7 OS=Homo sapiens GN=PDLIM7 PE=1 SV=1	PDLI7	HUMAN (+3)	50 kDa	0	0	3	3
Tight junction protein ZO-1 OS=Mus musculus GN=Tjp1 PE=1 SV=2	ZO1	MOUSE	195 kDa	0	0	3	3
Microtubule-associated protein 4 OS=Homo sapiens GN=MAP4 PE=1 SV=3	MAP4	HUMAN	121 kDa	3	6	29	2.9
ATPase family AAA domain-containing protein 3A OS=Homo sapiens GN=ATAD3A PE=1 SV=2	ATD3A	HUMAN	71 kDa	1	1	6	2
Poly(rC)-binding protein 1 OS=Homo sapiens GN=PCBP1 PE=1 SV=2	PCBP1	HUMAN (+3)	37 kDa	0	1	4	2
Pachytene checkpoint protein 2 homolog OS=Homo sapiens GN=TRIP13 PE=1 SV=2	PCH2	HUMAN	49 kDa	0	2	5	1.66667
CD2-associated protein OS=Homo sapiens GN=CD2AP PE=1 SV=1	CD2AP	HUMAN (+1)	71 kDa	0	2	5	1.66667
Protein LTV1 homolog OS=Homo sapiens GN=LTV1 PE=1 SV=1	LTV1	HUMAN (+1)	55 kDa	0	4	8	1.6
CTP synthase 1 OS=Homo sapiens GN=CTPS1 PE=1 SV=2	PYRG1	HUMAN	67 kDa	0	5	9	1.5
pre-rRNA processing protein FTSJ3 OS=Homo sapiens GN=FTSJ3 PE=1 SV=2	SPB1	HUMAN	97 kDa	0	1	3	1.5
Leucine zipper protein 1 OS=Homo sapiens GN=LUZP1 PE=1 SV=2	LUZP1	HUMAN	120 kDa	0	1	3	1.5
LIM and calponin homology domains-containing protein 1 OS=Homo sapiens GN=LIMCH1 PE=1 SV=4	LIMC1	HUMAN	122 kDa	0	1	3	1.5
Serine/threonine-protein phosphatase PP1-alpha catalytic subunit OS=Homo sapiens GN=PPP1CA PE=1 SV=1	PP1A	HUMAN (+26)	38 kDa	0	1	3	1.5
Caldesmon OS=Homo sapiens GN=CALD1 PE=1 SV=3	CALD1	HUMAN	93 kDa	1	11	18	1.38462
Heat shock protein beta-1 OS=Homo sapiens GN=HSPB1 PE=1 SV=2	HSPB1	HUMAN	23 kDa	0	2	4	1.33333
Hematological and neurological expressed 1 protein OS=Homo sapiens GN=HN1 PE=1 SV=3	HN1	HUMAN	16 kDa	0	2	4	1.33333
Plectin OS=Homo sapiens GN=PLEC PE=1 SV=3	PLEC	HUMAN	532 kDa	10	15	33	1.26923
ATP-dependent RNA helicase DDX3X OS=Homo sapiens GN=DDX3X PE=1 SV=3	DDX3X	HUMAN	73 kDa	1	6	10	1.25
Nucleolar protein of 40 kDa OS=Homo sapiens GN=ZCCHC17 PE=1 SV=1	NO40	HUMAN (+1)	28 kDa	0	3	5	1.25
Coronin-1B OS=Homo sapiens GN=CORO1B PE=1 SV=1	COR1B	HUMAN	54 kDa	2	2	6	1.2
Clathrin interactor 1 OS=Homo sapiens GN=CLINT1 PE=1 SV=1	EPN4	HUMAN (+2)	68 kDa	1	3	6	1.2
Heat shock cognate 71 kDa protein OS=Homo sapiens GN=HSPA8 PE=1 SV=1	HSP7C	HUMAN (+7)	71 kDa	2	2	6	1.2
Eukaryotic translation initiation factor 5 OS=Homo sapiens GN=EIF5 PE=1 SV=2	IF5	HUMAN (+1)	49 kDa	3	4	9	1.125
Src substrate cortactin OS=Homo sapiens GN=CTTN PE=1 SV=2	SRC8	HUMAN	62 kDa	4	16	23	1.09524
Elongation factor 1-alpha 1 OS=Homo sapiens GN=EEF1A1 PE=1 SV=1	EF1A1	HUMAN (+8)	50 kDa	8	9	19	1.05556
Fatty acid synthase OS=Homo sapiens GN=FASN PE=1 SV=3	FAS	HUMAN	273 kDa	9	35	47	1.04444
Lysine-rich nucleolar protein 1 OS=Homo sapiens GN=KNOP1 PE=1 SV=1	KNOP1	HUMAN	52 kDa	0	3	4	1
DnaJ homolog subfamily C member 21 OS=Homo sapiens GN=DNAJC21 PE=1 SV=2	DJC21	HUMAN	62 kDa	0	2	3	1
Arginine--tRNA ligase, cytoplasmic OS=Homo sapiens GN=RARS PE=1 SV=2	SYRC	HUMAN (+1)	75 kDa	2	2	5	1
Protein FRG1 OS=Homo sapiens GN=FRG1 PE=1 SV=1	FRG1	HUMAN (+1)	29 kDa	0	4	5	1
Transketolase OS=Homo sapiens GN=TKT PE=1 SV=3	TKT	HUMAN (+1)	68 kDa	0	4	5	1
RRP12-like protein OS=Homo sapiens GN=RRP12 PE=1 SV=2	RRP12	HUMAN (+1)	144 kDa	1	0	2	1
Heat shock 70 kDa protein 1A OS=Bos taurus GN=HSPA1A PE=2 SV=2	HS71A	BOVIN (+6)	70 kDa	10	6	15	0.882353
Tubulin beta-6 chain OS=Bos taurus GN=TUBB6 PE=2 SV=1	TBB6	BOVIN	50 kDa	0	6	6	0.857143
60S ribosomal protein L13 OS=Homo sapiens GN=RPL13 PE=1 SV=4	RL13	HUMAN	24 kDa	2	4	6	0.857143
Guanine nucleotide-binding protein subunit beta-2-like 1 OS=Homo sapiens GN=GNB2L1 PE=1 SV=3	GBLP	HUMAN (+6)	35 kDa	5	13	16	0.842105
Pyruvate kinase isozymes M1/M2 OS=Homo sapiens GN=PKM PE=1 SV=4	KPYM	HUMAN	58 kDa	0	5	5	0.833333
Adapter molecule crk OS=Homo sapiens GN=CRK PE=1 SV=2	CRK	HUMAN (+2)	34 kDa	0	5	5	0.833333
40S ribosomal protein S11 OS=Homo sapiens GN=RPS11 PE=1 SV=3	RS11	HUMAN (+4)	18 kDa	2	3	5	0.833333
Annexin A2 OS=Sus scrofa GN=ANXA2 PE=1 SV=4	ANXA2	PIG	39 kDa	16	24	34	0.829268
Eukaryotic translation initiation factor 5B OS=Homo sapiens GN=EIF5B PE=1 SV=4	IF2P	HUMAN	139 kDa	15	16	26	0.8125
Transgelin-2 OS=Homo sapiens GN=TAGLN2 PE=1 SV=3	TAGL2	HUMAN	22 kDa	7	12	16	0.8
Elongation factor Tu, mitochondrial OS=Homo sapiens GN=TUFM PE=1 SV=2	EFTU	HUMAN	50 kDa	2	2	4	0.8
Protein Red OS=Homo sapiens GN=IK PE=1 SV=3	RED	HUMAN (+3)	66 kDa	1	3	4	0.8
Arginine and glutamate-rich protein 1 OS=Homo sapiens GN=ARGLU1 PE=1 SV=1	ARGL1	HUMAN (+7)	33 kDa	2	2	4	0.8
Bifunctional protein BirA OS=Escherichia coli (strain K12) GN=birA PE=1 SV=1	BIRA	ECOLI	35 kDa	55	87	114	0.797203
Myosin-9 OS=Homo sapiens GN=MYH9 PE=1 SV=4	MYH9	HUMAN	227 kDa	2	24	21	0.777778
Septin-9 OS=Homo sapiens GN=SEPT9 PE=1 SV=2	2009-09-01	HUMAN	65 kDa	0	8	7	0.777778
Peroxiredoxin-1 OS=Homo sapiens GN=PRDX1 PE=1 SV=1	PRDX1	HUMAN (+1)	22 kDa	5	7	10	0.769231
Replication factor C subunit 1 OS=Homo sapiens GN=RFC1 PE=1 SV=4	RFC1	HUMAN	128 kDa	0	3	3	0.75
Transcription elongation factor B polypeptide 3 OS=Homo sapiens GN=TCEB3 PE=1 SV=2	ELOA1	HUMAN	90 kDa	1	2	3	0.75
MKL/myocardin-like protein 2 OS=Homo sapiens GN=MKL2 PE=1 SV=3	MKL2	HUMAN	118 kDa	0	3	3	0.75
Coatomer subunit gamma-1 OS=Homo sapiens GN=COPG1 PE=1 SV=1	COPG1	HUMAN	98 kDa	1	2	3	0.75
Alpha-enolase OS=Homo sapiens GN=ENO1 PE=1 SV=2	ENOA	HUMAN (+2)	47 kDa	2	7	7	0.7
T-complex protein 1 subunit theta OS=Homo sapiens GN=CCT8 PE=1 SV=4	TCPQ	HUMAN (+1)	60 kDa	3	15	13	0.684211
Eukaryotic translation initiation factor 2 subunit 2 OS=Homo sapiens GN=EIF2S2 PE=1 SV=2	IF2B	HUMAN (+1)	38 kDa	1	4	4	0.666667
40S ribosomal protein S4, X isoform OS=Homo sapiens GN=RPS4X PE=1 SV=2	RS4X	HUMAN (+14)	30 kDa	2	6	6	0.666667
Tubulin alpha-4A chain OS=Homo sapiens GN=TUBA4A PE=1 SV=1	TBA4A	HUMAN (+4)	50 kDa	10	10	14	0.666667
Treacle protein OS=Homo sapiens GN=TCOF1 PE=1 SV=3	TCOF	HUMAN	152 kDa	22	41	42	0.65625
Ribosomal RNA processing protein 1 homolog B OS=Homo sapiens GN=RRP1B PE=1 SV=3	RRP1B	HUMAN	84 kDa	7	9	11	0.647059
Filamin-A OS=Homo sapiens GN=FLNA PE=1 SV=4	FLNA	HUMAN	281 kDa	136	308	287	0.644944
ADP/ATP translocase 2 OS=Mus musculus GN=Slc25a5 PE=1 SV=3	ADT2	MOUSE (+1)	33 kDa	10	11	14	0.636364
60S ribosomal protein L12 OS=Homo sapiens GN=RPL12 PE=1 SV=1	RL12	HUMAN (+3)	18 kDa	8	10	12	0.631579
Pyruvate carboxylase, mitochondrial OS=Homo sapiens GN=PC PE=1 SV=2	PYC	HUMAN	130 kDa	5	18	15	0.625
60S ribosomal protein L35 OS=Homo sapiens GN=RPL35 PE=1 SV=2	RL35	HUMAN (+6)	15 kDa	2	5	5	0.625
ADP-ribosylation factor 4 OS=Homo sapiens GN=ARF4 PE=1 SV=3	ARF4	HUMAN (+1)	21 kDa	5	12	11	0.611111
Cofilin-1 OS=Homo sapiens GN=CFL1 PE=1 SV=3	COF1	HUMAN	19 kDa	3	6	6	0.6
Filamin-B OS=Homo sapiens GN=FLNB PE=1 SV=2	FLNB	HUMAN	278 kDa	0	9	6	0.6
Putative pre-mRNA-splicing factor ATP-dependent RNA helicase DHX15 OS=Homo sapiens GN=DHX15 PE=1 SV=2	DHX15	HUMAN (+2)	91 kDa	1	3	3	0.6
Tubulin beta-4B chain OS=Homo sapiens GN=TUBB4B PE=1 SV=1	TBB4B	HUMAN (+3)	50 kDa	7	12	12	0.6
40S ribosomal protein S6 OS=Homo sapiens GN=RPS6 PE=1 SV=1	RS6	HUMAN (+5)	29 kDa	1	3	3	0.6
Heterogeneous nuclear ribonucleoprotein M OS=Rattus norvegicus GN=Hnrnpm PE=1 SV=4	HNRPM	RAT	74 kDa	0	4	3	0.6
40S ribosomal protein S3 OS=Homo sapiens GN=RPS3 PE=1 SV=2	RS3	HUMAN (+2)	27 kDa	14	22	22	0.594595
Flap endonuclease 1 OS=Homo sapiens GN=FEN1 PE=1 SV=1	FEN1	HUMAN	43 kDa	8	8	10	0.588235
Probable ATP-dependent RNA helicase DDX47 OS=Homo sapiens GN=DDX47 PE=1 SV=1	DDX47	HUMAN	51 kDa	6	10	10	0.588235
40S ribosomal protein S16 OS=Homo sapiens GN=RPS16 PE=1 SV=2	RS16	HUMAN (+6)	16 kDa	6	10	10	0.588235
40S ribosomal protein S3a OS=Homo sapiens GN=RPS3A PE=1 SV=2	RS3A	HUMAN (+4)	30 kDa	8	10	11	0.578947
DNA-directed RNA polymerase I subunit RPA34 OS=Homo sapiens GN=CD3EAP PE=1 SV=1	RPA34	HUMAN	55 kDa	0	6	4	0.571429
40S ribosomal protein S25 OS=Homo sapiens GN=RPS25 PE=1 SV=1	RS25	HUMAN (+4)	14 kDa	4	9	8	0.571429
Histone H1.2 OS=Homo sapiens GN=HIST1H1C PE=1 SV=2	H12	HUMAN (+1)	21 kDa	18	15	19	0.558824
Streptavidin OS=Streptomyces avidinii PE=1 SV=1	SAV	STRAV	19 kDa	125	131	143	0.55642
60S ribosomal protein L17 OS=Homo sapiens GN=RPL17 PE=1 SV=3	RL17	HUMAN (+4)	21 kDa	4	4	5	0.555556
Tubulin beta chain OS=Homo sapiens GN=TUBB PE=1 SV=2	TBB5	HUMAN (+11)	50 kDa	27	37	36	0.553846
DNA-dependent protein kinase catalytic subunit OS=Homo sapiens GN=PRKDC PE=1 SV=3	PRKDC	HUMAN	469 kDa	52	59	62	0.553571
Acetyl-CoA carboxylase 1 OS=Homo sapiens GN=ACACA PE=1 SV=2	ACACA	HUMAN	266 kDa	2	30	18	0.545455
Eukaryotic initiation factor 4A-I OS=Homo sapiens GN=EIF4A1 PE=1 SV=1	IF4A1	HUMAN (+5)	46 kDa	5	5	6	0.545455
Phosphate carrier protein, mitochondrial OS=Mus musculus GN=Slc25a3 PE=1 SV=1	MPCP	MOUSE (+2)	40 kDa	3	7	6	0.545455
Cell growth-regulating nucleolar protein OS=Homo sapiens GN=LYAR PE=1 SV=2	LYAR	HUMAN	44 kDa	10	23	18	0.529412
40S ribosomal protein S8 OS=Homo sapiens GN=RPS8 PE=1 SV=2	RS8	HUMAN (+4)	24 kDa	7	9	9	0.529412
Nucleolar protein 58 OS=Homo sapiens GN=NOP58 PE=1 SV=1	NOP58	HUMAN	60 kDa	14	21	19	0.527778
AP-3 complex subunit delta-1 OS=Homo sapiens GN=AP3D1 PE=1 SV=1	AP3D1	HUMAN	130 kDa	20	19	20	0.5
Signal recognition particle 14 kDa protein OS=Homo sapiens GN=SRP14 PE=1 SV=2	SRP14	HUMAN	15 kDa	4	5	5	0.5
Signal recognition particle subunit SRP68 OS=Homo sapiens GN=SRP68 PE=1 SV=2	SRP68	HUMAN	71 kDa	2	3	3	0.5
G patch domain-containing protein 4 OS=Homo sapiens GN=GPATCH4 PE=1 SV=2	GPTC4	HUMAN	50 kDa	2	3	3	0.5
Exocyst complex component 4 OS=Homo sapiens GN=EXOC4 PE=1 SV=1	EXOC4	HUMAN	111 kDa	1	2	2	0.5
T-complex protein 1 subunit alpha OS=Homo sapiens GN=TCP1 PE=1 SV=1	TCPA	HUMAN (+1)	60 kDa	0	5	3	0.5
Poly(rC)-binding protein 2 OS=Homo sapiens GN=PCBP2 PE=1 SV=1	PCBP2	HUMAN (+1)	39 kDa	1	4	3	0.5
60S ribosomal protein L23a OS=Homo sapiens GN=RPL23A PE=1 SV=1	RL23A	HUMAN (+3)	18 kDa	6	5	6	0.5
40S ribosomal protein S2 OS=Homo sapiens GN=RPS2 PE=1 SV=2	RS2	HUMAN (+4)	31 kDa	3	2	3	0.5
60S ribosomal protein L11 OS=Homo sapiens GN=RPL11 PE=1 SV=2	RL11	HUMAN (+5)	20 kDa	4	5	5	0.5
40S ribosomal protein S9 OS=Homo sapiens GN=RPS9 PE=1 SV=3	RS9	HUMAN (+5)	23 kDa	2	5	4	0.5
60S ribosomal protein L26-like 1 OS=Homo sapiens GN=RPL26L1 PE=1 SV=1	RL26L	HUMAN (+5)	17 kDa	3	2	3	0.5
40S ribosomal protein S23 OS=Homo sapiens GN=RPS23 PE=1 SV=3	RS23	HUMAN (+6)	16 kDa	3	4	4	0.5
Methylcrotonoyl-CoA carboxylase subunit alpha, mitochondrial OS=Homo sapiens GN=MCCC1 PE=1 SV=3	MCCA	HUMAN	80 kDa	4	12	8	0.470588
Histone H1.5 OS=Homo sapiens GN=HIST1H1B PE=1 SV=3	H15	HUMAN	23 kDa	6	6	6	0.461538
60S ribosomal protein L38 OS=Homo sapiens GN=RPL38 PE=1 SV=2	RL38	HUMAN (+5)	8 kDa	5	5	5	0.454545
AP-3 complex subunit sigma-1 OS=Homo sapiens GN=AP3S1 PE=1 SV=1	AP3S1	HUMAN (+2)	22 kDa	4	4	4	0.444444
60S ribosomal protein L22 OS=Homo sapiens GN=RPL22 PE=1 SV=2	RL22	HUMAN (+3)	15 kDa	3	5	4	0.444444
WD repeat-containing protein 3 OS=Homo sapiens GN=WDR3 PE=1 SV=1	WDR3	HUMAN	106 kDa	7	8	7	0.4375
60S ribosomal protein L27a OS=Homo sapiens GN=RPL27A PE=1 SV=2	RL27A	HUMAN (+1)	17 kDa	9	6	7	0.4375
Cytoskeleton-associated protein 4 OS=Homo sapiens GN=CKAP4 PE=1 SV=2	CKAP4	HUMAN	66 kDa	25	13	17	0.435897
Heterogeneous nuclear ribonucleoprotein H OS=Homo sapiens GN=HNRNPH1 PE=1 SV=4	HNRH1	HUMAN (+1)	49 kDa	1	5	3	0.428571
E3 ubiquitin-protein ligase RBBP6 OS=Homo sapiens GN=RBBP6 PE=1 SV=1	RBBP6	HUMAN	202 kDa	8	10	8	0.421053
40S ribosomal protein S5 OS=Homo sapiens GN=RPS5 PE=1 SV=4	RS5	HUMAN (+1)	23 kDa	10	11	9	0.409091
Nucleolar protein 6 OS=Homo sapiens GN=NOL6 PE=1 SV=2	NOL6	HUMAN	128 kDa	2	2	2	0.4
H/ACA ribonucleoprotein complex subunit 2 OS=Homo sapiens GN=NHP2 PE=1 SV=1	NHP2	HUMAN (+1)	17 kDa	2	2	2	0.4
Pleckstrin homology-like domain family B member 2 OS=Homo sapiens GN=PHLDB2 PE=1 SV=2	PHLB2	HUMAN (+1)	142 kDa	0	4	2	0.4
AP-2 complex subunit beta OS=Homo sapiens GN=AP2B1 PE=1 SV=1	AP2B1	HUMAN (+4)	105 kDa	2	7	4	0.4
60S ribosomal protein L23 OS=Homo sapiens GN=RPL23 PE=1 SV=1	RL23	HUMAN (+7)	15 kDa	7	7	6	0.4
Heat shock protein HSP 90-beta OS=Homo sapiens GN=HSP90AB1 PE=1 SV=4	HS90B	HUMAN	83 kDa	10	18	11	0.37931
Serum albumin OS=Bos taurus GN=ALB PE=1 SV=4	ALBU	BOVIN	69 kDa	7	0	3	0.375
Tubulin alpha chain OS=Enteroctopus dofleini PE=2 SV=1	TBA	ENTDO	50 kDa	4	3	3	0.375
ATP-binding cassette sub-family F member 1 OS=Homo sapiens GN=ABCF1 PE=1 SV=2	ABCF1	HUMAN	96 kDa	17	22	15	0.375
ATP-dependent RNA helicase DDX18 OS=Homo sapiens GN=DDX18 PE=1 SV=2	DDX18	HUMAN	75 kDa	3	4	3	0.375
Ras GTPase-activating-like protein IQGAP1 OS=Homo sapiens GN=IQGAP1 PE=1 SV=1	IQGA1	HUMAN	189 kDa	20	15	13	0.361111
Beta-actin-like protein 2 OS=Homo sapiens GN=ACTBL2 PE=1 SV=2	ACTBL	HUMAN (+1)	42 kDa	6	7	5	0.357143
N-acetyltransferase 10 OS=Homo sapiens GN=NAT10 PE=1 SV=2	NAT10	HUMAN	116 kDa	29	28	20	0.344828
U4/U6.U5 tri-snRNP-associated protein 1 OS=Homo sapiens GN=SART1 PE=1 SV=1	SNUT1	HUMAN	90 kDa	2	3	2	0.333333
Signal recognition particle subunit SRP72 OS=Homo sapiens GN=SRP72 PE=1 SV=3	SRP72	HUMAN (+1)	75 kDa	5	6	4	0.333333
Chromodomain-helicase-DNA-binding protein 4 OS=Homo sapiens GN=CHD4 PE=1 SV=2	CHD4	HUMAN (+1)	218 kDa	0	2	1	0.333333
Sodium/potassium-transporting ATPase subunit alpha-1 OS=Homo sapiens GN=ATP1A1 PE=1 SV=1	AT1A1	HUMAN (+10)	113 kDa	2	3	2	0.333333
Pre-mRNA-processing factor 6 OS=Homo sapiens GN=PRPF6 PE=1 SV=1	PRP6	HUMAN (+2)	107 kDa	0	2	1	0.333333
T-complex protein 1 subunit gamma OS=Rattus norvegicus GN=Cct3 PE=1 SV=1	TCPG	RAT	61 kDa	0	5	2	0.333333
Myb-binding protein 1A OS=Homo sapiens GN=MYBBP1A PE=1 SV=2	MBB1A	HUMAN	149 kDa	16	17	11	0.323529
Neuroblast differentiation-associated protein AHNAK OS=Homo sapiens GN=AHNAK PE=1 SV=2	AHNK	HUMAN	629 kDa	307	443	234	0.311585
40S ribosomal protein S15a OS=Homo sapiens GN=RPS15A PE=1 SV=2	RS15A	HUMAN (+4)	15 kDa	6	6	4	0.307692
Monocarboxylate transporter 4 OS=Homo sapiens GN=SLC16A3 PE=1 SV=1	MOT4	HUMAN	49 kDa	4	5	3	0.3
GTP-binding nuclear protein Ran OS=Homo sapiens GN=RAN PE=1 SV=3	RAN	HUMAN (+11)	24 kDa	5	4	3	0.3
Lamin-B receptor OS=Homo sapiens GN=LBR PE=1 SV=2	LBR	HUMAN (+1)	71 kDa	4	2	2	0.285714
40S ribosomal protein S17-like OS=Homo sapiens GN=RPS17L PE=2 SV=1	RS17L	HUMAN (+11)	16 kDa	2	4	2	0.285714
ADP-ribosylation factor 1 OS=Homo sapiens GN=ARF1 PE=1 SV=2	ARF1	HUMAN (+25)	21 kDa	2	4	2	0.285714
7-dehydrocholesterol reductase OS=Homo sapiens GN=DHCR7 PE=1 SV=1	DHCR7	HUMAN	54 kDa	4	3	2	0.25
ATP synthase subunit f, mitochondrial OS=Homo sapiens GN=ATP5J2 PE=2 SV=3	ATPK	HUMAN (+1)	11 kDa	1	2	1	0.25
GTPase HRas OS=Homo sapiens GN=HRAS PE=1 SV=1	RASH	HUMAN (+36)	21 kDa	1	2	1	0.25
Serine/threonine-protein kinase PRP4 homolog OS=Homo sapiens GN=PRPF4B PE=1 SV=3	PRP4B	HUMAN (+4)	117 kDa	3	4	2	0.25
Cullin-associated NEDD8-dissociated protein 1 OS=Homo sapiens GN=CAND1 PE=1 SV=2	CAND1	HUMAN (+4)	136 kDa	0	3	1	0.25
Ankycorbin OS=Homo sapiens GN=RAI14 PE=1 SV=2	RAI14	HUMAN	110 kDa	0	17	4	0.222222
ATP synthase subunit gamma, mitochondrial OS=Homo sapiens GN=ATP5C1 PE=1 SV=1	ATPG	HUMAN	33 kDa	5	4	2	0.2
Zinc finger CCCH-type antiviral protein 1 OS=Homo sapiens GN=ZC3HAV1 PE=1 SV=3	ZCCHV	HUMAN	101 kDa	9	0	2	0.2
Translation initiation factor eIF-2B subunit delta OS=Homo sapiens GN=EIF2B4 PE=1 SV=2	EI2BD	HUMAN	58 kDa	1	3	1	0.2
Protein AHNAK2 OS=Homo sapiens GN=AHNAK2 PE=1 SV=2	AHNK2	HUMAN	617 kDa	0	4	1	0.2
Myosin phosphatase Rho-interacting protein OS=Homo sapiens GN=MPRIP PE=1 SV=3	MPRIP	HUMAN	117 kDa	0	10	2	0.181818
DNA-directed RNA polymerase I subunit RPA49 OS=Homo sapiens GN=POLR1E PE=1 SV=2	RPA49	HUMAN	54 kDa	2	3	1	0.166667
60S ribosomal protein L9 OS=Homo sapiens GN=RPL9 PE=1 SV=1	RL9	HUMAN (+2)	22 kDa	5	3	1	0.111111
Kinectin OS=Homo sapiens GN=KTN1 PE=1 SV=1	KTN1	HUMAN	156 kDa	14	0	1	0.0666667
4F2 cell-surface antigen heavy chain OS=Homo sapiens GN=SLC3A2 PE=1 SV=3	4F2	HUMAN	68 kDa	44	15	1	0.0166667
Lamina-associated polypeptide 2, isoforms beta/gamma OS=Homo sapiens GN=TMPO PE=1 SV=2	LAP2B	HUMAN	51 kDa	18	0	0	0
Protein LYRIC OS=Homo sapiens GN=MTDH PE=1 SV=2	LYRIC	HUMAN	64 kDa	9	4	0	0
Brain acid soluble protein 1 OS=Homo sapiens GN=BASP1 PE=1 SV=2	BASP1	HUMAN	23 kDa	3	8	0	0
Membrane-associated progesterone receptor component 2 OS=Homo sapiens GN=PGRMC2 PE=1 SV=1	PGRC2	HUMAN	24 kDa	5	0	0	0
Thioredoxin-related transmembrane protein 1 OS=Homo sapiens GN=TMX1 PE=1 SV=1	TMX1	HUMAN	32 kDa	9	0	0	0
Ribosome-binding protein 1 OS=Homo sapiens GN=RRBP1 PE=1 SV=4	RRBP1	HUMAN	152 kDa	9	0	0	0
Large neutral amino acids transporter small subunit 1 OS=Homo sapiens GN=SLC7A5 PE=1 SV=2	LAT1	HUMAN	55 kDa	4	3	0	0
Small subunit processome component 20 homolog OS=Homo sapiens GN=UTP20 PE=1 SV=3	UTP20	HUMAN	318 kDa	1	5	0	0
Niban-like protein 1 OS=Homo sapiens GN=FAM129B PE=1 SV=3	NIBL1	HUMAN	84 kDa	0	7	0	0
Leucine-rich repeat-containing protein 59 OS=Homo sapiens GN=LRRC59 PE=1 SV=1	LRC59	HUMAN	35 kDa	4	0	0	0
Dolichyl-diphosphooligosaccharide--protein glycosyltransferase subunit STT3B OS=Homo sapiens GN=STT3B PE=1 SV=1	STT3B	HUMAN	94 kDa	3	1	0	0
Signal recognition particle receptor subunit beta OS=Homo sapiens GN=SRPRB PE=1 SV=3	SRPRB	HUMAN	30 kDa	5	0	0	0
Fermitin family homolog 2 OS=Homo sapiens GN=FERMT2 PE=1 SV=1	FERM2	HUMAN	78 kDa	4	1	0	0
Band 4.1-like protein 2 OS=Homo sapiens GN=EPB41L2 PE=1 SV=1	E41L2	HUMAN	113 kDa	1	4	0	0
Synaptobrevin homolog YKT6 OS=Homo sapiens GN=YKT6 PE=1 SV=1	YKT6	HUMAN	22 kDa	5	0	0	0
Synaptosomal-associated protein 23 OS=Homo sapiens GN=SNAP23 PE=1 SV=1	SNP23	HUMAN	23 kDa	4	0	0	0
Vesicle-associated membrane protein-associated protein B/C OS=Homo sapiens GN=VAPB PE=1 SV=3	VAPB	HUMAN	27 kDa	3	0	0	0
Golgi reassembly-stacking protein 2 OS=Homo sapiens GN=GORASP2 PE=1 SV=3	GORS2	HUMAN	47 kDa	3	0	0	0
tRNA (cytosine(34)-C(5))-methyltransferase OS=Homo sapiens GN=NSUN2 PE=1 SV=2	NSUN2	HUMAN	86 kDa	1	2	0	0
Chloride channel CLIC-like protein 1 OS=Homo sapiens GN=CLCC1 PE=1 SV=1	CLCC1	HUMAN	62 kDa	3	0	0	0
Guanine nucleotide-binding protein-like 3-like protein OS=Homo sapiens GN=GNL3L PE=1 SV=1	GNL3L	HUMAN	66 kDa	1	2	0	0
Protein scribble homolog OS=Homo sapiens GN=SCRIB PE=1 SV=4	SCRIB	HUMAN	175 kDa	0	3	0	0
Cell surface glycoprotein MUC18 OS=Homo sapiens GN=MCAM PE=1 SV=2	MUC18	HUMAN	72 kDa	3	0	0	0
T-cell surface glycoprotein CD8 alpha chain OS=Homo sapiens GN=CD8A PE=1 SV=1	CD8A	HUMAN (+1)	26 kDa	9	0	0	0
Integrin beta-1 OS=Homo sapiens GN=ITGB1 PE=1 SV=2	ITB1	HUMAN (+1)	88 kDa	9	0	0	0
Neutral amino acid transporter B(0) OS=Homo sapiens GN=SLC1A5 PE=1 SV=2	AAAT	HUMAN (+1)	57 kDa	6	2	0	0
Protein ERGIC-53 OS=Homo sapiens GN=LMAN1 PE=1 SV=2	LMAN1	HUMAN (+1)	58 kDa	4	0	0	0
Calnexin OS=Homo sapiens GN=CANX PE=1 SV=2	CALX	HUMAN (+1)	68 kDa	2	0	0	0
Nuclear pore complex protein Nup93 OS=Homo sapiens GN=NUP93 PE=1 SV=2	NUP93	HUMAN (+1)	93 kDa	0	2	0	0
Flotillin-2 OS=Homo sapiens GN=FLOT2 PE=1 SV=2	FLOT2	HUMAN (+2)	47 kDa	0	59	0	0
RuvB-like 1 OS=Homo sapiens GN=RUVBL1 PE=1 SV=1	RUVB1	HUMAN (+2)	50 kDa	0	6	0	0
Dolichyl-diphosphooligosaccharide--protein glycosyltransferase subunit 1 OS=Homo sapiens GN=RPN1 PE=1 SV=1	RPN1	HUMAN (+2)	69 kDa	5	0	0	0
CDGSH iron-sulfur domain-containing protein 2 OS=Homo sapiens GN=CISD2 PE=1 SV=1	CISD2	HUMAN (+2)	15 kDa	4	0	0	0
78 kDa glucose-regulated protein OS=Homo sapiens GN=HSPA5 PE=1 SV=2	GRP78	HUMAN (+6)	72 kDa	2	0	0	0
Sarcoplasmic/endoplasmic reticulum calcium ATPase 2 OS=Homo sapiens GN=ATP2A2 PE=1 SV=1	AT2A2	HUMAN (+7)	115 kDa	0	2	0	0
Importin subunit alpha-2 OS=Mus musculus GN=Kpna2 PE=1 SV=2	IMA2	MOUSE	58 kDa	0	3	0	0
Flotillin-1 OS=Mus musculus GN=Flot1 PE=1 SV=1	FLOT1	MOUSE (+1)	48 kDa	0	21	0	0

## Sheet: D
Identified Proteins	Accession Number	Molecular Weight	CD8	Cavin1	Flot	SCORE
Cold shock domain containing E1, RNA-binding, isoform CRA_a OS=Homo sapiens GN=CSDE1 PE=4 SV=1	A0A024R0E2_HUMAN (+3)	89 kDa	0	21	0	21
Non-POU domain-containing octamer-binding protein OS=Homo sapiens GN=NONO PE=1 SV=4	NONO_HUMAN (+1)	54 kDa	0	12	0	12
Activating signal cointegrator 1 complex subunit 3 OS=Homo sapiens GN=ASCC3 PE=1 SV=3	ASCC3_HUMAN	251 kDa	0	12	0	12
Neuron navigator 1 OS=Homo sapiens GN=NAV1 PE=1 SV=2	NAV1_HUMAN	202 kDa	0	22	1	11
Nucleosome assembly protein 1-like 1, isoform CRA_a OS=Homo sapiens GN=NAP1L1 PE=3 SV=1	A0A024RBB7_HUMAN (+7)	45 kDa	0	11	0	11
Nucleolin, isoform CRA_b OS=Homo sapiens GN=NCL PE=4 SV=1	A0A024R4A0_HUMAN (+1)	77 kDa	0	10	0	10
Cytoskeleton-associated protein 5 OS=Homo sapiens GN=CKAP5 PE=1 SV=3	CKAP5_HUMAN	226 kDa	2	47	2	9.4
High density lipoprotein binding protein (Vigilin), isoform CRA_a OS=Homo sapiens GN=HDLBP PE=1 SV=1	A0A024R4E5_HUMAN (+1)	141 kDa	1	28	1	9.33333
Archain 1, isoform CRA_b OS=Homo sapiens GN=ARCN1 PE=2 SV=1	B0YIW5_HUMAN (+3)	57 kDa	0	9	0	9
Eukaryotic translation initiation factor 2A OS=Homo sapiens GN=EIF2A PE=1 SV=3	EIF2A_HUMAN	65 kDa	0	9	0	9
Serine-threonine kinase receptor-associated protein OS=Homo sapiens GN=STRAP PE=1 SV=1	STRAP_HUMAN	38 kDa	0	9	0	9
LIM and SH3 protein 1, isoform CRA_b OS=Homo sapiens GN=LASP1 PE=4 SV=1	A0A024R1S8_HUMAN (+1)	30 kDa	0	8	0	8
HAUS augmin-like complex subunit 4 OS=Homo sapiens GN=HAUS4 PE=1 SV=1	HAUS4_HUMAN	42 kDa	0	8	0	8
Nucleosome assembly protein 1-like 4, isoform CRA_b OS=Homo sapiens GN=NAP1L4 PE=3 SV=1	A0A024RCC9_HUMAN (+4)	43 kDa	0	14	1	7
Ataxin 2-like, isoform CRA_a OS=Homo sapiens GN=ATXN2L PE=4 SV=1	A0A024QZ91_HUMAN (+4)	104 kDa	0	7	0	7
Glucose-6-phosphate 1-dehydrogenase OS=Homo sapiens PE=2 SV=1	A8K8D9_HUMAN (+5)	59 kDa	0	7	0	7
Protein PRRC2C OS=Homo sapiens GN=PRRC2C PE=1 SV=1	E7EPN9_HUMAN (+1)	309 kDa	0	7	0	7
LIM domain and actin-binding protein 1 OS=Homo sapiens GN=LIMA1 PE=1 SV=1	LIMA1_HUMAN (+3)	85 kDa	0	7	0	7
Palladin OS=Homo sapiens GN=PALLD PE=1 SV=3	PALLD_HUMAN	151 kDa	0	7	0	7
Twinfilin-1 OS=Homo sapiens GN=TWF1 PE=1 SV=3	TWF1_HUMAN	40 kDa	0	7	0	7
Polymerase I and transcript release factor OS=Homo sapiens GN=PTRF PE=1 SV=1	PTRF_HUMAN	43 kDa	7	104	8	6.5
Centrosomal protein 170kDa OS=Homo sapiens GN=CEP170 PE=2 SV=1	B2RTS4_HUMAN	165 kDa	0	26	3	6.5
Cysteine and histidine-rich domain (CHORD)-containing 1, isoform CRA_c OS=Homo sapiens GN=CHORDC1 PE=4 SV=1	A0A024R394_HUMAN (+4)	38 kDa	0	6	0	6
Protein kinase C delta-binding protein OS=Homo sapiens GN=PRKCDBP PE=1 SV=1	E9PIE3_HUMAN (+1)	31 kDa	0	6	0	6
Phosphatidylinositol 3,4,5-trisphosphate 5-phosphatase 2 OS=Homo sapiens GN=INPPL1 PE=1 SV=2	SHIP2_HUMAN	139 kDa	0	6	0	6
SH3 and PX domain-containing protein 2B OS=Homo sapiens GN=SH3PXD2B PE=1 SV=3	SPD2B_HUMAN	102 kDa	0	6	0	6
Transcription factor B2, mitochondrial, isoform CRA_a OS=Homo sapiens GN=TFB2M PE=4 SV=1	A0A024R5R8_HUMAN (+1)	27 kDa	0	6	0	6
Ran GTPase activating protein 1, isoform CRA_d OS=Homo sapiens GN=RANGAP1 PE=4 SV=1	A0A024R1U0_HUMAN (+1)	64 kDa	1	20	2	5
Ras GTPase-activating protein-binding protein 1 OS=Homo sapiens GN=G3BP1 PE=1 SV=1	G3BP1_HUMAN (+3)	52 kDa	0	5	0	5
Nucleolar and coiled-body phosphoprotein 1 (Fragment) OS=Homo sapiens GN=NOLC1 PE=1 SV=1	A0A0A0MRM9_HUMAN	75 kDa	0	5	0	5
Polyadenylate-binding protein OS=Homo sapiens GN=PABPC1 PE=3 SV=1	A0A024R9C1_HUMAN (+5)	71 kDa	0	5	0	5
ADP-ribosylation factor GTPase-activating protein 2 OS=Homo sapiens GN=ARFGAP2 PE=1 SV=1	A0A0D9SF70_HUMAN (+3)	42 kDa	0	5	0	5
Constitutive coactivator of PPAR-gamma-like protein 1 OS=Homo sapiens GN=FAM120A PE=1 SV=2	F120A_HUMAN	122 kDa	0	5	0	5
Cytosolic phospholipase A2 OS=Homo sapiens GN=PLA2G4A PE=1 SV=2	PA24A_HUMAN	85 kDa	1	14	1	4.66667
Ankyrin repeat and KH domain-containing protein 1 OS=Homo sapiens GN=ANKHD1 PE=1 SV=1	ANKH1_HUMAN	269 kDa	1	13	1	4.33333
DnaJ homolog subfamily B member 1 OS=Homo sapiens GN=DNAJB1 PE=1 SV=4	DNJB1_HUMAN (+2)	38 kDa	2	12	0	4
Drebrin-like protein OS=Homo sapiens GN=DBNL PE=1 SV=1	DBNL_HUMAN	48 kDa	0	8	1	4
Ubiquitin-associated protein 2 OS=Homo sapiens GN=UBAP2 PE=1 SV=1	UBAP2_HUMAN	117 kDa	1	8	0	4
ATP-dependent RNA helicase DHX29 OS=Homo sapiens GN=DHX29 PE=1 SV=1	A0A087WYN9_HUMAN (+1)	155 kDa	0	8	1	4
Phosducin-like protein OS=Homo sapiens GN=PDCL PE=1 SV=3	PHLP_HUMAN	34 kDa	0	4	0	4
Ubiquitin carboxyl-terminal hydrolase OS=Homo sapiens GN=USP14 PE=1 SV=2	A6NJA2_HUMAN (+4)	51 kDa	0	4	0	4
Nuclear fragile X mental retardation protein interacting protein 2 OS=Homo sapiens GN=NUFIP2 PE=1 SV=1	A1L3A7_HUMAN (+1)	76 kDa	0	4	0	4
Coiled-coil domain-containing protein 25 OS=Homo sapiens GN=CCDC25 PE=1 SV=2	CCD25_HUMAN	24 kDa	0	4	0	4
Clathrin interactor 1 OS=Homo sapiens GN=CLINT1 PE=1 SV=1	EPN4_HUMAN	68 kDa	0	4	0	4
Ubiquitin-associated protein 2-like OS=Homo sapiens GN=UBAP2L PE=1 SV=2	UBP2L_HUMAN (+2)	115 kDa	0	4	0	4
Zinc finger protein 622 OS=Homo sapiens GN=ZNF622 PE=1 SV=1	ZN622_HUMAN	54 kDa	0	4	0	4
Calmodulin-regulated spectrin-associated protein 2 OS=Homo sapiens GN=CAMSAP2 PE=1 SV=3	CAMP2_HUMAN	168 kDa	0	4	0	4
Tripartite motif-containing 25 variant (Fragment) OS=Homo sapiens PE=1 SV=1	Q59GW5_HUMAN (+1)	72 kDa	0	4	0	4
Eukaryotic translation initiation factor 3 subunit J OS=Homo sapiens GN=EIF3S1 PE=3 SV=1	A0A024R5S5_HUMAN (+1)	29 kDa	0	4	0	4
Sperm-associated antigen 5 OS=Homo sapiens GN=SPAG5 PE=1 SV=2	SPAG5_HUMAN (+1)	134 kDa	0	4	0	4
La-related protein 1 OS=Homo sapiens GN=LARP1 PE=1 SV=2	LARP1_HUMAN	124 kDa	1	23	4	3.83333
Calponin OS=Homo sapiens GN=CNN2 PE=1 SV=1	B4DDF4_HUMAN (+3)	33 kDa	2	11	0	3.66667
Adenosylhomocysteinase OS=Homo sapiens GN=FGFR2-AHCYL1 PE=2 SV=1	V5YQL4_HUMAN	131 kDa	1	14	2	3.5
Deubiquitinating protein VCIP135 OS=Homo sapiens GN=VCPIP1 PE=1 SV=2	VCIP1_HUMAN	134 kDa	0	7	1	3.5
Anamorsin OS=Homo sapiens GN=CIAPIN1 PE=1 SV=2	CPIN1_HUMAN	34 kDa	0	7	1	3.5
Microtubule-associated protein OS=Homo sapiens GN=MAP4 PE=1 SV=1	E7EVA0_HUMAN	245 kDa	7	134	31	3.4359
5'-3' exoribonuclease 1 OS=Homo sapiens GN=XRN1 PE=1 SV=1	XRN1_HUMAN	194 kDa	0	24	6	3.42857
Ankyrin repeat domain-containing protein 17 OS=Homo sapiens GN=ANKRD17 PE=1 SV=3	ANR17_HUMAN (+1)	274 kDa	2	17	2	3.4
Eukaryotic translation initiation factor 4 gamma 1 OS=Homo sapiens GN=EIF4G1 PE=1 SV=1	E7EUU4_HUMAN (+2)	172 kDa	1	46	12	3.28571
Caldesmon OS=Homo sapiens GN=CALD1 PE=1 SV=3	CALD1_HUMAN	93 kDa	4	29	4	3.22222
LIM domain only protein 7 OS=Homo sapiens GN=LMO7 PE=1 SV=1	A0A0A0MTE2_HUMAN (+3)	158 kDa	1	9	1	3
E2/E3 hybrid ubiquitin-protein ligase UBE2O OS=Homo sapiens GN=UBE2O PE=1 SV=3	UBE2O_HUMAN	141 kDa	1	9	1	3
Zyxin OS=Homo sapiens GN=ZYX PE=1 SV=1	ZYX_HUMAN (+6)	61 kDa	0	6	1	3
GTPase activating protein and VPS9 domains 1, isoform CRA_b OS=Homo sapiens GN=GAPVD1 PE=4 SV=1	A0A024R862_HUMAN (+4)	163 kDa	0	6	1	3
Nucleophosmin OS=Homo sapiens GN=NPM1 PE=1 SV=2	NPM_HUMAN	33 kDa	1	6	0	3
Rho-associated protein kinase 2 OS=Homo sapiens GN=ROCK2 PE=1 SV=4	ROCK2_HUMAN	161 kDa	1	6	0	3
Thioredoxin reductase 1 OS=Homo sapiens GN=TXNRD1 PE=3 SV=1	A0A024RBK9_HUMAN (+8)	68 kDa	0	6	1	3
Dynamin-binding protein OS=Homo sapiens GN=DNMBP PE=1 SV=1	DNMBP_HUMAN	177 kDa	0	6	1	3
Coiled-coil domain-containing protein 124 OS=Homo sapiens GN=CCDC124 PE=1 SV=1	CC124_HUMAN (+1)	26 kDa	0	3	0	3
Calcium/calmodulin-dependent protein kinase type 1D OS=Homo sapiens GN=CAMK1D PE=1 SV=1	A0A087WUR6_HUMAN (+2)	32 kDa	0	3	0	3
Nascent polypeptide-associated complex subunit alpha, muscle-specific form OS=Homo sapiens GN=NACA PE=1 SV=1	NACAM_HUMAN	205 kDa	0	3	0	3
Tuftelin OS=Homo sapiens GN=TUFT1 PE=1 SV=1	TUFT1_HUMAN (+3)	44 kDa	0	3	0	3
Protein TANC1 OS=Homo sapiens GN=TANC1 PE=1 SV=3	TANC1_HUMAN	202 kDa	0	3	0	3
Ataxin-10 OS=Homo sapiens GN=ATXN10 PE=1 SV=1	ATX10_HUMAN (+1)	53 kDa	0	3	0	3
JMJD1B protein (Fragment) OS=Homo sapiens GN=JMJD1B PE=2 SV=1	A4FUT8_HUMAN (+1)	169 kDa	0	3	0	3
Ensconsin OS=Homo sapiens GN=MAP7 PE=1 SV=1	A0A087WZ40_HUMAN (+5)	88 kDa	0	3	0	3
cDNA FLJ55728, highly similar to ADP-ribosylation factor GTPase-activating protein 3 OS=Homo sapiens PE=2 SV=1	B7Z4Q0_HUMAN	49 kDa	0	3	0	3
HBS1-like protein OS=Homo sapiens GN=HBS1L PE=1 SV=1	HBS1L_HUMAN (+3)	75 kDa	0	3	0	3
Immunoglobulin-binding protein 1 OS=Homo sapiens GN=IGBP1 PE=1 SV=1	IGBP1_HUMAN	39 kDa	0	3	0	3
Activating signal cointegrator 1 complex subunit 1, isoform CRA_a OS=Homo sapiens GN=ASCC1 PE=4 SV=1	A0A024QZM0_HUMAN (+1)	41 kDa	0	3	0	3
Proliferation-associated 2G4, 38kDa, isoform CRA_a OS=Homo sapiens GN=PA2G4 PE=4 SV=1	A0A024RB85_HUMAN (+4)	44 kDa	0	3	0	3
UPF0553 protein C9orf64 OS=Homo sapiens GN=C9orf64 PE=1 SV=1	CI064_HUMAN	39 kDa	0	3	0	3
G2/mitotic-specific cyclin-B2 OS=Homo sapiens GN=CCNB2 PE=1 SV=1	CCNB2_HUMAN (+3)	45 kDa	0	3	0	3
Nuclear distribution protein nudE-like 1 OS=Homo sapiens GN=NDEL1 PE=1 SV=4	A6NIZ0_HUMAN (+4)	31 kDa	0	3	0	3
Protein S100 OS=Homo sapiens PE=2 SV=1	B2R5H0_HUMAN (+2)	12 kDa	0	3	0	3
Target of EGR1 protein 1 OS=Homo sapiens GN=TOE1 PE=1 SV=1	TOE1_HUMAN (+1)	57 kDa	0	3	0	3
Multiple substrate lipid kinase, isoform CRA_a OS=Homo sapiens GN=FLJ10842 PE=4 SV=1	A4D1U5_HUMAN (+3)	47 kDa	0	3	0	3
Microtubule-associated protein, RP/EB family, member 2, isoform CRA_a OS=Homo sapiens GN=MAPRE2 PE=4 SV=1	A0A024RC33_HUMAN (+1)	37 kDa	0	3	0	3
Tight junction protein 2 (Zona occludens 2), isoform CRA_c OS=Homo sapiens GN=TJP2 PE=4 SV=1	A0A024R225_HUMAN (+4)	118 kDa	0	3	0	3
Twinfilin-2 OS=Homo sapiens GN=TWF2 PE=1 SV=1	D6RG15_HUMAN (+1)	29 kDa	0	3	0	3
Dystonin OS=Homo sapiens GN=DST PE=1 SV=4	DYST_HUMAN (+3)	861 kDa	1	26	7	2.88889
Tight junction protein ZO-1 OS=Homo sapiens GN=TJP1 PE=1 SV=1	A0A087X0K9_HUMAN (+4)	188 kDa	0	25	8	2.77778
Interferon-induced protein with tetratricopeptide repeats 5 OS=Homo sapiens GN=IFIT5 PE=1 SV=1	IFIT5_HUMAN	56 kDa	1	8	1	2.66667
Kinesin-like protein KIF14 OS=Homo sapiens GN=KIF14 PE=1 SV=1	KIF14_HUMAN	186 kDa	1	8	1	2.66667
Protein SGT1 homolog OS=Homo sapiens GN=SUGT1 PE=1 SV=3	SGT1_HUMAN (+1)	41 kDa	0	8	2	2.66667
Perilipin-3 OS=Homo sapiens GN=PLIN3 PE=1 SV=3	PLIN3_HUMAN	47 kDa	0	10	3	2.5
MRE11 meiotic recombination 11 homolog A (S. cerevisiae), isoform CRA_a OS=Homo sapiens GN=MRE11A PE=3 SV=1	A0A024R395_HUMAN (+2)	81 kDa	0	5	1	2.5
GPN-loop GTPase 1 OS=Homo sapiens GN=GPN1 PE=1 SV=1	GPN1_HUMAN (+1)	42 kDa	0	5	1	2.5
2',3'-cyclic nucleotide 3' phosphodiesterase, isoform CRA_a OS=Homo sapiens GN=CNP PE=4 SV=1	A0A024R1T5_HUMAN (+1)	45 kDa	0	5	1	2.5
Serine/threonine-protein kinase PAK 2 OS=Homo sapiens GN=PAK2 PE=1 SV=3	PAK2_HUMAN	58 kDa	0	5	1	2.5
Calponin-3 OS=Homo sapiens GN=CNN3 PE=1 SV=1	CNN3_HUMAN	36 kDa	1	5	0	2.5
Tryptophanyl-tRNA synthetase, isoform CRA_a OS=Homo sapiens GN=WARS PE=3 SV=1	A0A024R6K8_HUMAN (+1)	53 kDa	2	12	2	2.4
E3 SUMO-protein ligase RanBP2 OS=Homo sapiens GN=RANBP2 PE=1 SV=2	RBP2_HUMAN	358 kDa	10	38	5	2.375
Eukaryotic translation initiation factor 4B OS=Homo sapiens GN=EIF4B PE=1 SV=2	IF4B_HUMAN (+3)	69 kDa	2	14	3	2.33333
Testis derived transcript (3 LIM domains) OS=Homo sapiens GN=TES PE=4 SV=1	A4D0U5_HUMAN (+2)	48 kDa	3	14	2	2.33333
STE20-like serine/threonine-protein kinase OS=Homo sapiens GN=SLK PE=1 SV=1	SLK_HUMAN	143 kDa	1	7	1	2.33333
Calcyclin binding protein, isoform CRA_a OS=Homo sapiens GN=CACYBP PE=4 SV=1	A0A024R904_HUMAN (+1)	26 kDa	0	9	3	2.25
CD2-associated protein OS=Homo sapiens GN=CD2AP PE=1 SV=1	CD2AP_HUMAN	71 kDa	3	15	3	2.14286
Basic leucine zipper and W2 domains 1, isoform CRA_a OS=Homo sapiens GN=BZW1 PE=4 SV=1	A0A024R3Z6_HUMAN (+2)	48 kDa	3	12	2	2
Vinculin, isoform CRA_c OS=Homo sapiens GN=VCL PE=4 SV=1	A0A024QZN4_HUMAN (+2)	117 kDa	2	8	1	2
Elongator complex protein 6 OS=Homo sapiens GN=ELP6 PE=1 SV=1	ELP6_HUMAN	30 kDa	0	6	2	2
ADP-sugar pyrophosphatase OS=Homo sapiens GN=NUDT5 PE=1 SV=1	A6NFX8_HUMAN (+1)	26 kDa	0	6	2	2
Caveolin (Fragment) OS=Homo sapiens PE=2 SV=1	A9XTE5_HUMAN (+3)	20 kDa	0	4	1	2
Ubiquitin carboxyl-terminal hydrolase 15 OS=Homo sapiens GN=USP15 PE=1 SV=3	UBP15_HUMAN	112 kDa	0	4	1	2
Synaptojanin-2 OS=Homo sapiens GN=SYNJ2 PE=1 SV=3	SYNJ2_HUMAN	166 kDa	0	4	1	2
Ran-specific GTPase-activating protein OS=Homo sapiens GN=RANBP1 PE=1 SV=1	F6WQW2_HUMAN	32 kDa	0	4	1	2
Protein phosphatase methylesterase 1 OS=Homo sapiens GN=PPME1 PE=1 SV=3	PPME1_HUMAN	42 kDa	0	4	1	2
CAMSAP1 protein OS=Homo sapiens GN=CAMSAP1 PE=2 SV=1	B7ZLW1_HUMAN (+1)	163 kDa	0	4	1	2
Tropomodulin-3 (Fragment) OS=Homo sapiens GN=TMOD3 PE=1 SV=1	H0YKU1_HUMAN (+3)	21 kDa	1	4	0	2
Translocon-associated protein subunit delta OS=Homo sapiens GN=SSR4 PE=1 SV=1	SSRD_HUMAN	19 kDa	0	2	0	2
WD repeat domain, phosphoinositide interacting 2, isoform CRA_c OS=Homo sapiens GN=WIPI2 PE=4 SV=1	A0A024R823_HUMAN (+2)	49 kDa	0	2	0	2
Rho GTPase-activating protein 21 (Fragment) OS=Homo sapiens GN=ARHGAP21 PE=1 SV=1	H0Y468_HUMAN	23 kDa	0	2	0	2
Four and a half LIM domains protein 1 (Fragment) OS=Homo sapiens GN=FHL1 PE=1 SV=1	A0A0D9SFB0_HUMAN (+12)	17 kDa	0	2	0	2
1-acylglycerol-3-phosphate O-acyltransferase 5 (Lysophosphatidic acid acyltransferase, epsilon), isoform CRA_a OS=Homo sapiens GN=AGPAT5 PE=4 SV=1	A0A024R640_HUMAN (+2)	42 kDa	0	2	0	2
Dermcidin OS=Homo sapiens GN=DCD PE=1 SV=2	DCD_HUMAN	11 kDa	0	2	0	2
Synaptotagmin binding, cytoplasmic RNA interacting protein variant (Fragment) OS=Homo sapiens PE=2 SV=1	Q59GL1_HUMAN (+4)	60 kDa	0	2	0	2
Sorting nexin 6, isoform CRA_b OS=Homo sapiens GN=SNX6 PE=1 SV=1	A0A0A0MRI2_HUMAN (+4)	48 kDa	0	2	0	2
3'(2'),5'-bisphosphate nucleotidase 1 OS=Homo sapiens GN=BPNT1 PE=1 SV=2	A6NF51_HUMAN (+2)	32 kDa	0	2	0	2
Synembryn-A (Fragment) OS=Homo sapiens GN=RIC8A PE=1 SV=5	H0YEN0_HUMAN (+1)	33 kDa	0	2	0	2
Transcription factor CP2, isoform CRA_a OS=Homo sapiens GN=TFCP2 PE=4 SV=1	A0A024R120_HUMAN (+1)	57 kDa	0	2	0	2
Partner of Y14 and mago OS=Homo sapiens GN=WIBG PE=1 SV=1	WIBG_HUMAN	23 kDa	0	2	0	2
PIH1 domain-containing protein 1 OS=Homo sapiens GN=PIH1D1 PE=1 SV=1	PIHD1_HUMAN (+1)	32 kDa	0	2	0	2
Rho GTPase-activating protein 17 OS=Homo sapiens GN=ARHGAP17 PE=1 SV=1	RHG17_HUMAN (+2)	95 kDa	0	2	0	2
Phosphatidylinositol binding clathrin assembly protein, isoform CRA_c OS=Homo sapiens GN=PICALM PE=4 SV=1	A0A024R5L7_HUMAN (+4)	66 kDa	0	2	0	2
GTPase Era, mitochondrial OS=Homo sapiens GN=ERAL1 PE=1 SV=2	ERAL1_HUMAN (+2)	48 kDa	0	2	0	2
Casein kinase II subunit beta OS=Homo sapiens GN=CSNK2B PE=1 SV=1	CSK2B_HUMAN (+2)	25 kDa	0	2	0	2
Regulation of nuclear pre-mRNA domain-containing protein 2 OS=Homo sapiens GN=RPRD2 PE=1 SV=1	RPRD2_HUMAN	156 kDa	0	2	0	2
Macrophage-capping protein OS=Homo sapiens GN=CAPG PE=1 SV=2	CAPG_HUMAN (+3)	38 kDa	0	2	0	2
Charged multivesicular body protein 5 OS=Homo sapiens GN=CHMP5 PE=1 SV=1	CHMP5_HUMAN	25 kDa	0	2	0	2
Cytoplasmic protein NCK1 OS=Homo sapiens GN=NCK1 PE=1 SV=1	NCK1_HUMAN (+1)	43 kDa	0	2	0	2
Pleckstrin homology domain-containing family A member 1 OS=Homo sapiens GN=PLEKHA1 PE=1 SV=2	PKHA1_HUMAN (+3)	46 kDa	0	2	0	2
FH1/FH2 domain-containing protein 1 variant OS=Homo sapiens GN=FHOD1 PE=2 SV=1	A0A068F7M9_HUMAN (+2)	129 kDa	0	2	0	2
Vacuolar protein sorting-associated protein 51 homolog OS=Homo sapiens GN=VPS51 PE=1 SV=2	VPS51_HUMAN	86 kDa	0	2	0	2
Lysozyme OS=Homo sapiens GN=LYZ PE=1 SV=1	A0A0B4J259_HUMAN (+3)	15 kDa	0	2	0	2
5'-AMP-activated protein kinase catalytic subunit alpha-1 OS=Homo sapiens GN=PRKAA1 PE=1 SV=4	AAPK1_HUMAN	64 kDa	0	2	0	2
Ubiquitin-like-conjugating enzyme ATG3 OS=Homo sapiens GN=ATG3 PE=1 SV=1	ATG3_HUMAN	36 kDa	0	2	0	2
Protein ecdysoneless homolog OS=Homo sapiens GN=ECD PE=1 SV=1	ECD_HUMAN (+2)	73 kDa	0	2	0	2
Apoptosis-stimulating of p53 protein 2 OS=Homo sapiens GN=TP53BP2 PE=1 SV=2	ASPP2_HUMAN (+1)	126 kDa	0	2	0	2
Parafibromin OS=Homo sapiens GN=CDC73 PE=1 SV=1	CDC73_HUMAN	61 kDa	0	2	0	2
Mitogen-activated protein kinase kinase 1 OS=Homo sapiens GN=MAP2K1 PE=2 SV=1	A4QPA9_HUMAN (+2)	43 kDa	0	2	0	2
Eukaryotic translation initiation factor 3 subunit H OS=Homo sapiens GN=EIF3H PE=1 SV=1	A0A087WZK9_HUMAN (+6)	40 kDa	0	2	0	2
Protein CDV3 homolog OS=Homo sapiens GN=CDV3 PE=1 SV=1	CDV3_HUMAN (+1)	27 kDa	0	2	0	2
Small acidic protein OS=Homo sapiens GN=C11orf58 PE=1 SV=2	E9PM92_HUMAN (+1)	18 kDa	0	2	0	2
HIV-1 Rev binding protein, isoform CRA_a OS=Homo sapiens GN=HRB PE=4 SV=1	A0A024R458_HUMAN (+4)	51 kDa	0	2	0	2
Coiled-coil domain-containing protein 50 OS=Homo sapiens GN=CCDC50 PE=1 SV=1	CCD50_HUMAN	36 kDa	0	2	0	2
ANKRD26 protein OS=Homo sapiens GN=ANKRD26 PE=2 SV=1	A1L497_HUMAN (+2)	198 kDa	0	2	0	2
Eukaryotic translation initiation factor 4 gamma 2 OS=Homo sapiens GN=EIF4G2 PE=1 SV=1	IF4G2_HUMAN (+3)	102 kDa	4	15	3	1.875
Pleckstrin homology domain containing, family A member 5, isoform CRA_a OS=Homo sapiens GN=PLEKHA5 PE=4 SV=1	A0A024RAY7_HUMAN (+1)	134 kDa	2	18	7	1.8
Leucine zipper protein 1, isoform CRA_a OS=Homo sapiens GN=LUZP1 PE=4 SV=1	A0A024RAC0_HUMAN	120 kDa	1	23	11	1.76923
Basic leucine zipper and W2 domains 2, isoform CRA_a OS=Homo sapiens GN=BZW2 PE=4 SV=1	A0A024RA42_HUMAN (+5)	48 kDa	1	5	1	1.66667
Heterogeneous nuclear ribonucleoprotein K, isoform CRA_d OS=Homo sapiens GN=HNRPK PE=4 SV=1	A0A024R228_HUMAN (+5)	51 kDa	1	8	3	1.6
ELKS/Rab6-interacting/CAST family member 1 OS=Homo sapiens GN=ERC1 PE=1 SV=1	G8JLD3_HUMAN (+1)	125 kDa	0	8	4	1.6
Eukaryotic translation initiation factor 4 gamma 3 OS=Homo sapiens GN=EIF4G3 PE=1 SV=1	A0A0A0MSA7_HUMAN (+4)	181 kDa	0	8	4	1.6
Talin-1 OS=Homo sapiens GN=TLN1 PE=1 SV=3	TLN1_HUMAN	270 kDa	14	68	28	1.5814
SERPINE1 mRNA binding protein 1, isoform CRA_c OS=Homo sapiens GN=SERBP1 PE=4 SV=1	D3DQ69_HUMAN (+4)	49 kDa	1	11	5	1.57143
Kinesin-like protein (Fragment) OS=Homo sapiens PE=2 SV=1	A8K048_HUMAN (+6)	101 kDa	3	14	5	1.55556
Microtubule-associated protein 1B, isoform CRA_b OS=Homo sapiens GN=MAP1B PE=4 SV=1	A0A024RAM4_HUMAN (+1)	271 kDa	5	26	11	1.52941
Elongation factor 1-delta OS=Homo sapiens GN=EEF1D PE=1 SV=1	A0A087X1X7_HUMAN (+7)	69 kDa	1	9	4	1.5
Activator of 90 kDa heat shock protein ATPase homolog 1 OS=Homo sapiens GN=AHSA1 PE=1 SV=1	AHSA1_HUMAN	38 kDa	1	6	2	1.5
ADP-ribosylation factor GTPase-activating protein 1 OS=Homo sapiens GN=ARFGAP1 PE=1 SV=2	ARFG1_HUMAN (+2)	45 kDa	1	6	2	1.5
Trinucleotide repeat containing 15, isoform CRA_a OS=Homo sapiens GN=TNRC15 PE=4 SV=1	A0A024R4A5_HUMAN (+2)	150 kDa	2	6	1	1.5
Serine/threonine kinase 38, isoform CRA_a OS=Homo sapiens GN=STK38 PE=4 SV=1	A0A024RD18_HUMAN (+2)	54 kDa	0	3	1	1.5
Protein CIP2A OS=Homo sapiens GN=KIAA1524 PE=1 SV=1	A0A087X211_HUMAN (+1)	102 kDa	1	3	0	1.5
Uveal autoantigen with coiled-coil domains and ankyrin repeats OS=Homo sapiens GN=UACA PE=2 SV=1	B7ZKM6_HUMAN (+3)	163 kDa	0	3	1	1.5
PDZ and LIM domain protein 1 OS=Homo sapiens GN=PDLIM1 PE=1 SV=4	PDLI1_HUMAN (+1)	36 kDa	0	3	1	1.5
RNA-binding protein NOB1 OS=Homo sapiens GN=NOB1 PE=1 SV=1	NOB1_HUMAN (+1)	47 kDa	0	3	1	1.5
Phosphoribosyl pyrophosphate synthetase-associated protein 1, isoform CRA_a OS=Homo sapiens GN=PRPSAP1 PE=4 SV=1	A0A024R8M4_HUMAN (+1)	39 kDa	0	3	1	1.5
Centrosomal protein of 55 kDa OS=Homo sapiens GN=CEP55 PE=1 SV=3	CEP55_HUMAN (+1)	54 kDa	0	3	1	1.5
Alpha-parvin OS=Homo sapiens GN=PARVA PE=1 SV=1	J3KNQ4_HUMAN (+1)	47 kDa	0	3	1	1.5
28 kDa heat- and acid-stable phosphoprotein OS=Homo sapiens GN=PDAP1 PE=1 SV=1	HAP28_HUMAN	21 kDa	0	3	1	1.5
Cysteine-rich protein 2 (Fragment) OS=Homo sapiens GN=CRIP2 PE=1 SV=1	H0YFA4_HUMAN	21 kDa	1	3	0	1.5
Cyclin-dependent kinase 11B OS=Homo sapiens GN=CDK11B PE=1 SV=1	A0A0D9SEI3_HUMAN (+15)	89 kDa	1	3	0	1.5
Nucleoside diphosphate kinase A OS=Homo sapiens GN=NME1 PE=1 SV=1	NDKA_HUMAN	17 kDa	1	3	0	1.5
Signal transducer and activator of transcription OS=Homo sapiens PE=2 SV=1	B4DNP0_HUMAN (+5)	76 kDa	0	3	1	1.5
Ezrin OS=Homo sapiens GN=EZR PE=1 SV=3	E7EQR4_HUMAN (+3)	69 kDa	4	16	6	1.45455
Importin-7 OS=Homo sapiens GN=IPO7 PE=1 SV=1	IPO7_HUMAN	120 kDa	13	30	7	1.42857
Eukaryotic translation initiation factor 5, isoform CRA_b OS=Homo sapiens GN=EIF5 PE=4 SV=1	A0A024R6Q1_HUMAN (+1)	49 kDa	7	30	13	1.42857
Acyl-protein thioesterase 2 OS=Homo sapiens GN=LYPLA2 PE=1 SV=1	LYPA2_HUMAN	25 kDa	1	7	3	1.4
CAD protein OS=Homo sapiens GN=CAD PE=1 SV=1	F8VPD4_HUMAN (+2)	236 kDa	1	7	3	1.4
Chromatin modifying protein 2B OS=Homo sapiens GN=CHMP2B PE=2 SV=1	B2RE76_HUMAN (+1)	24 kDa	0	7	4	1.4
Coronin (Fragment) OS=Homo sapiens PE=2 SV=1	Q59EA2_HUMAN	56 kDa	1	11	6	1.375
LIM and calponin homology domains-containing protein 1 OS=Homo sapiens GN=LIMCH1 PE=1 SV=1	G5EA03_HUMAN	164 kDa	3	11	4	1.375
GEMIN5 protein OS=Homo sapiens GN=GEMIN5 PE=2 SV=1	B7ZLC9_HUMAN (+1)	168 kDa	3	20	11	1.33333
PHD finger protein 6 OS=Homo sapiens GN=PHF6 PE=1 SV=1	A0A0D9SGE8_HUMAN (+1)	41 kDa	3	8	2	1.33333
Sterile alpha motif domain-containing protein 9 OS=Homo sapiens GN=SAMD9 PE=1 SV=1	SAMD9_HUMAN	184 kDa	2	4	0	1.33333
Ubiquitin thioesterase otulin OS=Homo sapiens GN=OTULIN PE=1 SV=3	OTUL_HUMAN	40 kDa	0	4	2	1.33333
SH3 domain GRB2-like 1 OS=Homo sapiens GN=SH3GL1 PE=1 SV=1	Q6FGM0_HUMAN (+2)	41 kDa	1	4	1	1.33333
Peptidyl-prolyl cis-trans isomerase OS=Homo sapiens PE=2 SV=1	A8K486_HUMAN (+2)	18 kDa	1	4	1	1.33333
Phosphoglycerate mutase OS=Homo sapiens GN=PGAM2 PE=3 SV=1	A4D2J6_HUMAN (+11)	28 kDa	2	4	0	1.33333
S-adenosylmethionine synthase isoform type-2 OS=Homo sapiens GN=MAT2A PE=1 SV=1	METK2_HUMAN	44 kDa	0	4	2	1.33333
Eukaryotic translation initiation factor 4H OS=Homo sapiens GN=EIF4H PE=1 SV=5	IF4H_HUMAN	27 kDa	1	4	1	1.33333
Golgin subfamily A member 4 (Fragment) OS=Homo sapiens GN=GOLGA4 PE=1 SV=1	H0Y6I0_HUMAN	247 kDa	2	4	0	1.33333
Rab11 family-interacting protein 2 OS=Homo sapiens GN=RAB11FIP2 PE=1 SV=1	RFIP2_HUMAN	58 kDa	1	4	1	1.33333
Nuclear migration protein nudC OS=Homo sapiens GN=NUDC PE=1 SV=1	NUDC_HUMAN	38 kDa	5	15	6	1.25
Centrosomal protein 350kDa, isoform CRA_a OS=Homo sapiens GN=CEP350 PE=4 SV=1	A0A024R914_HUMAN (+1)	351 kDa	3	5	0	1.25
Isocitrate dehydrogenase [NADP] OS=Homo sapiens PE=2 SV=1	B2R5M8_HUMAN (+5)	47 kDa	0	5	3	1.25
Coronin OS=Homo sapiens GN=CORO1B PE=3 SV=1	A0A024R5K1_HUMAN (+1)	54 kDa	4	18	10	1.2
Lysine-rich nucleolar protein 1 OS=Homo sapiens GN=KNOP1 PE=1 SV=1	KNOP1_HUMAN	52 kDa	5	12	4	1.2
Translocase of inner mitochondrial membrane 50 homolog (Yeast), isoform CRA_b OS=Homo sapiens GN=TIMM50 PE=4 SV=1	A0A024R0M6_HUMAN (+2)	50 kDa	1	6	3	1.2
Protein C15orf38-AP3S2 OS=Homo sapiens GN=C15orf38-AP3S2 PE=4 SV=1	A0A0A6YYH1_HUMAN	44 kDa	0	6	4	1.2
Phosphoribosylaminoimidazole carboxylase, phosphoribosylaminoimidazole succinocarboxamide synthetase, isoform CRA_c OS=Homo sapiens GN=PAICS PE=3 SV=1	A0A024RD93_HUMAN (+2)	47 kDa	2	6	2	1.2
Pleckstrin homology domain-containing family A member 2 OS=Homo sapiens GN=PLEKHA2 PE=1 SV=1	A0A087WZ32_HUMAN (+2)	41 kDa	1	6	3	1.2
Moesin OS=Homo sapiens GN=MSN PE=1 SV=3	MOES_HUMAN (+1)	68 kDa	4	12	5	1.2
Radixin OS=Homo sapiens GN=RDX PE=2 SV=1	B0YJ88_HUMAN (+1)	69 kDa	4	12	5	1.2
40S ribosomal protein S18 OS=Homo sapiens GN=RPS18 PE=1 SV=3	RS18_HUMAN	18 kDa	2	7	3	1.16667
Cortactin isoform a variant (Fragment) OS=Homo sapiens PE=1 SV=1	Q53HG7_HUMAN (+1)	62 kDa	11	38	21	1.15152
G patch domain-containing protein 4 OS=Homo sapiens GN=GPATCH4 PE=1 SV=2	GPTC4_HUMAN	50 kDa	1	8	5	1.14286
Triple functional domain protein OS=Homo sapiens GN=TRIO PE=1 SV=2	TRIO_HUMAN	347 kDa	10	25	11	1.13636
Annexin A1 OS=Homo sapiens GN=ANXA1 PE=1 SV=2	ANXA1_HUMAN (+1)	39 kDa	4	9	3	1.125
PDZ and LIM domain 5, isoform CRA_c OS=Homo sapiens GN=PDLIM5 PE=4 SV=1	A0A024RDE8_HUMAN (+1)	64 kDa	2	17	13	1.0625
MAP7 domain-containing protein 3 OS=Homo sapiens GN=MAP7D3 PE=1 SV=2	MA7D3_HUMAN	98 kDa	5	18	11	1.05882
Pleckstrin homology-like domain family B member 2 OS=Homo sapiens GN=PHLDB2 PE=1 SV=2	PHLB2_HUMAN	142 kDa	3	20	15	1.05263
Transgelin-2 OS=Homo sapiens GN=TAGLN2 PE=1 SV=3	TAGL2_HUMAN	22 kDa	5	22	15	1.04762
40S ribosomal protein S4 OS=Homo sapiens GN=RPS4X PE=2 SV=1	B2R491_HUMAN (+3)	30 kDa	9	20	10	1
Pleckstrin homology domain containing, family C (With FERM domain) member 1, isoform CRA_b OS=Homo sapiens GN=PLEKHC1 PE=4 SV=1	A0A024R687_HUMAN (+2)	78 kDa	10	15	4	1
Transgelin OS=Homo sapiens GN=TAGLN PE=2 SV=1	Q5U0D2_HUMAN (+2)	23 kDa	1	13	11	1
Septin 9, isoform CRA_a OS=Homo sapiens GN=SEPT9 PE=3 SV=1	A0A024R8V0_HUMAN (+1)	64 kDa	1	11	9	1
Ribosomal protein S23, isoform CRA_a OS=Homo sapiens GN=RPS23 PE=2 SV=1	A8K517_HUMAN (+1)	16 kDa	2	9	6	1
Heat shock protein beta-1 OS=Homo sapiens GN=HSPB1 PE=1 SV=2	HSPB1_HUMAN (+1)	23 kDa	5	9	3	1
Ras association (RalGDS/AF-6) and pleckstrin homology domains 1, isoform CRA_b OS=Homo sapiens GN=RAPH1 PE=1 SV=1	C9K0J5_HUMAN (+1)	141 kDa	1	7	5	1
Protein unc-45 homolog A OS=Homo sapiens GN=UNC45A PE=1 SV=1	UN45A_HUMAN	103 kDa	3	7	3	1
DNA replication licensing factor MCM6 OS=Homo sapiens GN=MCM6 PE=1 SV=1	MCM6_HUMAN (+1)	93 kDa	0	6	5	1
Synaptosomal-associated protein 29 OS=Homo sapiens GN=SNAP29 PE=1 SV=1	SNP29_HUMAN	29 kDa	2	5	2	1
Probable ATP-dependent RNA helicase DDX56 OS=Homo sapiens GN=DDX56 PE=1 SV=1	DDX56_HUMAN (+1)	62 kDa	2	5	2	1
Coiled-coil domain-containing protein 43 OS=Homo sapiens GN=CCDC43 PE=1 SV=2	CCD43_HUMAN (+1)	25 kDa	0	5	4	1
Pyruvate dehydrogenase E1 component subunit beta, mitochondrial OS=Homo sapiens GN=PDHB PE=1 SV=3	ODPB_HUMAN	39 kDa	0	4	3	1
Arginine/proline rich coiled-coil 1, isoform CRA_b OS=Homo sapiens GN=RPRC1 PE=4 SV=1	D3DPS3_HUMAN (+2)	93 kDa	1	4	2	1
Very-long-chain (3R)-3-hydroxyacyl-CoA dehydratase 3 OS=Homo sapiens GN=HACD3 PE=1 SV=1	H3BPZ1_HUMAN (+2)	40 kDa	3	4	0	1
Threonine--tRNA ligase, cytoplasmic OS=Homo sapiens GN=TARS PE=1 SV=3	SYTC_HUMAN (+4)	83 kDa	3	4	0	1
Dual specificity mitogen-activated protein kinase kinase 2 OS=Homo sapiens GN=MAP2K2 PE=1 SV=1	MP2K2_HUMAN	44 kDa	0	4	3	1
Segment polarity protein dishevelled homolog DVL-3 OS=Homo sapiens GN=DVL3 PE=1 SV=2	DVL3_HUMAN	78 kDa	1	3	1	1
Kinesin-like protein OS=Homo sapiens GN=KIF22 PE=3 SV=1	A0A024R632_HUMAN (+3)	66 kDa	1	3	1	1
ATP/GTP binding protein 1, isoform CRA_a OS=Homo sapiens GN=AGTPBP1 PE=4 SV=1	A0A024R288_HUMAN (+2)	134 kDa	1	3	1	1
A-kinase anchor protein 13 OS=Homo sapiens GN=AKAP13 PE=1 SV=2	AKP13_HUMAN	308 kDa	2	3	0	1
Glutaryl-Coenzyme A dehydrogenase, isoform CRA_a OS=Homo sapiens GN=GCDH PE=3 SV=1	A0A024R7F9_HUMAN (+3)	48 kDa	0	3	2	1
Thioredoxin domain-containing protein 9 OS=Homo sapiens GN=TXNDC9 PE=1 SV=2	TXND9_HUMAN (+1)	27 kDa	0	3	2	1
cDNA FLJ12694 fis, clone NT2RP1000358, highly similar to Homo sapiens mRNA; cDNA DKFZp564C186 (from clone DKFZp564C186) OS=Homo sapiens PE=2 SV=1	Q9H9J5_HUMAN	60 kDa	1	3	1	1
Developmentally-regulated GTP-binding protein 2 OS=Homo sapiens GN=DRG2 PE=1 SV=1	DRG2_HUMAN	41 kDa	1	4	2	1
RNA 3'-terminal phosphate cyclase-like protein OS=Homo sapiens GN=RCL1 PE=1 SV=3	RCL1_HUMAN	41 kDa	0	2	1	1
Kinesin-like protein OS=Homo sapiens GN=KIF1B PE=3 SV=1	A0A024R4H4_HUMAN (+5)	184 kDa	1	2	0	1
IST1 homolog OS=Homo sapiens GN=IST1 PE=1 SV=1	IST1_HUMAN (+6)	40 kDa	1	2	0	1
CDP-diacylglycerol--inositol 3-phosphatidyltransferase (Phosphatidylinositol synthase), isoform CRA_a OS=Homo sapiens GN=CDIPT PE=2 SV=1	A8K3L7_HUMAN (+4)	24 kDa	0	2	1	1
Mitochondrial carrier homolog 1 (C. elegans), isoform CRA_c OS=Homo sapiens GN=MTCH1 PE=3 SV=1	A0A024RCX4_HUMAN (+8)	42 kDa	0	2	1	1
Heterogeneous nuclear ribonucleoprotein A1, isoform CRA_b OS=Homo sapiens GN=HNRPA1 PE=4 SV=1	A0A024RAZ7_HUMAN (+6)	39 kDa	1	2	0	1
Protein phosphatase 1 regulatory subunit OS=Homo sapiens GN=PPP1R12A PE=4 SV=1	A0A024RBF1_HUMAN (+2)	102 kDa	0	2	1	1
Crk-like protein OS=Homo sapiens GN=CRKL PE=1 SV=1	CRKL_HUMAN	34 kDa	1	2	0	1
ADP-ribosylation factor-like protein 2 OS=Homo sapiens GN=ARL2 PE=1 SV=4	ARL2_HUMAN (+3)	21 kDa	0	2	1	1
Eukaryotic peptide chain release factor subunit 1 (Fragment) OS=Homo sapiens GN=ETF1 PE=1 SV=1	I3L492_HUMAN	23 kDa	0	2	1	1
Small nuclear ribonucleoprotein E OS=Homo sapiens GN=SNRPE PE=1 SV=1	RUXE_HUMAN	11 kDa	0	2	1	1
Asparagine synthetase [glutamine-hydrolyzing] OS=Homo sapiens GN=ASNS PE=1 SV=4	ASNS_HUMAN	64 kDa	1	2	0	1
Actin-related protein 2/3 complex subunit 4 OS=Homo sapiens GN=ARPC4 PE=1 SV=3	ARPC4_HUMAN (+2)	20 kDa	0	2	1	1
Mitotic interactor and substrate of PLK1 OS=Homo sapiens GN=MISP PE=1 SV=1	MISP_HUMAN	75 kDa	0	2	1	1
Chromosome 18 open reading frame 55, isoform CRA_b OS=Homo sapiens GN=C18orf55 PE=2 SV=1	A8K1K8_HUMAN (+2)	28 kDa	1	2	0	1
Ribose-phosphate pyrophosphokinase 3 OS=Homo sapiens GN=PRPS1L1 PE=1 SV=1	A0A0B4J207_HUMAN (+3)	35 kDa	0	2	1	1
Solute carrier family 16 (Monocarboxylic acid transporters), member 1, isoform CRA_b OS=Homo sapiens GN=SLC16A1 PE=4 SV=1	A0A024R0H1_HUMAN (+6)	54 kDa	1	2	0	1
Cartilage-associated protein OS=Homo sapiens GN=CRTAP PE=1 SV=1	CRTAP_HUMAN (+5)	47 kDa	0	2	1	1
Eukaryotic translation initiation factor 5A (Fragment) OS=Homo sapiens GN=EIF5A2 PE=1 SV=1	C9J4W5_HUMAN (+6)	13 kDa	1	2	0	1
Calcineurin binding protein 1, isoform CRA_a OS=Homo sapiens GN=CABIN1 PE=4 SV=1	A0A024R1E5_HUMAN (+1)	246 kDa	1	2	0	1
Annexin A5 OS=Homo sapiens GN=ANXA5 PE=1 SV=2	ANXA5_HUMAN (+2)	36 kDa	1	2	0	1
Glucocorticoid receptor OS=Homo sapiens GN=NR3C1 PE=2 SV=1	B6ZGU6_HUMAN (+6)	86 kDa	0	2	1	1
26S proteasome non-ATPase regulatory subunit 8 OS=Homo sapiens GN=PSMD8 PE=1 SV=2	PSMD8_HUMAN (+3)	40 kDa	0	2	1	1
E3 ubiquitin-protein ligase listerin OS=Homo sapiens GN=LTN1 PE=1 SV=1	H7BYG8_HUMAN (+1)	91 kDa	0	2	1	1
Zinc finger matrin-type protein 2 OS=Homo sapiens GN=ZMAT2 PE=1 SV=1	ZMAT2_HUMAN	24 kDa	0	2	1	1
UPF0568 protein C14orf166 OS=Homo sapiens GN=C14orf166 PE=1 SV=1	CN166_HUMAN (+4)	28 kDa	0	2	1	1
cGMP-inhibited 3',5'-cyclic phosphodiesterase A OS=Homo sapiens GN=PDE3A PE=1 SV=3	PDE3A_HUMAN	125 kDa	1	2	0	1
Probable ATP-dependent RNA helicase DDX6 OS=Homo sapiens GN=DDX6 PE=1 SV=2	DDX6_HUMAN (+1)	54 kDa	1	2	0	1
Eukaryotic translation initiation factor 3 subunit A OS=Homo sapiens GN=EIF3A PE=1 SV=1	EIF3A_HUMAN (+6)	167 kDa	1	2	0	1
Elongation protein 4 homolog (S. cerevisiae) OS=Homo sapiens GN=ELP4 PE=4 SV=1	B1B1I7_HUMAN (+2)	58 kDa	0	2	1	1
Golgin subfamily A member 3 OS=Homo sapiens GN=GOLGA3 PE=1 SV=2	GOGA3_HUMAN	167 kDa	0	2	1	1
ATP-dependent RNA helicase DDX3X OS=Homo sapiens GN=DDX3X PE=1 SV=1	A0A0D9SF53_HUMAN (+5)	81 kDa	15	28	13	0.965517
Adapter molecule crk OS=Homo sapiens GN=CRK PE=1 SV=2	CRK_HUMAN (+1)	34 kDa	0	13	13	0.928571
Arginine and glutamate-rich protein 1 OS=Homo sapiens GN=ARGLU1 PE=1 SV=1	ARGL1_HUMAN (+1)	33 kDa	4	11	7	0.916667
Zinc finger CCCH-type antiviral protein 1 OS=Homo sapiens GN=ZC3HAV1 PE=1 SV=3	ZCCHV_HUMAN (+1)	101 kDa	15	20	6	0.909091
Protein SDA1 homolog OS=Homo sapiens GN=SDAD1 PE=1 SV=3	SDA1_HUMAN	80 kDa	10	16	7	0.888889
Ribosomal protein L4 variant (Fragment) OS=Homo sapiens PE=2 SV=1	Q59GY2_HUMAN (+1)	49 kDa	5	8	3	0.888889
Chaperonin containing TCP1, subunit 6A (Zeta 1), isoform CRA_a OS=Homo sapiens GN=CCT6A PE=3 SV=1	A0A024RDL1_HUMAN (+3)	58 kDa	3	8	5	0.888889
Cytochrome b-c1 complex subunit 2, mitochondrial OS=Homo sapiens GN=UQCRC2 PE=1 SV=1	H3BRG4_HUMAN (+1)	45 kDa	2	8	6	0.888889
Mitogen activated protein kinase kinase 3 OS=Homo sapiens GN=MAP2K3 PE=2 SV=1	C7DUW4_HUMAN (+3)	39 kDa	2	8	6	0.888889
Elongation factor 1-alpha 1 OS=Homo sapiens GN=EEF1A1 PE=1 SV=1	EF1A1_HUMAN (+7)	50 kDa	25	43	23	0.877551
Cysteine and glycine-rich protein 1 OS=Homo sapiens GN=CSRP1 PE=1 SV=3	CSRP1_HUMAN (+2)	21 kDa	1	7	6	0.875
Epididymis secretory sperm binding protein Li 2a OS=Homo sapiens GN=HEL-S-2a PE=2 SV=1	V9HW12_HUMAN (+2)	22 kDa	3	7	4	0.875
Microtubule-actin cross-linking factor 1, isoforms 1/2/3/5 OS=Homo sapiens GN=MACF1 PE=1 SV=1	H3BPE1_HUMAN (+1)	857 kDa	6	10	5	0.833333
CCR4-NOT transcription complex subunit 1 OS=Homo sapiens GN=CNOT1 PE=1 SV=2	CNOT1_HUMAN	267 kDa	3	5	2	0.833333
cDNA FLJ76611, highly similar to Homo sapiens ribosomal protein L14 (RPL14), mRNA OS=Homo sapiens PE=1 SV=1	A8K3Q9_HUMAN	23 kDa	1	5	4	0.833333
Oxidative-stress responsive 1, isoform CRA_a OS=Homo sapiens GN=OXSR1 PE=4 SV=1	A0A024R2M7_HUMAN (+1)	58 kDa	1	5	4	0.833333
Importin subunit alpha OS=Homo sapiens PE=2 SV=1	A8K7D9_HUMAN (+3)	58 kDa	3	9	7	0.818182
40S ribosomal protein S8 OS=Homo sapiens GN=RPS8 PE=2 SV=1	Q5JR94_HUMAN (+2)	24 kDa	6	12	8	0.8
EF-hand domain family, member D2, isoform CRA_a OS=Homo sapiens GN=EFHD2 PE=4 SV=1	A0A024QZ77_HUMAN (+1)	27 kDa	4	8	5	0.8
Replication factor C (Activator 1) 3, 38kDa, isoform CRA_a OS=Homo sapiens GN=RFC3 PE=4 SV=1	A0A024RDQ8_HUMAN (+2)	41 kDa	5	8	4	0.8
60S ribosomal protein L36a OS=Homo sapiens GN=RPL36A PE=3 SV=1	J3KQN4_HUMAN (+1)	16 kDa	4	12	10	0.8
cDNA, FLJ95791, highly similar to Homo sapiens aurora kinase B (AURKB), mRNA OS=Homo sapiens PE=2 SV=1	B2RC06_HUMAN	39 kDa	1	4	3	0.8
Calcium-binding mitochondrial carrier protein SCaMC-1 OS=Homo sapiens GN=SLC25A24 PE=1 SV=2	SCMC1_HUMAN (+1)	53 kDa	0	4	4	0.8
Pachytene checkpoint protein 2 homolog OS=Homo sapiens GN=TRIP13 PE=1 SV=2	PCH2_HUMAN	49 kDa	8	19	15	0.791667
Signal transducer and activator of transcription OS=Homo sapiens GN=STAT1 PE=1 SV=1	J3KPM9_HUMAN (+1)	83 kDa	3	7	5	0.777778
Enolase 1, (Alpha), isoform CRA_a OS=Homo sapiens GN=ENO1 PE=3 SV=1	A0A024R4F1_HUMAN (+1)	47 kDa	11	24	19	0.774194
PTB domain-containing engulfment adapter protein 1 OS=Homo sapiens GN=GULP1 PE=1 SV=1	GULP1_HUMAN (+1)	34 kDa	4	10	8	0.769231
ADP-ribosylation factor 4 OS=Homo sapiens GN=ARF4 PE=1 SV=3	ARF4_HUMAN	21 kDa	6	13	10	0.764706
Annexin OS=Homo sapiens GN=ANXA2 PE=3 SV=1	A0A024R5Z7_HUMAN (+2)	39 kDa	21	33	22	0.75
Very-long-chain enoyl-CoA reductase OS=Homo sapiens GN=TECR PE=1 SV=1	TECR_HUMAN (+1)	36 kDa	6	9	5	0.75
Transmembrane protein 33, isoform CRA_a OS=Homo sapiens GN=TMEM33 PE=4 SV=1	A0A024R9W7_HUMAN (+3)	28 kDa	1	6	6	0.75
Cullin-4A OS=Homo sapiens GN=CUL4A PE=1 SV=3	CUL4A_HUMAN	88 kDa	1	6	6	0.75
WD repeat domain 77, isoform CRA_a OS=Homo sapiens GN=WDR77 PE=4 SV=1	A0A024R0H7_HUMAN (+1)	37 kDa	1	3	2	0.75
Fructose-bisphosphate aldolase A OS=Homo sapiens GN=ALDOA PE=1 SV=2	ALDOA_HUMAN (+3)	39 kDa	2	3	1	0.75
AP-3 complex subunit beta OS=Homo sapiens PE=2 SV=1	A8K586_HUMAN (+1)	121 kDa	0	3	3	0.75
Uncharacterized protein OS=Homo sapiens PE=4 SV=1	E7EVH7_HUMAN (+1)	84 kDa	0	3	3	0.75
Spermidine synthase OS=Homo sapiens GN=SRM PE=1 SV=1	SPEE_HUMAN	34 kDa	2	3	1	0.75
Similar to RP9 protein OS=Homo sapiens GN=LOC402478 PE=4 SV=1	A0A090N8G7_HUMAN	36 kDa	1	3	2	0.75
Septin 7 variant 4 OS=Homo sapiens PE=2 SV=1	A0A023T695_HUMAN (+11)	47 kDa	0	3	3	0.75
Tumor protein D54 OS=Homo sapiens GN=TPD52L2 PE=1 SV=1	A0A087WYR3_HUMAN (+4)	24 kDa	1	3	2	0.75
Breakpoint cluster region protein OS=Homo sapiens GN=BCR PE=1 SV=2	BCR_HUMAN	143 kDa	1	3	2	0.75
Ras-related protein Rab-18 OS=Homo sapiens GN=RAB18 PE=1 SV=1	RAB18_HUMAN	23 kDa	0	3	3	0.75
Ribosomal protein L19 OS=Homo sapiens GN=RPL19 PE=1 SV=1	J3KTE4_HUMAN (+3)	23 kDa	11	17	11	0.73913
60S ribosomal protein L36a-like OS=Homo sapiens GN=RPL36AL PE=1 SV=3	RL36L_HUMAN (+1)	12 kDa	5	11	9	0.733333
Methylcrotonoyl-CoA carboxylase subunit alpha, mitochondrial OS=Homo sapiens GN=MCCC1 PE=1 SV=3	MCCA_HUMAN	80 kDa	17	19	8	0.730769
PCI domain-containing protein 2 OS=Homo sapiens GN=PCID2 PE=1 SV=2	PCID2_HUMAN (+2)	46 kDa	5	8	5	0.727273
Ribosomal protein L23, isoform CRA_b OS=Homo sapiens GN=RPL23 PE=3 SV=1	A0A024R1Q8_HUMAN (+2)	15 kDa	5	13	12	0.722222
Carbamoyl-phosphate synthetase 1, mitochondrial, isoform CRA_a OS=Homo sapiens GN=CPS1 PE=3 SV=1	A0A024R454_HUMAN (+4)	165 kDa	7	13	10	0.722222
Nucleolar protein 10 OS=Homo sapiens GN=NOL10 PE=1 SV=1	NOL10_HUMAN	80 kDa	8	10	5	0.714286
Leucine-rich PPR-motif containing OS=Homo sapiens GN=LRPPRC PE=4 SV=1	E5KNY5_HUMAN (+1)	158 kDa	3	10	10	0.714286
Eukaryotic translation initiation factor 2 subunit 1 OS=Homo sapiens GN=EIF2S1 PE=1 SV=3	IF2A_HUMAN (+1)	36 kDa	5	5	1	0.714286
Cell growth-regulating nucleolar protein OS=Homo sapiens GN=LYAR PE=1 SV=2	LYAR_HUMAN	44 kDa	13	22	17	0.709677
AP-3 complex subunit sigma-1 OS=Homo sapiens GN=AP3S1 PE=1 SV=1	AP3S1_HUMAN (+1)	22 kDa	2	7	7	0.7
Ribosomal protein L29, isoform CRA_a OS=Homo sapiens GN=RPL29 PE=4 SV=1	A0A024R326_HUMAN (+2)	18 kDa	2	7	7	0.7
40S ribosomal protein S14 OS=Homo sapiens GN=RPS14 PE=1 SV=3	RS14_HUMAN	16 kDa	2	7	7	0.7
Chondrosarcoma-associated protein 2 OS=Homo sapiens GN=CSA2 PE=2 SV=1	Q9UK43_HUMAN (+3)	66 kDa	13	16	9	0.695652
GTP-binding nuclear protein Ran OS=Homo sapiens GN=RAN PE=1 SV=1	B5MDF5_HUMAN (+2)	26 kDa	9	16	13	0.695652
Mitochondrial dicarboxylate carrier OS=Homo sapiens GN=SLC25A10 PE=1 SV=2	DIC_HUMAN	31 kDa	4	9	8	0.692308
Multiple myeloma tumor-associated protein 2 OS=Homo sapiens GN=MMTAG2 PE=1 SV=1	MMTA2_HUMAN	29 kDa	4	9	8	0.692308
Elongation factor 2 OS=Homo sapiens GN=EEF2 PE=1 SV=4	EF2_HUMAN	95 kDa	19	20	9	0.689655
Peroxiredoxin-1 (Fragment) OS=Homo sapiens GN=PRDX1 PE=1 SV=1	A0A0A0MSI0_HUMAN (+1)	19 kDa	10	19	17	0.678571
ATP-binding cassette sub-family E member 1 OS=Homo sapiens GN=ABCE1 PE=1 SV=1	ABCE1_HUMAN	67 kDa	6	14	14	0.666667
Probable ATP-dependent RNA helicase DDX60 OS=Homo sapiens GN=DDX60 PE=1 SV=3	DDX60_HUMAN	198 kDa	4	12	13	0.666667
40S ribosomal protein S25 OS=Homo sapiens GN=RPS25 PE=1 SV=1	RS25_HUMAN	14 kDa	3	8	8	0.666667
Tubulin beta-3 chain OS=Homo sapiens GN=TUBB3 PE=4 SV=1	G3V4U2_HUMAN	5 kDa	3	4	2	0.666667
40S ribosomal protein S19 OS=Homo sapiens GN=RPS19 PE=2 SV=1	B0ZBD0_HUMAN (+2)	16 kDa	2	4	3	0.666667
Staphylococcal nuclease domain-containing protein 1 OS=Homo sapiens GN=SND1 PE=1 SV=1	SND1_HUMAN (+3)	102 kDa	3	4	2	0.666667
Disabled homolog 2, mitogen-responsive phosphoprotein (Drosophila), isoform CRA_a OS=Homo sapiens GN=DAB2 PE=4 SV=1	A0A024R036_HUMAN (+2)	82 kDa	0	4	5	0.666667
RAB31, member RAS oncogene family variant (Fragment) OS=Homo sapiens PE=2 SV=1	Q53EY4_HUMAN (+1)	22 kDa	0	4	5	0.666667
Coatomer subunit gamma-2 OS=Homo sapiens GN=COPG2 PE=1 SV=1	COPG2_HUMAN	98 kDa	2	4	3	0.666667
ADP-ribosylation factor-like protein 1 OS=Homo sapiens GN=ARL1 PE=1 SV=1	ARL1_HUMAN (+1)	20 kDa	0	2	2	0.666667
60S ribosomal protein L37 OS=Homo sapiens GN=RPL37 PE=1 SV=2	RL37_HUMAN	11 kDa	0	2	2	0.666667
N-alpha-acetyltransferase 50 OS=Homo sapiens GN=NAA50 PE=1 SV=1	A0A087WWJ2_HUMAN (+6)	9 kDa	1	2	1	0.666667
Nicotinamide N-methyltransferase OS=Homo sapiens GN=NNMT PE=1 SV=1	NNMT_HUMAN (+1)	30 kDa	1	2	1	0.666667
Regulatory-associated protein of mTOR OS=Homo sapiens GN=RPTOR PE=1 SV=1	RPTOR_HUMAN (+1)	149 kDa	1	2	1	0.666667
NADH dehydrogenase (Ubiquinone) 1 alpha subcomplex, 10, 42kDa, isoform CRA_b OS=Homo sapiens GN=NDUFA10 PE=4 SV=1	A0A024R4B3_HUMAN (+6)	41 kDa	1	2	1	0.666667
UPF0428 protein CXorf56 OS=Homo sapiens GN=CXorf56 PE=1 SV=1	CX056_HUMAN	26 kDa	0	2	2	0.666667
RAB9A, member RAS oncogene family, isoform CRA_a OS=Homo sapiens GN=RAB9A PE=3 SV=1	A0A024RBV5_HUMAN (+1)	23 kDa	0	2	2	0.666667
Trifunctional purine biosynthetic protein adenosine-3 OS=Homo sapiens GN=GART PE=1 SV=1	PUR2_HUMAN (+2)	108 kDa	0	2	2	0.666667
JTV1 gene, isoform CRA_a OS=Homo sapiens GN=JTV1 PE=4 SV=1	A0A024QZY1_HUMAN (+2)	35 kDa	1	2	1	0.666667
Vasodilator-stimulated phosphoprotein, isoform CRA_a OS=Homo sapiens GN=VASP PE=4 SV=1	A0A024R0V4_HUMAN (+2)	40 kDa	0	2	2	0.666667
Nucleolar transcription factor 1 OS=Homo sapiens GN=UBTF PE=1 SV=1	UBF1_HUMAN (+3)	89 kDa	2	2	0	0.666667
cDNA, FLJ93256 OS=Homo sapiens PE=2 SV=1	B2R729_HUMAN	57 kDa	1	2	1	0.666667
Bromodomain and WD repeat-containing protein 3 OS=Homo sapiens GN=BRWD3 PE=1 SV=2	BRWD3_HUMAN	204 kDa	1	2	1	0.666667
Cyclin-dependent kinase inhibitor 2A OS=Homo sapiens GN=CDKN2A PE=1 SV=1	A0A0A0MRI0_HUMAN (+5)	19 kDa	0	2	2	0.666667
Cytochrome b-c1 complex subunit 1, mitochondrial OS=Homo sapiens GN=UQCRC1 PE=1 SV=3	QCR1_HUMAN	53 kDa	0	2	2	0.666667
Hydroxysteroid (17-beta) dehydrogenase 12, isoform CRA_a OS=Homo sapiens GN=HSD17B12 PE=3 SV=1	D3DR22_HUMAN	39 kDa	2	2	0	0.666667
RNA polymerase II-associated protein 3 OS=Homo sapiens GN=RPAP3 PE=1 SV=2	RPAP3_HUMAN	76 kDa	0	2	2	0.666667
Multiple C2 and transmembrane domain-containing protein 2 OS=Homo sapiens GN=MCTP2 PE=1 SV=3	MCTP2_HUMAN	100 kDa	1	2	1	0.666667
Cyclin-dependent kinase 9 (CDC2-related kinase), isoform CRA_a OS=Homo sapiens GN=CDK9 PE=4 SV=1	A0A024R880_HUMAN (+3)	43 kDa	1	4	4	0.666667
Importin-8 OS=Homo sapiens GN=IPO8 PE=1 SV=2	IPO8_HUMAN	120 kDa	2	2	0	0.666667
Exportin-1 OS=Homo sapiens GN=XPO1 PE=1 SV=1	XPO1_HUMAN	123 kDa	12	15	10	0.652174
40S ribosomal protein S16 OS=Homo sapiens GN=RPS16 PE=1 SV=2	RS16_HUMAN	16 kDa	8	15	14	0.652174
60S ribosomal protein L13 OS=Homo sapiens GN=RPL13 PE=2 SV=1	A8K4C8_HUMAN (+2)	24 kDa	7	11	9	0.647059
Elongation factor Tu, mitochondrial OS=Homo sapiens GN=TUFM PE=1 SV=2	EFTU_HUMAN	50 kDa	14	25	24	0.641026
T-complex protein 1 subunit delta OS=Homo sapiens PE=2 SV=1	A8K3C3_HUMAN (+1)	58 kDa	6	7	4	0.636364
Mitotic checkpoint protein BUB3 OS=Homo sapiens GN=BUB3 PE=1 SV=1	BUB3_HUMAN	37 kDa	2	7	8	0.636364
Putative methyltransferase C9orf114 OS=Homo sapiens GN=C9orf114 PE=1 SV=3	CI114_HUMAN	42 kDa	4	7	6	0.636364
RPL26 protein OS=Homo sapiens GN=RPL26 PE=2 SV=1	Q6IBH6_HUMAN (+1)	17 kDa	13	24	24	0.631579
Cell growth-inhibiting protein 34 OS=Homo sapiens PE=2 SV=1	Q08ES8_HUMAN (+2)	20 kDa	6	12	12	0.631579
Coatomer subunit gamma-1 OS=Homo sapiens GN=COPG1 PE=1 SV=1	COPG1_HUMAN	98 kDa	8	12	10	0.631579
40S ribosomal protein S6 OS=Homo sapiens GN=RPS6 PE=2 SV=1	A2A3R6_HUMAN (+2)	29 kDa	11	15	12	0.625
Mitochondrial ribonuclease P protein 1 OS=Homo sapiens GN=TRMT10C PE=1 SV=2	MRRP1_HUMAN	47 kDa	8	10	7	0.625
Peroxiredoxin-6 OS=Homo sapiens GN=PRDX6 PE=1 SV=3	PRDX6_HUMAN (+1)	25 kDa	3	5	4	0.625
Myosin, heavy polypeptide 9, non-muscle, isoform CRA_a OS=Homo sapiens GN=MYH9 PE=4 SV=1	A0A024R1N1_HUMAN (+1)	227 kDa	53	96	102	0.615385
Tubulin alpha-1B chain OS=Homo sapiens GN=TUBA1B PE=1 SV=1	TBA1B_HUMAN (+1)	50 kDa	56	87	85	0.612676
Epididymis tissue sperm binding protein Li 3a OS=Homo sapiens PE=1 SV=1	E9KL35_HUMAN (+1)	35 kDa	10	24	29	0.6
ATP-dependent 6-phosphofructokinase, platelet type OS=Homo sapiens GN=PFKP PE=1 SV=2	PFKAP_HUMAN	86 kDa	17	18	12	0.6
Heat shock cognate 71 kDa protein OS=Homo sapiens GN=HSPA8 PE=1 SV=1	E9PKE3_HUMAN (+2)	69 kDa	14	15	10	0.6
Sec61 alpha 1 subunit (S. cerevisiae), isoform CRA_c OS=Homo sapiens GN=SEC61A1 PE=2 SV=1	B3KNF6_HUMAN (+2)	52 kDa	3	6	6	0.6
60S ribosomal protein L24 OS=Homo sapiens GN=RPL24 PE=1 SV=1	C9JNW5_HUMAN (+3)	18 kDa	2	6	7	0.6
T-complex protein 1 subunit epsilon OS=Homo sapiens GN=CCT5 PE=1 SV=1	TCPE_HUMAN (+6)	60 kDa	4	6	5	0.6
Protein flightless-1 homolog OS=Homo sapiens GN=FLII PE=1 SV=2	FLII_HUMAN (+1)	145 kDa	5	6	4	0.6
ATP-binding cassette sub-family F member 3 OS=Homo sapiens GN=ABCF3 PE=1 SV=2	ABCF3_HUMAN (+1)	80 kDa	2	3	2	0.6
Ubiquitin-conjugating enzyme E2M (UBC12 homolog, yeast), isoform CRA_a OS=Homo sapiens GN=UBE2M PE=3 SV=1	A0A024R4T4_HUMAN (+1)	21 kDa	1	3	3	0.6
Junctophilin-1 OS=Homo sapiens GN=JPH1 PE=1 SV=2	JPH1_HUMAN (+3)	72 kDa	3	3	1	0.6
HECT, UBA and WWE domain containing 1, isoform CRA_c OS=Homo sapiens GN=HUWE1 PE=4 SV=1	A0A024R9U8_HUMAN (+3)	481 kDa	2	3	2	0.6
Ras-related C3 botulinum toxin substrate 1 (Rho family, small GTP binding protein Rac1) OS=Homo sapiens GN=RAC1 PE=2 SV=1	A4D2P0_HUMAN (+2)	23 kDa	0	3	4	0.6
Cofilin-1 OS=Homo sapiens GN=CFL1 PE=1 SV=3	COF1_HUMAN (+5)	19 kDa	2	3	2	0.6
Cytoplasmic dynein 1 heavy chain 1 OS=Homo sapiens GN=DYNC1H1 PE=1 SV=5	DYHC1_HUMAN	532 kDa	14	13	7	0.590909
Probable dimethyladenosine transferase OS=Homo sapiens GN=DIMT1 PE=1 SV=1	DIM1_HUMAN (+1)	35 kDa	7	7	4	0.583333
TRAF2 and NCK-interacting protein kinase OS=Homo sapiens GN=TNIK PE=1 SV=1	TNIK_HUMAN	155 kDa	5	7	6	0.583333
Tubulin alpha-1C chain OS=Homo sapiens GN=TUBA1C PE=1 SV=1	F5H5D3_HUMAN (+2)	58 kDa	50	76	80	0.580153
Coatomer subunit beta OS=Homo sapiens GN=COPB1 PE=1 SV=3	COPB_HUMAN	107 kDa	6	11	12	0.578947
Nucleolar GTP-binding protein 1 OS=Homo sapiens GN=GTPBP4 PE=3 SV=1	D2CFK9_HUMAN (+3)	74 kDa	14	11	4	0.578947
Acetyl-CoA carboxylase 1 OS=Homo sapiens GN=ACACA PE=1 SV=2	ACACA_HUMAN (+1)	266 kDa	89	92	69	0.578616
Tubulin alpha-4A chain OS=Homo sapiens GN=TUBA4A PE=1 SV=1	TBA4A_HUMAN	50 kDa	47	70	73	0.578512
Plectin OS=Homo sapiens GN=PLEC PE=1 SV=3	PLEC_HUMAN	532 kDa	93	103	86	0.572222
Protein LTV1 homolog OS=Homo sapiens GN=LTV1 PE=1 SV=1	LTV1_HUMAN	55 kDa	6	12	14	0.571429
Solute carrier family 16 (Monocarboxylic acid transporters), member 3, isoform CRA_a OS=Homo sapiens GN=SLC16A3 PE=4 SV=1	A0A024R8U1_HUMAN (+2)	49 kDa	2	4	4	0.571429
Chloride intracellular channel protein 1 OS=Homo sapiens GN=CLIC1 PE=1 SV=4	CLIC1_HUMAN (+2)	27 kDa	3	4	3	0.571429
Putative RNA-binding protein Luc7-like 2 OS=Homo sapiens GN=LUC7L2 PE=1 SV=2	LC7L2_HUMAN (+1)	47 kDa	3	4	3	0.571429
Transmembrane and coiled-coil domain-containing protein 1 OS=Homo sapiens GN=TMCO1 PE=1 SV=1	J9JIE6_HUMAN	27 kDa	2	4	4	0.571429
Reticulon-4 OS=Homo sapiens GN=RTN4 PE=1 SV=2	RTN4_HUMAN	130 kDa	6	4	0	0.571429
PDZ and LIM domain protein 7 OS=Homo sapiens GN=PDLIM7 PE=1 SV=1	PDLI7_HUMAN	50 kDa	1	4	5	0.571429
ELAV-like protein 1 OS=Homo sapiens GN=ELAVL1 PE=1 SV=2	ELAV1_HUMAN	36 kDa	3	4	3	0.571429
Protein pelota homolog OS=Homo sapiens GN=hCG_2002731 PE=3 SV=1	A0A024QZR3_HUMAN (+2)	43 kDa	1	4	5	0.571429
Fatty acid synthase OS=Homo sapiens GN=FASN PE=1 SV=3	FAS_HUMAN	273 kDa	54	82	90	0.565517
Actin, aortic smooth muscle OS=Homo sapiens GN=ACTA2 PE=1 SV=1	ACTA_HUMAN (+1)	42 kDa	21	32	35	0.561404
rRNA 2'-O-methyltransferase fibrillarin OS=Homo sapiens GN=FBL PE=1 SV=2	FBRL_HUMAN (+6)	34 kDa	4	5	4	0.555556
Importin subunit alpha-5 OS=Homo sapiens GN=KPNA1 PE=1 SV=3	IMA5_HUMAN (+1)	60 kDa	4	5	4	0.555556
ATP synthase subunit alpha, mitochondrial OS=Homo sapiens GN=ATP5A1 PE=1 SV=1	ATPA_HUMAN (+1)	60 kDa	4	5	4	0.555556
14-3-3 protein theta OS=Homo sapiens GN=YWHAQ PE=1 SV=1	1433T_HUMAN	28 kDa	4	5	4	0.555556
TIP41-like protein OS=Homo sapiens GN=TIPRL PE=1 SV=2	TIPRL_HUMAN	31 kDa	2	5	6	0.555556
Protein diaphanous homolog 3 OS=Homo sapiens GN=DIAPH3 PE=1 SV=4	DIAP3_HUMAN	137 kDa	5	5	3	0.555556
Tubulin beta-4A chain OS=Homo sapiens GN=TUBB4A PE=1 SV=2	TBB4A_HUMAN	50 kDa	45	66	73	0.554622
Cullin-associated NEDD8-dissociated protein 1 OS=Homo sapiens GN=CAND1 PE=1 SV=2	CAND1_HUMAN (+1)	136 kDa	16	17	14	0.548387
40S ribosomal protein S2 OS=Homo sapiens GN=RPS2 PE=1 SV=2	RS2_HUMAN	31 kDa	15	18	17	0.545455
Replication factor C subunit 5 OS=Homo sapiens GN=RFC5 PE=1 SV=1	RFC5_HUMAN (+2)	38 kDa	11	12	10	0.545455
Serine/threonine-protein phosphatase 2A 55 kDa regulatory subunit B alpha isoform OS=Homo sapiens GN=PPP2R2A PE=1 SV=1	2ABA_HUMAN	52 kDa	4	6	6	0.545455
Ribosomal protein L27a OS=Homo sapiens GN=RPL27A PE=2 SV=1	Q6NZ52_HUMAN (+1)	16 kDa	4	6	6	0.545455
Titin OS=Homo sapiens GN=TTN PE=1 SV=1	A0A0A0MTS7_HUMAN (+1)	3994 kDa	6	6	4	0.545455
Actin, cytoplasmic 1 OS=Homo sapiens GN=ACTB PE=1 SV=1	ACTB_HUMAN (+8)	42 kDa	29	39	42	0.541667
Tubulin beta-6 chain OS=Homo sapiens GN=TUBB6 PE=1 SV=1	TBB6_HUMAN	50 kDa	29	42	48	0.538462
Exportin-2 OS=Homo sapiens GN=CSE1L PE=1 SV=3	XPO2_HUMAN	110 kDa	5	7	7	0.538462
Solute carrier family 25 (Mitochondrial carrier phosphate carrier), member 3, isoform CRA_a OS=Homo sapiens GN=SLC25A3 PE=3 SV=1	A0A024RBE8_HUMAN (+4)	40 kDa	12	15	15	0.535714
40S ribosomal protein S3a OS=Homo sapiens GN=RPS3A PE=1 SV=2	RS3A_HUMAN	30 kDa	30	40	44	0.533333
Nuclear pore complex protein Nup93 OS=Homo sapiens GN=NUP93 PE=1 SV=2	NUP93_HUMAN (+1)	93 kDa	7	8	7	0.533333
Mitochondrial 2-oxoglutarate/malate carrier protein (Fragment) OS=Homo sapiens GN=SLC25A11 PE=1 SV=1	I3L1P8_HUMAN (+2)	32 kDa	8	9	8	0.529412
Poly(rC)-binding protein 1 OS=Homo sapiens GN=PCBP1 PE=1 SV=2	PCBP1_HUMAN (+1)	37 kDa	7	9	9	0.529412
Epiplakin OS=Homo sapiens GN=EPPK1 PE=1 SV=2	A0A075B730_HUMAN (+1)	553 kDa	7	9	9	0.529412
HCG1994130, isoform CRA_a OS=Homo sapiens GN=hCG_1994130 PE=2 SV=1	B2R4W8_HUMAN (+2)	15 kDa	5	10	13	0.526316
Beta 5-tubulin OS=Homo sapiens GN=TUBB PE=1 SV=1	Q5SU16_HUMAN (+2)	50 kDa	62	85	99	0.524691
Capping protein (Actin filament) muscle Z-line, beta, isoform CRA_a OS=Homo sapiens GN=CAPZB PE=1 SV=1	B1AK87_HUMAN (+3)	29 kDa	7	13	17	0.52
Class IVb beta tubulin OS=Homo sapiens PE=2 SV=1	Q8IWP6_HUMAN	50 kDa	55	76	91	0.517007
Tubulin, beta 2C OS=Homo sapiens GN=TUBB2C PE=2 SV=1	Q8IZ29_HUMAN (+1)	50 kDa	57	77	92	0.513333
Peroxisome proliferator activated receptor interacting complex protein OS=Homo sapiens GN=PRIC295 PE=2 SV=1	E1NZA1_HUMAN	293 kDa	23	21	17	0.512195
Tubulin beta-2A chain OS=Homo sapiens GN=TUBB2A PE=1 SV=1	TBB2A_HUMAN (+1)	50 kDa	48	66	80	0.511628
Coatomer subunit alpha OS=Homo sapiens GN=COPA PE=1 SV=2	COPA_HUMAN	138 kDa	25	23	20	0.5
Ribosomal RNA processing protein 1 homolog B OS=Homo sapiens GN=RRP1B PE=1 SV=3	RRP1B_HUMAN	84 kDa	25	21	16	0.5
T-complex protein 1 subunit alpha OS=Homo sapiens GN=TCP1 PE=1 SV=1	TCPA_HUMAN	60 kDa	14	18	21	0.5
Histone H1.2 OS=Homo sapiens GN=HIST1H1C PE=1 SV=2	H12_HUMAN	21 kDa	6	12	17	0.5
DEAD box polypeptide 27 OS=Homo sapiens GN=DDX27 PE=2 SV=1	B3GQE6_HUMAN (+2)	87 kDa	12	11	9	0.5
40S ribosomal protein S11 OS=Homo sapiens GN=RPS11 PE=1 SV=3	RS11_HUMAN	18 kDa	2	10	17	0.5
60S ribosomal protein L3 OS=Homo sapiens GN=RPL3 PE=1 SV=2	RL3_HUMAN	46 kDa	10	9	7	0.5
RRP1 protein (Fragment) OS=Homo sapiens GN=RRP1 PE=2 SV=1	Q6PJJ2_HUMAN (+1)	53 kDa	5	9	12	0.5
60S ribosomal protein L10 OS=Homo sapiens GN=RPL10 PE=1 SV=4	RL10_HUMAN (+2)	25 kDa	5	8	10	0.5
Guanine nucleotide binding protein-like 3 (Nucleolar), isoform CRA_b OS=Homo sapiens GN=GNL3 PE=4 SV=1	A0A024R2Z6_HUMAN	61 kDa	6	7	7	0.5
Plasma membrane citrate carrier OS=Homo sapiens GN=SLC25A1 PE=2 SV=1	D9HTE9_HUMAN (+2)	35 kDa	5	7	8	0.5
RAB14, member RAS oncogene family, isoform CRA_a OS=Homo sapiens GN=RAB14 PE=3 SV=1	A0A024R845_HUMAN (+1)	24 kDa	4	7	9	0.5
A-kinase anchor protein 17A OS=Homo sapiens GN=AKAP17A PE=1 SV=2	AK17A_HUMAN	81 kDa	5	6	6	0.5
60S ribosomal protein L35 OS=Homo sapiens GN=RPL35 PE=1 SV=2	RL35_HUMAN	15 kDa	3	6	8	0.5
D-3-phosphoglycerate dehydrogenase OS=Homo sapiens GN=PHGDH PE=1 SV=4	SERA_HUMAN	57 kDa	4	6	7	0.5
Golgi autoantigen, golgin subfamily a, 2, isoform CRA_a OS=Homo sapiens GN=GOLGA2 PE=1 SV=1	A0A0C4DGS5_HUMAN (+1)	112 kDa	6	6	5	0.5
HCG24487, isoform CRA_c OS=Homo sapiens GN=hCG_24487 PE=3 SV=1	A0A024R261_HUMAN (+5)	21 kDa	3	5	6	0.5
ADP-ribosylation factor 3, isoform CRA_b OS=Homo sapiens GN=ARF3 PE=3 SV=1	A0A024R0Y6_HUMAN (+3)	21 kDa	8	9	9	0.5
Serine/threonine-protein phosphatase PP1-beta catalytic subunit OS=Homo sapiens GN=PPP1CB PE=1 SV=3	PP1B_HUMAN (+1)	37 kDa	5	5	4	0.5
HCG2005638, isoform CRA_a OS=Homo sapiens GN=hCG_2005638 PE=4 SV=1	A0A024RCM3_HUMAN (+4)	49 kDa	2	5	7	0.5
Nucleolar complex protein 4 homolog OS=Homo sapiens GN=NOC4L PE=1 SV=1	NOC4L_HUMAN	58 kDa	6	5	3	0.5
Tubulin gamma-1 chain OS=Homo sapiens GN=TUBG1 PE=1 SV=2	TBG1_HUMAN	51 kDa	2	4	5	0.5
Poly(rC)-binding protein 2 OS=Homo sapiens GN=PCBP2 PE=1 SV=1	F8VZX2_HUMAN (+2)	34 kDa	6	7	7	0.5
KN motif and ankyrin repeat domain-containing protein 2 OS=Homo sapiens GN=KANK2 PE=1 SV=1	KANK2_HUMAN	91 kDa	0	3	5	0.5
Mitochondrial dimethyladenosine transferase 1 OS=Homo sapiens GN=TFB1M PE=3 SV=1	E5KTM5_HUMAN (+1)	40 kDa	4	3	1	0.5
Survival motor neuron protein OS=Homo sapiens GN=SMN1 PE=1 SV=1	E7EQZ4_HUMAN (+1)	32 kDa	4	3	1	0.5
Transducin beta-like protein 2 OS=Homo sapiens GN=TBL2 PE=1 SV=1	TBL2_HUMAN (+5)	50 kDa	2	3	3	0.5
Guanine nucleotide-binding protein G(i) subunit alpha-2 OS=Homo sapiens GN=GNAI2 PE=1 SV=3	GNAI2_HUMAN	40 kDa	3	3	2	0.5
Protein diaphanous homolog 1 OS=Homo sapiens GN=DIAPH1 PE=1 SV=1	A0A0G2JH68_HUMAN (+4)	141 kDa	3	3	2	0.5
Proteasome subunit alpha type-4 OS=Homo sapiens GN=PSMA4 PE=1 SV=1	PSA4_HUMAN	29 kDa	2	3	3	0.5
Probable ATP-dependent RNA helicase DDX10 OS=Homo sapiens GN=DDX10 PE=1 SV=2	DDX10_HUMAN (+3)	101 kDa	2	2	1	0.5
Destrin OS=Homo sapiens GN=DSTN PE=1 SV=3	DEST_HUMAN (+2)	19 kDa	3	2	0	0.5
Coatomer protein complex, subunit zeta 1, isoform CRA_a OS=Homo sapiens GN=COPZ1 PE=4 SV=1	A0A024RB72_HUMAN (+8)	20 kDa	2	2	1	0.5
WD repeat-containing protein 60 OS=Homo sapiens GN=WDR60 PE=1 SV=3	WDR60_HUMAN (+1)	123 kDa	1	2	2	0.5
Aldo-keto reductase family 1 member C2 OS=Homo sapiens GN=AKR1C2 PE=1 SV=1	A0A0A0MSD5_HUMAN (+4)	37 kDa	2	2	1	0.5
Importin subunit alpha OS=Homo sapiens GN=KPNA3 PE=3 SV=1	A0A024RDV7_HUMAN (+3)	58 kDa	1	2	2	0.5
Ribosomal protein L38, isoform CRA_a OS=Homo sapiens GN=RPL38 PE=3 SV=1	A0A024R8P8_HUMAN (+1)	8 kDa	1	2	2	0.5
Glutamate--cysteine ligase regulatory subunit OS=Homo sapiens GN=GCLM PE=1 SV=1	GSH0_HUMAN	31 kDa	1	2	2	0.5
Cytochrome c oxidase subunit 2 OS=Homo sapiens GN=COX2 PE=3 SV=1	A0A059RIK5_HUMAN	26 kDa	2	2	1	0.5
Adenine phosphoribosyltransferase (Fragment) OS=Homo sapiens GN=APRT PE=1 SV=1	H3BQB1_HUMAN	18 kDa	0	2	3	0.5
Inositol monophosphatase 2 OS=Homo sapiens GN=IMPA2 PE=1 SV=1	IMPA2_HUMAN	31 kDa	0	2	3	0.5
Signal peptidase complex subunit 3 homolog (S. cerevisiae), isoform CRA_a OS=Homo sapiens GN=SPCS3 PE=4 SV=1	D3DP46_HUMAN (+1)	20 kDa	0	2	3	0.5
ATP synthase subunit f, mitochondrial OS=Homo sapiens GN=ATP5J2 PE=1 SV=3	ATPK_HUMAN (+4)	11 kDa	0	2	3	0.5
Guanine nucleotide-binding protein G(s) subunit alpha isoforms XLas OS=Homo sapiens GN=GNAS PE=1 SV=2	GNAS1_HUMAN (+1)	111 kDa	1	2	2	0.5
ATP-dependent 6-phosphofructokinase OS=Homo sapiens GN=PFKM PE=3 SV=1	A0A024R0Y5_HUMAN (+2)	85 kDa	3	3	2	0.5
Filamin-A OS=Homo sapiens GN=FLNA PE=1 SV=4	FLNA_HUMAN	281 kDa	263	368	490	0.488064
40S ribosomal protein S3 OS=Homo sapiens GN=RPS3 PE=1 SV=2	RS3_HUMAN	27 kDa	30	34	39	0.485714
Transcription elongation factor B (SIII), polypeptide 3 (110kDa, elongin A), isoform CRA_a OS=Homo sapiens GN=TCEB3 PE=1 SV=1	A0A024RAC6_HUMAN	87 kDa	16	14	12	0.482759
Pre-mRNA-splicing factor ATP-dependent RNA helicase DHX15 OS=Homo sapiens GN=DHX15 PE=1 SV=2	DHX15_HUMAN	91 kDa	15	14	13	0.482759
Elongation factor 1-gamma OS=Homo sapiens GN=EEF1G PE=1 SV=3	EF1G_HUMAN (+1)	50 kDa	8	10	12	0.47619
DNA helicase OS=Homo sapiens PE=2 SV=1	B2RBA6_HUMAN (+1)	81 kDa	7	10	13	0.47619
Flap endonuclease 1 OS=Homo sapiens GN=FEN1 PE=1 SV=1	FEN1_HUMAN (+1)	43 kDa	8	9	10	0.473684
Translation initiation factor eIF-2B subunit delta OS=Homo sapiens GN=EIF2B4 PE=1 SV=1	E7ERK9_HUMAN (+1)	60 kDa	14	16	19	0.470588
Round spermatid basic protein 1-like protein OS=Homo sapiens GN=RSBN1L PE=1 SV=1	A0A087X239_HUMAN (+1)	95 kDa	8	8	8	0.470588
Treacle protein OS=Homo sapiens GN=TCOF1 PE=1 SV=1	E7ETY2_HUMAN	152 kDa	84	79	84	0.467456
60S ribosomal protein L28 OS=Homo sapiens GN=RPL28 PE=1 SV=3	RL28_HUMAN	16 kDa	4	7	10	0.466667
Lipoprotein lipase OS=Homo sapiens PE=2 SV=1	A8K2M5_HUMAN (+3)	53 kDa	6	7	8	0.466667
Treacle protein OS=Homo sapiens GN=TCOF1 PE=1 SV=3	TCOF_HUMAN	152 kDa	92	86	92	0.464865
Rab11 family-interacting protein 1 OS=Homo sapiens GN=RAB11FIP1 PE=1 SV=3	RFIP1_HUMAN	137 kDa	7	6	5	0.461538
MKL/myocardin-like protein 2 OS=Homo sapiens GN=MKL2 PE=1 SV=3	MKL2_HUMAN	118 kDa	3	6	9	0.461538
Nucleolar protein 58 OS=Homo sapiens GN=NOP58 PE=1 SV=1	NOP58_HUMAN	60 kDa	37	40	49	0.45977
HEAT repeat containing 1, isoform CRA_b OS=Homo sapiens GN=HEATR1 PE=4 SV=1	A0A024R3R7_HUMAN (+3)	231 kDa	7	5	3	0.454545
Ribosomal protein L32, isoform CRA_a OS=Homo sapiens GN=RPL32 PE=4 SV=1	A0A024R2G7_HUMAN (+3)	16 kDa	3	5	7	0.454545
N-acetyltransferase 10 OS=Homo sapiens GN=NAT10 PE=1 SV=2	NAT10_HUMAN	116 kDa	87	74	75	0.453988
ADP/ATP translocase 3 OS=Homo sapiens GN=SLC25A6 PE=1 SV=4	ADT3_HUMAN (+2)	33 kDa	17	19	24	0.452381
40S ribosomal protein S9 OS=Homo sapiens GN=RPS9 PE=3 SV=1	A0A024R4M0_HUMAN (+1)	23 kDa	6	9	13	0.45
Protein FRG1 OS=Homo sapiens GN=FRG1 PE=1 SV=1	FRG1_HUMAN	29 kDa	9	9	10	0.45
DNA-dependent protein kinase catalytic subunit OS=Homo sapiens GN=PRKDC PE=1 SV=3	PRKDC_HUMAN	469 kDa	139	120	127	0.449438
Chaperonin containing TCP1, subunit 8 (Theta) variant (Fragment) OS=Homo sapiens PE=2 SV=1	Q53HU0_HUMAN (+1)	60 kDa	19	38	65	0.447059
ATP synthase subunit gamma, mitochondrial OS=Homo sapiens GN=ATP5C1 PE=1 SV=1	ATPG_HUMAN (+2)	33 kDa	13	12	13	0.444444
Ras homolog gene family, member A, isoform CRA_a OS=Homo sapiens GN=RHOA PE=3 SV=1	A0A024R324_HUMAN (+2)	22 kDa	1	4	7	0.444444
Phenylalanine--tRNA ligase alpha subunit OS=Homo sapiens GN=FARSA PE=1 SV=1	K7ER00_HUMAN (+2)	62 kDa	2	4	6	0.444444
Profilin-1 OS=Homo sapiens GN=PFN1 PE=1 SV=2	PROF1_HUMAN	15 kDa	3	4	5	0.444444
Myosin light polypeptide 6 OS=Homo sapiens GN=MYL6 PE=1 SV=1	B7Z6Z4_HUMAN (+5)	27 kDa	3	4	5	0.444444
p21-activated protein kinase-interacting protein 1 OS=Homo sapiens GN=PAK1IP1 PE=1 SV=2	PK1IP_HUMAN	44 kDa	5	4	3	0.444444
Mitochondrial carrier homolog 2 OS=Homo sapiens GN=MTCH2 PE=1 SV=1	MTCH2_HUMAN (+1)	33 kDa	3	4	5	0.444444
AP-3 complex subunit delta-1 OS=Homo sapiens GN=AP3D1 PE=1 SV=1	AP3D1_HUMAN	130 kDa	53	50	60	0.438596
Ribosomal protein S5, isoform CRA_a OS=Homo sapiens GN=RPS5 PE=3 SV=1	A0A024R4Q8_HUMAN (+3)	23 kDa	5	7	10	0.4375
Protein AHNAK2 OS=Homo sapiens GN=AHNAK2 PE=1 SV=2	AHNK2_HUMAN	617 kDa	14	13	15	0.433333
DNA-directed RNA polymerase I subunit RPA49 OS=Homo sapiens GN=POLR1E PE=1 SV=2	RPA49_HUMAN	54 kDa	15	19	28	0.431818
E3 ubiquitin-protein ligase RBBP6 OS=Homo sapiens GN=RBBP6 PE=1 SV=1	RBBP6_HUMAN	202 kDa	7	9	13	0.428571
Replication factor C subunit 2 OS=Homo sapiens GN=RFC2 PE=1 SV=3	RFC2_HUMAN	39 kDa	10	9	10	0.428571
RNA-binding protein PNO1 OS=Homo sapiens GN=PNO1 PE=1 SV=1	PNO1_HUMAN	28 kDa	4	6	9	0.428571
60S ribosomal protein L8 (Fragment) OS=Homo sapiens GN=RPL8 PE=1 SV=1	E9PKZ0_HUMAN (+1)	22 kDa	1	3	5	0.428571
Ancient ubiquitous protein 1 OS=Homo sapiens GN=AUP1 PE=1 SV=1	AUP1_HUMAN (+1)	53 kDa	3	3	3	0.428571
Cytoskeleton associated protein 2 OS=Homo sapiens GN=CKAP2 PE=2 SV=1	B2RMQ4_HUMAN (+1)	77 kDa	3	3	3	0.428571
Heat shock 105kDa/110kDa protein 1, isoform CRA_a OS=Homo sapiens GN=HSPH1 PE=3 SV=1	A0A024RDQ0_HUMAN (+3)	92 kDa	5	3	1	0.428571
cDNA FLJ12219 fis, clone MAMMA1001078 OS=Homo sapiens PE=2 SV=1	V9H0T1_HUMAN	14 kDa	3	3	3	0.428571
Protein CYR61 OS=Homo sapiens GN=CYR61 PE=1 SV=1	A0A087WVM3_HUMAN (+4)	42 kDa	3	3	3	0.428571
Lysine-specific demethylase 5A OS=Homo sapiens GN=KDM5A PE=1 SV=2	F5H1F7_HUMAN (+1)	196 kDa	4	3	2	0.428571
Voltage-dependent anion-selective channel protein 3 OS=Homo sapiens GN=VDAC3 PE=1 SV=1	VDAC3_HUMAN	31 kDa	3	3	3	0.428571
Nucleoporin NUP188 homolog OS=Homo sapiens GN=NUP188 PE=1 SV=1	NU188_HUMAN	196 kDa	4	3	2	0.428571
Sorting nexin 1 isoform a variant (Fragment) OS=Homo sapiens PE=2 SV=1	Q53GY8_HUMAN (+3)	59 kDa	0	3	6	0.428571
Developmentally-regulated GTP-binding protein 1 OS=Homo sapiens GN=DRG1 PE=1 SV=1	DRG1_HUMAN	41 kDa	1	3	5	0.428571
HCG27698, isoform CRA_a OS=Homo sapiens GN=hCG_27698 PE=3 SV=1	A0A024RAS3_HUMAN (+2)	51 kDa	20	22	31	0.423077
Eukaryotic initiation factor 4A-I OS=Homo sapiens GN=EIF4A1 PE=1 SV=1	IF4A1_HUMAN (+1)	46 kDa	18	16	19	0.421053
Heterogeneous nuclear ribonucleoprotein M OS=Homo sapiens GN=HNRNPM PE=1 SV=3	HNRPM_HUMAN	78 kDa	10	8	8	0.421053
ESF1 homolog OS=Homo sapiens GN=ESF1 PE=1 SV=1	ESF1_HUMAN	99 kDa	9	8	9	0.421053
Replication factor C subunit 4 OS=Homo sapiens GN=RFC4 PE=1 SV=2	RFC4_HUMAN	40 kDa	8	8	10	0.421053
ATP-binding cassette sub-family F member 1 OS=Homo sapiens GN=ABCF1 PE=1 SV=2	ABCF1_HUMAN	96 kDa	42	31	31	0.418919
ADP/ATP translocase 2 OS=Homo sapiens GN=SLC25A5 PE=1 SV=7	ADT2_HUMAN (+1)	33 kDa	20	20	27	0.416667
40S ribosomal protein S27 OS=Homo sapiens GN=RPS27 PE=1 SV=3	RS27_HUMAN	9 kDa	4	5	7	0.416667
7-dehydrocholesterol reductase, isoform CRA_a OS=Homo sapiens GN=DHCR7 PE=4 SV=1	A0A024R5F7_HUMAN (+2)	54 kDa	8	5	3	0.416667
60S ribosomal protein L23a OS=Homo sapiens GN=RPL23A PE=1 SV=1	RL23A_HUMAN	18 kDa	6	12	22	0.413793
CDW4/GRWD1 OS=Homo sapiens GN=GRWD1 PE=2 SV=1	A0MNN5_HUMAN (+4)	49 kDa	7	7	9	0.411765
Heat shock protein 90kDa alpha (Cytosolic), class B member 1, isoform CRA_a OS=Homo sapiens GN=HSP90AB1 PE=3 SV=1	A0A024RD80_HUMAN (+1)	83 kDa	35	27	30	0.409091
Pyruvate carboxylase OS=Homo sapiens GN=PC PE=4 SV=1	A0A024R5C5_HUMAN (+1)	130 kDa	62	49	57	0.408333
Probable ATP-dependent RNA helicase DDX52 OS=Homo sapiens GN=DDX52 PE=1 SV=3	DDX52_HUMAN	68 kDa	18	13	13	0.40625
Pyruvate kinase PKM OS=Homo sapiens GN=PKM PE=1 SV=4	KPYM_HUMAN (+1)	58 kDa	18	16	21	0.4
CTP synthase 1 OS=Homo sapiens GN=CTPS1 PE=1 SV=2	PYRG1_HUMAN	67 kDa	5	10	19	0.4
Importin subunit beta-1 OS=Homo sapiens GN=KPNB1 PE=1 SV=2	IMB1_HUMAN (+1)	97 kDa	8	6	6	0.4
Bifunctional glutamate/proline--tRNA ligase OS=Homo sapiens GN=EPRS PE=1 SV=5	SYEP_HUMAN	171 kDa	10	6	4	0.4
Nuclear pore complex protein Nup205 OS=Homo sapiens GN=NUP205 PE=1 SV=3	NU205_HUMAN	228 kDa	8	6	6	0.4
Methionine--tRNA ligase, cytoplasmic OS=Homo sapiens GN=MARS PE=1 SV=2	SYMC_HUMAN (+1)	101 kDa	8	4	1	0.4
Death-associated protein 6, isoform CRA_a OS=Homo sapiens GN=DAXX PE=4 SV=1	A0A024RCS3_HUMAN (+4)	81 kDa	3	4	6	0.4
Signal recognition particle 14 kDa protein OS=Homo sapiens GN=SRP14 PE=1 SV=2	SRP14_HUMAN	15 kDa	2	4	7	0.4
FAS-associated factor 2 OS=Homo sapiens GN=FAF2 PE=1 SV=2	FAF2_HUMAN	53 kDa	2	2	2	0.4
40S ribosomal protein S30 OS=Homo sapiens GN=FAU PE=1 SV=1	E9PR30_HUMAN (+1)	11 kDa	0	2	4	0.4
GTP-binding protein SAR1a OS=Homo sapiens GN=SAR1A PE=1 SV=1	SAR1A_HUMAN (+3)	22 kDa	2	2	2	0.4
VAMP3 protein OS=Homo sapiens GN=VAMP3 PE=2 SV=1	Q6FGG2_HUMAN (+1)	11 kDa	3	2	1	0.4
Lysophosphatidylcholine acyltransferase 1 OS=Homo sapiens GN=LPCAT1 PE=1 SV=2	PCAT1_HUMAN	59 kDa	1	2	3	0.4
Uridine-cytidine kinase OS=Homo sapiens GN=UCK2 PE=3 SV=1	A0A024R912_HUMAN (+1)	29 kDa	1	2	3	0.4
Muscleblind-like protein 1 (Fragment) OS=Homo sapiens GN=MBNL1 PE=1 SV=1	H7C4T5_HUMAN	36 kDa	0	2	4	0.4
U4/U6 small nuclear ribonucleoprotein Prp31 OS=Homo sapiens GN=PRPF31 PE=1 SV=1	E7EVX8_HUMAN (+2)	55 kDa	1	2	3	0.4
Rho GTPase-activating protein 29 OS=Homo sapiens GN=ARHGAP29 PE=1 SV=2	RHG29_HUMAN	142 kDa	2	2	2	0.4
E3 ubiquitin-protein ligase RNF213 OS=Homo sapiens GN=RNF213 PE=1 SV=1	A0A0A0MTC1_HUMAN (+2)	596 kDa	4	2	0	0.4
Inositol 1,4,5-trisphosphate receptor type 3 OS=Homo sapiens GN=ITPR3 PE=1 SV=2	ITPR3_HUMAN	304 kDa	9	4	0	0.4
Peroxiredoxin-4 OS=Homo sapiens GN=PRDX4 PE=1 SV=1	PRDX4_HUMAN (+1)	31 kDa	6	4	3	0.4
Signal recognition particle subunit SRP72 OS=Homo sapiens GN=SRP72 PE=1 SV=3	SRP72_HUMAN (+1)	75 kDa	25	19	22	0.395833
Heat shock protein HSP 90-alpha OS=Homo sapiens GN=HSP90AA1 PE=1 SV=5	HS90A_HUMAN (+2)	85 kDa	22	15	15	0.394737
Ribosome biogenesis protein BMS1 homolog OS=Homo sapiens GN=BMS1 PE=1 SV=1	BMS1_HUMAN	146 kDa	26	23	32	0.389831
RRP12-like protein OS=Homo sapiens GN=RRP12 PE=1 SV=2	RRP12_HUMAN (+1)	144 kDa	35	24	26	0.387097
Leucine--tRNA ligase, cytoplasmic OS=Homo sapiens GN=LARS PE=1 SV=2	SYLC_HUMAN (+3)	134 kDa	15	12	15	0.387097
Heterogeneous nuclear ribonucleoprotein H OS=Homo sapiens GN=HNRNPH1 PE=1 SV=1	E9PCY7_HUMAN (+2)	47 kDa	5	5	7	0.384615
Unconventional myosin-Ic OS=Homo sapiens GN=MYO1C PE=1 SV=4	MYO1C_HUMAN (+2)	122 kDa	17	13	16	0.382353
Structural maintenance of chromosomes flexible hinge domain-containing protein 1 (Fragment) OS=Homo sapiens GN=SMCHD1 PE=1 SV=1	J3KTK7_HUMAN	6 kDa	15	11	13	0.37931
60S ribosomal protein L22 OS=Homo sapiens GN=RPL22 PE=1 SV=1	K7ERI7_HUMAN (+2)	11 kDa	4	3	3	0.375
Glyceraldehyde-3-phosphate dehydrogenase OS=Homo sapiens GN=GAPDH PE=1 SV=3	G3P_HUMAN (+2)	36 kDa	5	3	2	0.375
RPL21 protein OS=Homo sapiens GN=RPL21 PE=2 SV=1	Q6IAX2_HUMAN (+1)	19 kDa	1	3	6	0.375
60S ribosomal protein L18a OS=Homo sapiens PE=2 SV=1	B2R4C0_HUMAN (+3)	21 kDa	1	3	6	0.375
Filamin B, beta (Actin binding protein 278), isoform CRA_a OS=Homo sapiens GN=FLNB PE=4 SV=1	A0A024R321_HUMAN (+1)	280 kDa	47	53	94	0.373239
Eukaryotic translation initiation factor 2 beta OS=Homo sapiens GN=EIF2S2 PE=2 SV=1	B5BU01_HUMAN (+2)	38 kDa	9	7	9	0.368421
Vimentin variant (Fragment) OS=Homo sapiens PE=2 SV=1	Q53HU8_HUMAN (+2)	54 kDa	13	14	24	0.368421
Condensin complex subunit 1 OS=Homo sapiens PE=2 SV=1	B3KMS0_HUMAN (+2)	157 kDa	5	4	5	0.363636
Magnesium transporter protein 1 OS=Homo sapiens GN=MAGT1 PE=1 SV=1	A0A087WU53_HUMAN (+2)	42 kDa	6	4	4	0.363636
Ras-related protein Rab-32 OS=Homo sapiens GN=RAB32 PE=1 SV=3	RAB32_HUMAN	25 kDa	4	4	6	0.363636
RAB34, member RAS oncogene family, isoform CRA_b OS=Homo sapiens GN=RAB34 PE=3 SV=1	A0A024QZ68_HUMAN (+1)	29 kDa	4	4	6	0.363636
H.sapiens ras-related Hrab1A protein OS=Homo sapiens GN=RAB1A PE=2 SV=1	Q5U0I6_HUMAN (+1)	23 kDa	9	9	15	0.36
T-complex protein 1 subunit gamma OS=Homo sapiens PE=2 SV=1	B3KX11_HUMAN (+4)	58 kDa	8	10	19	0.357143
Importin-9 OS=Homo sapiens GN=IPO9 PE=1 SV=3	IPO9_HUMAN	116 kDa	6	5	7	0.357143
AP-2 complex subunit beta OS=Homo sapiens GN=AP2B1 PE=1 SV=1	A0A087X253_HUMAN (+6)	101 kDa	17	12	16	0.352941
DEAD (Asp-Glu-Ala-Asp) box polypeptide 18, isoform CRA_b OS=Homo sapiens GN=DDX18 PE=3 SV=1	A0A024RAH8_HUMAN (+1)	75 kDa	15	8	7	0.347826
Eukaryotic translation initiation factor 5B OS=Homo sapiens GN=EIF5B PE=1 SV=1	Q8N5A0_HUMAN	139 kDa	57	41	60	0.347458
ADP/ATP translocase 1 OS=Homo sapiens GN=SLC25A4 PE=1 SV=4	ADT1_HUMAN (+1)	33 kDa	12	10	16	0.344828
Nucleolar protein 6 OS=Homo sapiens GN=NOL6 PE=1 SV=2	NOL6_HUMAN	128 kDa	34	22	30	0.338462
Unconventional myosin-Ie OS=Homo sapiens GN=MYO1E PE=1 SV=2	MYO1E_HUMAN (+1)	127 kDa	11	8	12	0.333333
L-lactate dehydrogenase OS=Homo sapiens PE=2 SV=1	B4DJI1_HUMAN (+2)	34 kDa	5	5	9	0.333333
Regulator of nonsense transcripts 3B OS=Homo sapiens GN=UPF3B PE=1 SV=1	REN3B_HUMAN (+1)	58 kDa	5	4	6	0.333333
DNA-directed RNA polymerase I subunit RPA43 OS=Homo sapiens GN=TWISTNB PE=1 SV=1	RPA43_HUMAN	37 kDa	5	4	6	0.333333
Exportin-T OS=Homo sapiens GN=XPOT PE=1 SV=2	XPOT_HUMAN (+1)	110 kDa	5	3	3	0.333333
Importin-4 OS=Homo sapiens GN=IPO4 PE=1 SV=2	IPO4_HUMAN (+2)	119 kDa	2	2	3	0.333333
Acyl-CoA desaturase OS=Homo sapiens GN=SCD PE=1 SV=2	ACOD_HUMAN (+1)	42 kDa	3	2	2	0.333333
Histone H1.5 OS=Homo sapiens GN=HIST1H1B PE=1 SV=3	H15_HUMAN	23 kDa	0	2	5	0.333333
Ras-related protein R-Ras2 OS=Homo sapiens GN=RRAS2 PE=1 SV=1	A0A0C4DGH2_HUMAN (+1)	23 kDa	1	2	4	0.333333
Protein kinase, cAMP-dependent, regulatory, type II, alpha, isoform CRA_a OS=Homo sapiens GN=PRKAR2A PE=4 SV=1	A0A024R2W3_HUMAN (+2)	46 kDa	2	2	3	0.333333
SPFH domain family, member 1, isoform CRA_a OS=Homo sapiens GN=SPFH1 PE=4 SV=1	D3DR65_HUMAN	39 kDa	3	2	2	0.333333
40S ribosomal protein SA OS=Homo sapiens GN=RPSA PE=3 SV=1	A0A024R2P0_HUMAN (+5)	33 kDa	2	2	3	0.333333
Actinin, alpha 1, isoform CRA_a OS=Homo sapiens GN=ACTN1 PE=4 SV=1	A0A024R694_HUMAN (+3)	103 kDa	3	2	2	0.333333
Lysophospholipid acyltransferase 7 OS=Homo sapiens GN=MBOAT7 PE=1 SV=2	MBOA7_HUMAN (+1)	53 kDa	3	2	2	0.333333
RAB5C, member RAS oncogene family, isoform CRA_a OS=Homo sapiens GN=RAB5C PE=3 SV=1	A0A024R1U4_HUMAN (+1)	23 kDa	2	2	3	0.333333
E3 ubiquitin-protein ligase HERC2 OS=Homo sapiens GN=HERC2 PE=1 SV=2	HERC2_HUMAN	527 kDa	4	2	1	0.333333
Histone H1.0 OS=Homo sapiens GN=H1F0 PE=1 SV=3	H10_HUMAN	21 kDa	1	2	4	0.333333
Large subunit GTPase 1 homolog OS=Homo sapiens GN=LSG1 PE=1 SV=2	LSG1_HUMAN	75 kDa	5	2	0	0.333333
Ras-related protein Rab-1B OS=Homo sapiens GN=RAB1B PE=1 SV=1	RAB1B_HUMAN	22 kDa	6	6	11	0.333333
RAB7, member RAS oncogene family-like 1 variant (Fragment) OS=Homo sapiens PE=2 SV=1	Q53EX5_HUMAN (+2)	23 kDa	2	2	3	0.333333
ClpX caseinolytic peptidase X homolog (E. coli), isoform CRA_a OS=Homo sapiens GN=CLPX PE=4 SV=1	A0A024R5X7_HUMAN (+1)	69 kDa	0	1	2	0.333333
Peptidyl-prolyl cis-trans isomerase B OS=Homo sapiens GN=PPIB PE=1 SV=2	PPIB_HUMAN (+1)	24 kDa	2	1	0	0.333333
Retinol dehydrogenase 11 OS=Homo sapiens GN=RDH11 PE=1 SV=2	RDH11_HUMAN	35 kDa	0	1	2	0.333333
14-3-3 protein zeta/delta OS=Homo sapiens GN=YWHAZ PE=1 SV=1	1433Z_HUMAN (+2)	28 kDa	4	2	1	0.333333
Ras-related protein Rap-2b OS=Homo sapiens GN=RAP2B PE=1 SV=1	RAP2B_HUMAN (+1)	21 kDa	0	1	2	0.333333
Vitronectin OS=Homo sapiens GN=VTN PE=1 SV=1	VTNC_HUMAN (+2)	54 kDa	2	1	0	0.333333
Spermatogenesis-associated protein 5 OS=Homo sapiens GN=SPATA5 PE=1 SV=3	SPAT5_HUMAN	98 kDa	2	1	0	0.333333
SNRNP200 protein (Fragment) OS=Homo sapiens GN=SNRNP200 PE=2 SV=1	A4FU77_HUMAN (+1)	216 kDa	2	1	0	0.333333
DnaJ homolog subfamily C member 30 OS=Homo sapiens GN=DNAJC30 PE=1 SV=3	DJC30_HUMAN (+2)	26 kDa	0	1	2	0.333333
Septin-10 OS=Homo sapiens GN=SEPT10 PE=1 SV=2	SEP10_HUMAN (+6)	53 kDa	0	1	2	0.333333
NADH dehydrogenase (Ubiquinone) 1 alpha subcomplex, 4, 9kDa, isoform CRA_b OS=Homo sapiens GN=NDUFA4 PE=4 SV=1	A0A024R9Z0_HUMAN (+1)	9 kDa	0	1	2	0.333333
Dynein light chain 1, cytoplasmic OS=Homo sapiens GN=DYNLL1 PE=1 SV=1	DYL1_HUMAN (+3)	10 kDa	0	1	2	0.333333
Pogo transposable element with ZNF domain OS=Homo sapiens GN=POGZ PE=1 SV=2	POGZ_HUMAN	155 kDa	2	1	0	0.333333
Protein 4.1 OS=Homo sapiens GN=EPB41 PE=1 SV=4	41_HUMAN (+5)	97 kDa	0	1	2	0.333333
Carbonyl reductase [NADPH] 1 OS=Homo sapiens GN=CBR1 PE=1 SV=3	CBR1_HUMAN	30 kDa	2	1	0	0.333333
Myb-binding protein 1A OS=Homo sapiens GN=MYBBP1A PE=1 SV=2	MBB1A_HUMAN	149 kDa	86	51	68	0.329032
Nuclear mitotic apparatus protein 1 OS=Homo sapiens GN=NUMA1 PE=1 SV=2	NUMA1_HUMAN (+1)	238 kDa	15	8	9	0.32
AHNAK-related protein (Fragment) OS=Homo sapiens PE=2 SV=1	Q13727_HUMAN	58 kDa	56	46	91	0.310811
ATP-binding cassette sub-family D member 3 OS=Homo sapiens GN=ABCD3 PE=1 SV=1	ABCD3_HUMAN (+1)	75 kDa	6	4	6	0.307692
Ribosomal protein L12 variant (Fragment) OS=Homo sapiens PE=2 SV=1	Q59FI9_HUMAN (+1)	21 kDa	3	4	9	0.307692
Ras-related protein Rab-10 OS=Homo sapiens GN=RAB10 PE=1 SV=1	RAB10_HUMAN	23 kDa	4	4	8	0.307692
Neuroblast differentiation-associated protein AHNAK OS=Homo sapiens GN=AHNAK PE=1 SV=2	AHNK_HUMAN	629 kDa	371	298	603	0.305641
Epididymis luminal protein 112 OS=Homo sapiens GN=RPS27A PE=2 SV=1	B2RDW1_HUMAN (+2)	18 kDa	25	17	30	0.303571
Cytoplasmic FMR1-interacting protein 1 OS=Homo sapiens GN=CYFIP1 PE=1 SV=1	CYFP1_HUMAN (+2)	145 kDa	4	3	5	0.3
Heterogeneous nuclear ribonucleoprotein U OS=Homo sapiens GN=HNRNPU PE=1 SV=6	HNRPU_HUMAN (+2)	91 kDa	7	3	2	0.3
V-Ki-ras2 Kirsten rat sarcoma viral oncogene homolog, isoform CRA_b OS=Homo sapiens GN=KRAS PE=1 SV=1	A0A024RAV5_HUMAN	21 kDa	2	3	7	0.3
Probable global transcription activator SNF2L1 OS=Homo sapiens GN=SMARCA1 PE=1 SV=1	A0A0A0MRP6_HUMAN (+3)	123 kDa	17	9	12	0.3
Small subunit processome component 20 homolog OS=Homo sapiens GN=UTP20 PE=1 SV=3	UTP20_HUMAN	318 kDa	62	32	45	0.296296
Unconventional myosin-X OS=Homo sapiens GN=MYO10 PE=1 SV=1	A0A0A0MQX1_HUMAN (+1)	239 kDa	20	8	6	0.296296
Heat shock 60kDa protein 1 (Chaperonin), isoform CRA_a OS=Homo sapiens GN=HSPD1 PE=3 SV=1	A0A024R3X4_HUMAN (+2)	61 kDa	16	8	10	0.296296
Nucleolar protein 56 OS=Homo sapiens GN=NOP56 PE=1 SV=4	NOP56_HUMAN (+1)	66 kDa	30	20	37	0.294118
SNARE protein Ykt6 OS=Homo sapiens GN=YKT6 PE=1 SV=1	A4D2J0_HUMAN (+3)	22 kDa	8	5	8	0.294118
Valyl-tRNA synthetase, isoform CRA_a OS=Homo sapiens GN=VARS PE=3 SV=1	A0A024RCN6_HUMAN (+1)	140 kDa	10	6	10	0.285714
Structural maintenance of chromosomes protein OS=Homo sapiens PE=2 SV=1	B3KXX5_HUMAN (+2)	144 kDa	6	4	7	0.285714
Ribosomal protein, large, P0, isoform CRA_b OS=Homo sapiens GN=RPLP0 PE=3 SV=1	A0A024RBS2_HUMAN (+6)	34 kDa	6	4	7	0.285714
Ribosomal protein L7, isoform CRA_a OS=Homo sapiens GN=RPL7 PE=3 SV=1	A0A024R814_HUMAN (+2)	30 kDa	2	2	4	0.285714
Ankyrin repeat domain-containing protein 11 OS=Homo sapiens GN=ANKRD11 PE=1 SV=3	ANR11_HUMAN	298 kDa	2	2	4	0.285714
Dolichol-phosphate mannosyltransferase subunit 1 OS=Homo sapiens GN=DPM1 PE=1 SV=1	DPM1_HUMAN (+2)	30 kDa	2	2	4	0.285714
Serine/threonine-protein phosphatase 2A 65 kDa regulatory subunit A alpha isoform OS=Homo sapiens GN=PPP2R1A PE=1 SV=4	2AAA_HUMAN (+7)	65 kDa	5	2	1	0.285714
Extended synaptotagmin-2 (Fragment) OS=Homo sapiens GN=ESYT2 PE=1 SV=1	H7BXI1_HUMAN	98 kDa	5	2	1	0.285714
RAB5A, member RAS oncogene family, isoform CRA_a OS=Homo sapiens GN=RAB5A PE=3 SV=1	A0A024R2K1_HUMAN (+1)	24 kDa	2	2	4	0.285714
MHC class I antigen (Fragment) OS=Homo sapiens GN=HLA-B PE=3 SV=1	F4NC23_HUMAN (+1)	38 kDa	5	2	1	0.285714
Ankycorbin OS=Homo sapiens GN=RAI14 PE=1 SV=2	RAI14_HUMAN	110 kDa	9	16	47	0.280702
Coiled-coil domain-containing protein 47 OS=Homo sapiens GN=CCDC47 PE=1 SV=1	CCD47_HUMAN	56 kDa	16	5	1	0.277778
Transketolase OS=Homo sapiens GN=TKT PE=1 SV=3	TKT_HUMAN (+3)	68 kDa	6	8	22	0.275862
Heat shock 70 kDa protein 1B OS=Homo sapiens GN=HSPA1B PE=1 SV=1	A0A0G2JIW1_HUMAN (+3)	70 kDa	18	15	36	0.272727
tRNA (cytosine(34)-C(5))-methyltransferase OS=Homo sapiens GN=NSUN2 PE=1 SV=2	NSUN2_HUMAN	86 kDa	21	12	22	0.272727
Albumin (Fragment) OS=Homo sapiens PE=2 SV=1	F6KPG5_HUMAN (+6)	67 kDa	10	6	11	0.272727
Isoleucine--tRNA ligase, cytoplasmic OS=Homo sapiens GN=IARS PE=1 SV=1	A0A0A0MSX9_HUMAN (+4)	142 kDa	15	6	6	0.272727
Ras-related protein Rab-35 OS=Homo sapiens GN=RAB35 PE=1 SV=1	RAB35_HUMAN	23 kDa	3	3	7	0.272727
Nucleoporin 155kDa, isoform CRA_a OS=Homo sapiens GN=NUP155 PE=4 SV=1	A0A024R071_HUMAN (+3)	155 kDa	6	3	4	0.272727
DNA-directed RNA polymerase I subunit RPA49 OS=Homo sapiens GN=POLR1E PE=1 SV=2	E7EX70_HUMAN (+1)	16 kDa	5	4	9	0.266667
Putative uncharacterized protein OS=Homo sapiens PE=2 SV=1	Q9HC39_HUMAN	119 kDa	13	5	5	0.263158
Cyclin-dependent kinase 1 OS=Homo sapiens GN=CDK1 PE=1 SV=3	CDK1_HUMAN (+1)	34 kDa	7	5	11	0.263158
ATP-binding cassette, sub-family F (GCN20), member 2 OS=Homo sapiens GN=ABCF2 PE=3 SV=1	A0A090N7X1_HUMAN (+2)	71 kDa	11	7	15	0.259259
ATPase family AAA domain-containing protein 3A (Fragment) OS=Homo sapiens GN=ATAD3A PE=1 SV=1	H0Y2W2_HUMAN	64 kDa	16	11	27	0.25
Pre-mRNA-processing factor 6 OS=Homo sapiens GN=PRPF6 PE=1 SV=1	PRP6_HUMAN	107 kDa	14	6	9	0.25
Serine/threonine-protein phosphatase PGAM5, mitochondrial OS=Homo sapiens GN=PGAM5 PE=1 SV=2	PGAM5_HUMAN	32 kDa	10	4	5	0.25
ATP-dependent RNA helicase DDX54 OS=Homo sapiens GN=DDX54 PE=1 SV=2	DDX54_HUMAN	99 kDa	12	4	3	0.25
Lysine-specific demethylase PHF2 OS=Homo sapiens GN=PHF2 PE=1 SV=4	PHF2_HUMAN	121 kDa	6	3	5	0.25
Terminal uridylyltransferase 7 OS=Homo sapiens GN=ZCCHC6 PE=1 SV=1	TUT7_HUMAN	171 kDa	5	2	2	0.25
Phosphatidylserine synthase 1 OS=Homo sapiens GN=PTDSS1 PE=1 SV=1	PTSS1_HUMAN (+1)	56 kDa	5	2	2	0.25
Clathrin heavy chain OS=Homo sapiens GN=CLTC PE=1 SV=1	A0A087WVQ6_HUMAN (+1)	192 kDa	4	2	3	0.25
Serine/threonine-protein kinase RIO1 OS=Homo sapiens GN=RIOK1 PE=1 SV=2	RIOK1_HUMAN	66 kDa	4	2	3	0.25
40S ribosomal protein S29 OS=Homo sapiens GN=RPS29 PE=1 SV=2	RS29_HUMAN	7 kDa	3	2	4	0.25
Ubinuclein-1 OS=Homo sapiens GN=UBN1 PE=1 SV=2	UBN1_HUMAN	122 kDa	4	2	3	0.25
Ribosomal protein L34, isoform CRA_a OS=Homo sapiens GN=RPL34 PE=4 SV=1	A0A024RDH8_HUMAN (+1)	13 kDa	2	2	5	0.25
Formin-like protein 2 OS=Homo sapiens GN=FMNL2 PE=1 SV=1	C9IZY8_HUMAN (+2)	53 kDa	4	2	3	0.25
14-3-3 protein beta/alpha OS=Homo sapiens GN=YWHAB PE=1 SV=3	1433B_HUMAN (+2)	28 kDa	4	2	3	0.25
Translation machinery-associated protein 16 (Fragment) OS=Homo sapiens GN=TMA16 PE=1 SV=1	H0Y9X1_HUMAN (+1)	28 kDa	1	1	2	0.25
Serpin peptidase inhibitor, clade H (Heat shock protein 47), member 1, (Collagen binding protein 1), isoform CRA_a OS=Homo sapiens GN=SERPINH1 PE=3 SV=1	A0A024R5K8_HUMAN (+3)	46 kDa	3	1	0	0.25
Dehydrogenase/reductase SDR family member 7B OS=Homo sapiens GN=DHRS7B PE=1 SV=1	A0A0C4DGQ8_HUMAN (+1)	34 kDa	0	1	3	0.25
Utrophin OS=Homo sapiens GN=UTRN PE=1 SV=2	UTRO_HUMAN	394 kDa	0	1	3	0.25
40S ribosomal protein S17 OS=Homo sapiens GN=RPS17 PE=1 SV=1	A0A075B716_HUMAN (+4)	22 kDa	1	1	2	0.25
Thioredoxin OS=Homo sapiens GN=TXN PE=2 SV=1	H9ZYJ2_HUMAN (+1)	12 kDa	1	1	2	0.25
HCG20716 OS=Homo sapiens GN=RPS26 PE=4 SV=1	A0A024RB14_HUMAN (+2)	13 kDa	1	1	2	0.25
Helicase, lymphoid-specific, isoform CRA_d OS=Homo sapiens GN=HELLS PE=1 SV=1	A0A087WSW7_HUMAN (+2)	81 kDa	2	1	1	0.25
60S ribosomal protein L7a (Fragment) OS=Homo sapiens GN=RPL7A PE=1 SV=1	Q5T8U3_HUMAN (+1)	22 kDa	2	1	1	0.25
Kinase D-interacting substrate of 220 kDa OS=Homo sapiens GN=KIDINS220 PE=1 SV=3	KDIS_HUMAN (+4)	197 kDa	1	1	2	0.25
Nucleolar protein of 40 kDa OS=Homo sapiens GN=ZCCHC17 PE=1 SV=1	A0A087WXF8_HUMAN (+6)	30 kDa	1	1	2	0.25
DNA-directed RNA polymerase I subunit RPA2 OS=Homo sapiens GN=POLR1B PE=1 SV=2	RPA2_HUMAN	128 kDa	1	1	2	0.25
60S ribosomal protein L27 OS=Homo sapiens PE=2 SV=1	B2R4D8_HUMAN	16 kDa	0	1	3	0.25
DNA mismatch repair protein Msh6 OS=Homo sapiens GN=MSH6 PE=1 SV=1	A0A087WWJ1_HUMAN (+2)	121 kDa	1	1	2	0.25
Protein HIRA OS=Homo sapiens GN=HIRA PE=1 SV=2	HIRA_HUMAN (+1)	112 kDa	3	1	0	0.25
DNA-directed RNA polymerase OS=Homo sapiens PE=2 SV=1	B7Z284_HUMAN (+3)	137 kDa	0	1	3	0.25
Methylenetetrahydrofolate dehydrogenase (NADP+ dependent) 1, methenyltetrahydrofolate cyclohydrolase, formyltetrahydrofolate synthetase, isoform CRA_a OS=Homo sapiens GN=MTHFD1 PE=3 SV=1	A0A024R652_HUMAN (+3)	102 kDa	2	1	1	0.25
Proteasome subunit alpha type-5 OS=Homo sapiens GN=PSMA5 PE=1 SV=3	PSA5_HUMAN (+1)	26 kDa	0	1	3	0.25
Poly(A) RNA polymerase, mitochondrial OS=Homo sapiens GN=MTPAP PE=1 SV=1	PAPD1_HUMAN	66 kDa	1	1	2	0.25
Small nuclear ribonucleoprotein Sm D3 OS=Homo sapiens GN=SNRPD3 PE=1 SV=1	SMD3_HUMAN	14 kDa	0	1	3	0.25
Kinesin-like protein OS=Homo sapiens GN=KIF3A PE=1 SV=1	A0A087X011_HUMAN (+4)	83 kDa	3	1	0	0.25
Melanoma antigen family D, 2, isoform CRA_a OS=Homo sapiens GN=MAGED2 PE=4 SV=1	A0A024R9Y7_HUMAN (+2)	65 kDa	2	1	1	0.25
Hyaluronan mediated motility receptor OS=Homo sapiens GN=HMMR PE=1 SV=2	HMMR_HUMAN (+3)	84 kDa	3	1	0	0.25
Histone-binding protein RBBP4 OS=Homo sapiens GN=RBBP4 PE=1 SV=3	RBBP4_HUMAN	48 kDa	1	1	2	0.25
Syntaxin 5A, isoform CRA_c OS=Homo sapiens GN=STX5A PE=2 SV=1	B4DKR0_HUMAN (+2)	29 kDa	3	1	0	0.25
Ubiquitin carboxyl-terminal hydrolase 16 OS=Homo sapiens GN=USP16 PE=1 SV=1	UBP16_HUMAN	94 kDa	2	1	1	0.25
Inner centromere protein OS=Homo sapiens GN=INCENP PE=1 SV=3	INCE_HUMAN (+1)	105 kDa	0	1	3	0.25
Protein ECT2 OS=Homo sapiens GN=ECT2 PE=1 SV=4	ECT2_HUMAN	104 kDa	2	1	1	0.25
Regulator of nonsense transcripts 2 OS=Homo sapiens GN=UPF2 PE=1 SV=1	RENT2_HUMAN	148 kDa	31	13	21	0.245283
Probable ATP-dependent RNA helicase DHX37 OS=Homo sapiens GN=DHX37 PE=1 SV=1	DHX37_HUMAN	130 kDa	29	11	16	0.23913
Sphingosine-1-phosphate lyase 1 OS=Homo sapiens GN=SGPL1 PE=1 SV=3	SGPL1_HUMAN	64 kDa	15	9	22	0.236842
WD repeat domain 3, isoform CRA_b OS=Homo sapiens GN=WDR3 PE=2 SV=1	Q5TDG3_HUMAN (+1)	106 kDa	15	9	22	0.236842
Nuclear pore complex protein Nup160 OS=Homo sapiens GN=NUP160 PE=1 SV=3	NU160_HUMAN	162 kDa	11	4	5	0.235294
Signal recognition particle receptor beta subunit OS=Homo sapiens GN=SRPRB PE=2 SV=1	Q549N5_HUMAN (+1)	30 kDa	8	3	4	0.230769
Cytoskeleton-associated protein 4, isoform CRA_c OS=Homo sapiens GN=CKAP4 PE=4 SV=1	A0A024RBH2_HUMAN (+1)	66 kDa	40	22	55	0.229167
Myosin phosphatase Rho-interacting protein OS=Homo sapiens GN=MPRIP PE=1 SV=3	MPRIP_HUMAN	117 kDa	6	8	28	0.228571
SWI/SNF-related matrix-associated actin-dependent regulator of chromatin subfamily A member 5 OS=Homo sapiens GN=SMARCA5 PE=1 SV=1	SMCA5_HUMAN (+2)	122 kDa	40	15	26	0.223881
E3 ubiquitin-protein ligase UBR4 OS=Homo sapiens GN=UBR4 PE=1 SV=1	UBR4_HUMAN	574 kDa	11	4	6	0.222222
Structural maintenance of chromosomes protein OS=Homo sapiens GN=SMC2L1 PE=3 SV=1	A0A024R158_HUMAN (+4)	136 kDa	12	4	5	0.222222
Lamin B receptor, isoform CRA_a OS=Homo sapiens GN=LBR PE=4 SV=1	A0A024R3R5_HUMAN	71 kDa	11	4	6	0.222222
cDNA FLJ75784, highly similar to Homo sapiens CD3E antigen, epsilon polypeptide associated protein (CD3EAP), mRNA OS=Homo sapiens PE=2 SV=1	A8K818_HUMAN	55 kDa	4	2	4	0.222222
T-complex protein 1 subunit beta OS=Homo sapiens GN=CCT2 PE=1 SV=2	F5GWF6_HUMAN (+3)	57 kDa	6	2	2	0.222222
60S ribosomal protein L9 OS=Homo sapiens GN=RPL9 PE=2 SV=1	Q53Z07_HUMAN (+1)	22 kDa	3	2	5	0.222222
Exosome component 10 OS=Homo sapiens GN=EXOSC10 PE=1 SV=2	EXOSX_HUMAN	101 kDa	6	2	2	0.222222
60S ribosomal protein L13a (Fragment) OS=Homo sapiens GN=RPL13A PE=1 SV=2	M0QYS1_HUMAN (+4)	24 kDa	2	2	6	0.222222
Protein ELYS OS=Homo sapiens GN=AHCTF1 PE=1 SV=3	ELYS_HUMAN	253 kDa	28	9	13	0.214286
THO complex subunit 2 OS=Homo sapiens GN=THOC2 PE=1 SV=2	THOC2_HUMAN	183 kDa	13	5	10	0.208333
Replication factor C subunit 1 OS=Homo sapiens GN=RFC1 PE=1 SV=4	RFC1_HUMAN	128 kDa	37	15	35	0.205479
Chromosome 9 open reading frame 88, isoform CRA_a OS=Homo sapiens GN=C9orf88 PE=4 SV=1	A0A024R872_HUMAN (+1)	83 kDa	4	4	15	0.2
Exocyst complex component 4 OS=Homo sapiens GN=EXOC4 PE=1 SV=1	EXOC4_HUMAN (+1)	111 kDa	9	3	5	0.2
Nucleosome-remodeling factor subunit BPTF OS=Homo sapiens GN=BPTF PE=1 SV=3	BPTF_HUMAN	338 kDa	6	3	8	0.2
Telomere-associated protein RIF1 OS=Homo sapiens GN=RIF1 PE=1 SV=2	RIF1_HUMAN	274 kDa	11	3	3	0.2
Kinesin-like protein OS=Homo sapiens GN=KIF23 PE=1 SV=1	H7BYN4_HUMAN (+1)	109 kDa	5	2	4	0.2
RAB8A, member RAS oncogene family, isoform CRA_a OS=Homo sapiens GN=RAB8A PE=3 SV=1	A0A024R7I3_HUMAN (+1)	24 kDa	3	3	11	0.2
Pre-mRNA-processing-splicing factor 8 OS=Homo sapiens GN=PRPF8 PE=1 SV=2	PRP8_HUMAN	274 kDa	4	2	5	0.2
40S ribosomal protein S20 OS=Homo sapiens GN=RPS20 PE=1 SV=1	RS20_HUMAN	13 kDa	1	2	8	0.2
Chaperonin containing TCP1, subunit 7 (Eta) variant (Fragment) OS=Homo sapiens PE=2 SV=1	Q53HV2_HUMAN (+1)	59 kDa	2	1	2	0.2
Myosin regulatory light chain 12A OS=Homo sapiens GN=MYL12A PE=1 SV=1	J3QRS3_HUMAN (+3)	20 kDa	1	1	3	0.2
26S protease regulatory subunit 8 OS=Homo sapiens GN=PSMC5 PE=1 SV=1	PRS8_HUMAN (+1)	46 kDa	3	1	1	0.2
Ribosome biogenesis protein BOP1 OS=Homo sapiens GN=BOP1 PE=2 SV=1	A8K3R2_HUMAN (+2)	84 kDa	2	1	2	0.2
Transforming growth factor-beta-induced protein ig-h3 OS=Homo sapiens GN=TGFBI PE=1 SV=1	BGH3_HUMAN (+1)	75 kDa	4	1	0	0.2
RAB3D, member RAS oncogene family, isoform CRA_b OS=Homo sapiens GN=RAB3D PE=3 SV=1	A0A024R7G2_HUMAN (+18)	24 kDa	2	1	2	0.2
RAB21, member RAS oncogene family, isoform CRA_a OS=Homo sapiens GN=RAB21 PE=3 SV=1	A0A024RBA9_HUMAN (+1)	24 kDa	1	1	3	0.2
Phosphoglycerate dehydrogenase like 1, isoform CRA_c OS=Homo sapiens GN=PHGDHL1 PE=4 SV=1	A0A024RE02_HUMAN (+2)	39 kDa	1	1	3	0.2
Histone H3 OS=Homo sapiens GN=H3F3B PE=2 SV=1	B2R4P9_HUMAN (+6)	15 kDa	2	1	2	0.2
Non-specific serine/threonine protein kinase OS=Homo sapiens GN=CDC42BPA PE=1 SV=1	A0A0A0MRJ0_HUMAN (+3)	194 kDa	1	1	3	0.2
General transcription factor 3C polypeptide 3 OS=Homo sapiens GN=GTF3C3 PE=1 SV=1	TF3C3_HUMAN	101 kDa	4	1	0	0.2
Roundabout homolog 1 OS=Homo sapiens GN=ROBO1 PE=1 SV=1	A0A087WTM1_HUMAN (+3)	176 kDa	2	1	2	0.2
HCG2032701, isoform CRA_a OS=Homo sapiens GN=hCG_2032701 PE=4 SV=1	A0A024R3J7_HUMAN (+1)	80 kDa	1	1	3	0.2
Exocyst complex component 3, isoform CRA_a OS=Homo sapiens GN=EXOC3 PE=4 SV=1	A0A024QYZ6_HUMAN (+2)	86 kDa	4	1	0	0.2
Condensin-2 complex subunit G2 OS=Homo sapiens GN=NCAPG2 PE=1 SV=1	CNDG2_HUMAN (+3)	131 kDa	3	1	1	0.2
Splicing factor 3B subunit 2 OS=Homo sapiens GN=SF3B2 PE=1 SV=1	A0A087WZZ5_HUMAN (+1)	98 kDa	4	1	0	0.2
Formin-like protein 1 OS=Homo sapiens GN=FMNL1 PE=1 SV=1	K7EK60_HUMAN	75 kDa	3	1	1	0.2
Pumilio domain-containing protein KIAA0020 OS=Homo sapiens GN=KIAA0020 PE=1 SV=3	K0020_HUMAN	74 kDa	13	5	12	0.192308
Dolichyl-diphosphooligosaccharide--protein glycosyltransferase subunit 1 (Fragment) OS=Homo sapiens PE=2 SV=1	Q53EP4_HUMAN (+2)	69 kDa	20	8	21	0.190476
MYO1B variant protein OS=Homo sapiens GN=MYO1B PE=2 SV=1	B0I1S9_HUMAN (+2)	132 kDa	9	4	11	0.190476
Chromodomain helicase DNA binding protein 7, isoform CRA_a OS=Homo sapiens GN=CHD7 PE=4 SV=1	A0A024R7V7_HUMAN (+1)	338 kDa	11	3	4	0.1875
RAN binding protein 5, isoform CRA_d OS=Homo sapiens GN=RANBP5 PE=4 SV=1	A0A024RDY0_HUMAN (+2)	124 kDa	11	3	4	0.1875
HCG1991735, isoform CRA_a OS=Homo sapiens GN=hCG_1991735 PE=4 SV=1	A0A024RC65_HUMAN (+1)	189 kDa	96	27	48	0.186207
Sideroflexin-1 OS=Homo sapiens GN=SFXN1 PE=1 SV=4	SFXN1_HUMAN	36 kDa	1	2	9	0.181818
Emerin OS=Homo sapiens GN=EMD PE=1 SV=1	EMD_HUMAN	29 kDa	7	2	3	0.181818
DnaJ homolog subfamily C member 21 OS=Homo sapiens GN=DNAJC21 PE=1 SV=2	DJC21_HUMAN	62 kDa	6	2	4	0.181818
Vesicle-associated membrane protein-associated protein A OS=Homo sapiens GN=VAPA PE=1 SV=3	VAPA_HUMAN (+1)	28 kDa	8	2	2	0.181818
RAB13 protein (Fragment) OS=Homo sapiens GN=RAB13 PE=2 SV=1	Q504R6_HUMAN (+1)	27 kDa	2	2	8	0.181818
Testis expressed sequence 10, isoform CRA_a OS=Homo sapiens GN=TEX10 PE=4 SV=1	A0A024R169_HUMAN (+1)	106 kDa	18	5	9	0.178571
Exocyst complex component 1, isoform CRA_a OS=Homo sapiens GN=EXOC1 PE=4 SV=1	A0A024RDA1_HUMAN (+2)	100 kDa	11	3	5	0.176471
DNA-directed RNA polymerase (Fragment) OS=Homo sapiens PE=2 SV=1	Q59E91_HUMAN (+1)	121 kDa	11	3	5	0.176471
Acyl-CoA synthetase long-chain family member 3, isoform CRA_a OS=Homo sapiens GN=ACSL3 PE=4 SV=1	A0A024R497_HUMAN (+3)	80 kDa	16	3	0	0.176471
Signal recognition particle subunit SRP68 OS=Homo sapiens GN=SRP68 PE=1 SV=2	SRP68_HUMAN	71 kDa	23	8	22	0.173913
Poly (ADP-ribose) polymerase family, member 1, isoform CRA_a OS=Homo sapiens GN=PARP1 PE=4 SV=1	A0A024R3T8_HUMAN (+2)	113 kDa	21	6	14	0.166667
Sarcoplasmic/endoplasmic reticulum calcium ATPase 2 OS=Homo sapiens GN=ATP2A2 PE=1 SV=1	AT2A2_HUMAN	115 kDa	11	3	6	0.166667
Calcium-binding mitochondrial carrier protein Aralar2 OS=Homo sapiens GN=SLC25A13 PE=1 SV=2	CMC2_HUMAN (+1)	74 kDa	2	3	15	0.166667
Sodium/potassium-transporting ATPase subunit alpha-1 OS=Homo sapiens GN=ATP1A1 PE=1 SV=1	AT1A1_HUMAN (+1)	113 kDa	7	2	4	0.166667
40S ribosomal protein S12 OS=Homo sapiens GN=RPS12 PE=1 SV=3	RS12_HUMAN	15 kDa	2	1	3	0.166667
Sideroflexin OS=Homo sapiens GN=SFXN3 PE=1 SV=1	A0A0A0MS41_HUMAN (+1)	36 kDa	1	1	4	0.166667
Cell division cycle-associated protein 2 OS=Homo sapiens GN=CDCA2 PE=1 SV=2	CDCA2_HUMAN (+2)	113 kDa	4	1	1	0.166667
Ras-related protein Rab-7a OS=Homo sapiens GN=RAB7A PE=1 SV=1	RAB7A_HUMAN	23 kDa	3	1	2	0.166667
General transcription factor 3C polypeptide 1 OS=Homo sapiens GN=GTF3C1 PE=1 SV=4	TF3C1_HUMAN (+1)	239 kDa	5	1	0	0.166667
Girdin OS=Homo sapiens GN=CCDC88A PE=1 SV=1	A0A087WXD9_HUMAN (+7)	87 kDa	2	1	3	0.166667
U2 small nuclear RNA auxillary factor 1 isoform a OS=Homo sapiens GN=U2AF1 PE=2 SV=1	B5BU08_HUMAN (+1)	28 kDa	2	1	3	0.166667
Mothers against decapentaplegic homolog OS=Homo sapiens GN=SMAD3 PE=3 SV=1	A0A024R5Z3_HUMAN (+2)	48 kDa	1	1	4	0.166667
RAB2, member RAS oncogene family, isoform CRA_a OS=Homo sapiens GN=RAB2 PE=3 SV=1	A0A024R7V6_HUMAN (+2)	24 kDa	1	1	4	0.166667
Ubinuclein-2 OS=Homo sapiens GN=UBN2 PE=1 SV=2	UBN2_HUMAN	146 kDa	2	1	3	0.166667
Topoisomerase (DNA) I OS=Homo sapiens GN=TOP1 PE=2 SV=1	B9EG90_HUMAN (+1)	91 kDa	4	1	1	0.166667
Neuropathy target esterase OS=Homo sapiens GN=PNPLA6 PE=1 SV=2	PLPL6_HUMAN	150 kDa	4	1	1	0.166667
EH-domain containing 2, isoform CRA_a OS=Homo sapiens GN=EHD2 PE=4 SV=1	A0A024R0S6_HUMAN (+4)	61 kDa	0	1	5	0.166667
Inverted formin-2 OS=Homo sapiens GN=INF2 PE=1 SV=2	INF2_HUMAN	136 kDa	5	1	0	0.166667
Minor histocompatibility antigen H13 OS=Homo sapiens GN=HM13 PE=1 SV=1	HM13_HUMAN	41 kDa	5	1	0	0.166667
Sister chromatid cohesion protein PDS5 homolog B OS=Homo sapiens GN=PDS5B PE=1 SV=1	PDS5B_HUMAN (+1)	165 kDa	12	3	6	0.157895
DNA topoisomerase 2-alpha OS=Homo sapiens GN=TOP2A PE=1 SV=3	TOP2A_HUMAN	174 kDa	38	8	13	0.153846
Rab-like protein 6 OS=Homo sapiens GN=RABL6 PE=1 SV=2	RABL6_HUMAN	80 kDa	11	4	14	0.153846
M-phase phosphoprotein 8 OS=Homo sapiens GN=MPHOSPH8 PE=1 SV=2	MPP8_HUMAN	97 kDa	5	2	7	0.153846
Large neutral amino acids transporter small subunit 1 OS=Homo sapiens GN=SLC7A5 PE=1 SV=2	LAT1_HUMAN	55 kDa	22	5	10	0.151515
Transcription activator BRG1 OS=Homo sapiens GN=SMARCA4 PE=1 SV=1	A0A0A0MT49_HUMAN (+4)	189 kDa	22	6	17	0.15
Membrane-associated progesterone receptor component 2 OS=Homo sapiens GN=PGRMC2 PE=1 SV=1	PGRC2_HUMAN	24 kDa	17	3	2	0.15
Pescadillo homolog OS=Homo sapiens GN=PES1 PE=2 SV=1	B2RDF2_HUMAN (+2)	68 kDa	9	3	10	0.15
U4/U6.U5 tri-snRNP-associated protein 1 OS=Homo sapiens GN=SART1 PE=1 SV=1	SNUT1_HUMAN	90 kDa	21	5	12	0.147059
Antigen KI-67 OS=Homo sapiens GN=MKI67 PE=1 SV=1	A0A087WV66_HUMAN (+1)	359 kDa	18	6	23	0.142857
Translocation protein SEC62 OS=Homo sapiens GN=SEC62 PE=1 SV=1	SEC62_HUMAN	46 kDa	12	4	15	0.142857
Catenin delta-1 OS=Homo sapiens GN=CTNND1 PE=1 SV=2	C9JZR2_HUMAN (+1)	105 kDa	5	2	8	0.142857
Leucine-rich repeat-containing protein 59 OS=Homo sapiens GN=LRRC59 PE=1 SV=1	LRC59_HUMAN	35 kDa	11	2	2	0.142857
60S ribosomal protein L37a OS=Homo sapiens GN=RPL37A PE=1 SV=2	RL37A_HUMAN	10 kDa	5	2	8	0.142857
NIMA (Never in mitosis gene a)-related kinase 7, isoform CRA_a OS=Homo sapiens GN=NEK7 PE=4 SV=1	A0A024R964_HUMAN (+2)	35 kDa	2	1	4	0.142857
Voltage-dependent anion channel 2, isoform CRA_a OS=Homo sapiens GN=VDAC2 PE=4 SV=1	A0A024QZN9_HUMAN (+3)	34 kDa	3	1	3	0.142857
Signal peptidase complex subunit 2 OS=Homo sapiens GN=SPCS2 PE=1 SV=1	A0A087WUC6_HUMAN (+3)	25 kDa	3	1	3	0.142857
Rab-like protein 3 OS=Homo sapiens GN=RABL3 PE=1 SV=1	RABL3_HUMAN	26 kDa	5	1	1	0.142857
Disks large homolog 5 OS=Homo sapiens GN=DLG5 PE=1 SV=4	DLG5_HUMAN	214 kDa	1	1	5	0.142857
Liprin-alpha-1 OS=Homo sapiens GN=PPFIA1 PE=1 SV=1	LIPA1_HUMAN	136 kDa	3	1	3	0.142857
Cystine/glutamate exchanger OS=Homo sapiens GN=hxCT PE=2 SV=1	Q9BYH2_HUMAN (+1)	54 kDa	5	1	1	0.142857
Delta(24)-sterol reductase OS=Homo sapiens GN=DHCR24 PE=1 SV=2	DHC24_HUMAN	60 kDa	0	1	6	0.142857
Proliferating cell nuclear antigen OS=Homo sapiens GN=PCNA PE=1 SV=1	PCNA_HUMAN	29 kDa	0	1	6	0.142857
Cell division cycle 42 (GTP binding protein, 25kDa), isoform CRA_a OS=Homo sapiens GN=CDC42 PE=3 SV=1	A0A024RAE4_HUMAN (+2)	21 kDa	2	1	4	0.142857
Round spermatid basic protein 1 OS=Homo sapiens GN=RSBN1 PE=1 SV=1	A0A087WWP8_HUMAN (+1)	85 kDa	4	1	2	0.142857
Inositol 1,4,5-trisphosphate receptor type 1 OS=Homo sapiens GN=ITPR1 PE=1 SV=3	ITPR1_HUMAN	314 kDa	19	3	2	0.136364
RuvB-like 1 (Fragment) OS=Homo sapiens GN=RUVBL1 PE=2 SV=1	B5BUB1_HUMAN (+1)	50 kDa	1	3	20	0.136364
Metadherin, isoform CRA_a OS=Homo sapiens GN=MTDH PE=4 SV=1	A0A024R9D2_HUMAN (+1)	64 kDa	15	3	6	0.136364
Ribosomal biogenesis protein LAS1L OS=Homo sapiens GN=LAS1L PE=1 SV=2	LAS1L_HUMAN	83 kDa	10	2	4	0.133333
Kinectin 1 (Kinesin receptor), isoform CRA_a OS=Homo sapiens GN=KTN1 PE=4 SV=1	A0A024R663_HUMAN (+1)	156 kDa	56	9	12	0.130435
E3 ubiquitin-protein ligase MYCBP2 OS=Homo sapiens GN=MYCBP2 PE=1 SV=3	MYCB2_HUMAN	510 kDa	38	6	8	0.12766
ATP-dependent RNA helicase A OS=Homo sapiens GN=DHX9 PE=1 SV=4	DHX9_HUMAN (+1)	141 kDa	4	1	3	0.125
Transportin 1, isoform CRA_a OS=Homo sapiens GN=TNPO1 PE=4 SV=1	A0A024RAM0_HUMAN (+1)	102 kDa	7	1	0	0.125
E3 ubiquitin-protein ligase TRIP12 OS=Homo sapiens GN=TRIP12 PE=1 SV=1	TRIPC_HUMAN	220 kDa	13	3	11	0.12
Chromodomain-helicase-DNA-binding protein 4 OS=Homo sapiens GN=CHD4 PE=1 SV=1	A0A0C4DGG9_HUMAN (+2)	220 kDa	30	6	20	0.117647
CD8 antigen, alpha polypeptide (P32), isoform CRA_c OS=Homo sapiens GN=CD8A PE=1 SV=1	B8ZZZ4_HUMAN (+3)	22 kDa	31	4	2	0.117647
VAMP (Vesicle-associated membrane protein)-associated protein B and C OS=Homo sapiens GN=VAPB PE=1 SV=1	Q53XM7_HUMAN (+1)	27 kDa	14	2	3	0.111111
Cell cycle progression 1, isoform CRA_a OS=Homo sapiens GN=CCPG1 PE=4 SV=1	A0A024R5S7_HUMAN (+1)	87 kDa	11	2	6	0.111111
Rab3 GTPase-activating protein non-catalytic subunit OS=Homo sapiens GN=RAB3GAP2 PE=1 SV=1	RBGPR_HUMAN	156 kDa	8	1	0	0.111111
HLA class I histocompatibility antigen, A-68 alpha chain OS=Homo sapiens GN=HLA-A PE=1 SV=4	1A68_HUMAN (+31)	41 kDa	7	1	1	0.111111
ERBB2IP protein OS=Homo sapiens GN=ERBB2IP PE=2 SV=1	Q1RMC9_HUMAN	154 kDa	1	2	17	0.105263
U3 small nucleolar RNA-associated protein 14 homolog A OS=Homo sapiens GN=UTP14A PE=1 SV=1	UT14A_HUMAN	88 kDa	11	2	8	0.1
pre-rRNA processing protein FTSJ3 OS=Homo sapiens GN=FTSJ3 PE=1 SV=2	SPB1_HUMAN	97 kDa	8	1	1	0.1
Kinesin-like protein OS=Homo sapiens PE=2 SV=1	B0AZS5_HUMAN (+2)	75 kDa	6	1	3	0.1
Tyrosine-protein kinase BAZ1B OS=Homo sapiens GN=BAZ1B PE=1 SV=2	BAZ1B_HUMAN	171 kDa	6	1	3	0.1
DNA topoisomerase 2 (Fragment) OS=Homo sapiens GN=TOP2B PE=3 SV=1	Q71UH4_HUMAN (+1)	181 kDa	50	7	23	0.0945946
4F2 cell-surface antigen heavy chain OS=Homo sapiens GN=SLC3A2 PE=1 SV=3	4F2_HUMAN (+2)	68 kDa	71	9	27	0.0909091
Protein SON OS=Homo sapiens GN=SON PE=1 SV=4	SON_HUMAN	264 kDa	9	1	1	0.0909091
TBC1 domain family member 10B OS=Homo sapiens GN=TBC1D10B PE=1 SV=3	TB10B_HUMAN	87 kDa	4	1	6	0.0909091
Fatty aldehyde dehydrogenase OS=Homo sapiens GN=ALDH3A2 PE=1 SV=1	AL3A2_HUMAN (+1)	55 kDa	8	1	2	0.0909091
Phosphatase and actin regulator 4 OS=Homo sapiens GN=PHACTR4 PE=1 SV=1	PHAR4_HUMAN	78 kDa	1	1	9	0.0909091
Endoplasmin OS=Homo sapiens GN=HSP90B1 PE=1 SV=1	ENPL_HUMAN (+3)	92 kDa	8	1	2	0.0909091
CCAAT/enhancer-binding protein zeta OS=Homo sapiens GN=CEBPZ PE=1 SV=1	A0A087X1N2_HUMAN (+2)	114 kDa	16	2	6	0.0869565
Arginine--tRNA ligase, cytoplasmic OS=Homo sapiens GN=RARS PE=1 SV=2	SYRC_HUMAN	75 kDa	9	3	26	0.0833333
78 kDa glucose-regulated protein OS=Homo sapiens GN=HSPA5 PE=1 SV=2	GRP78_HUMAN (+1)	72 kDa	22	2	1	0.0833333
Deoxynucleotidyltransferase terminal-interacting protein 2 OS=Homo sapiens GN=DNTTIP2 PE=1 SV=2	TDIF2_HUMAN	84 kDa	6	1	5	0.0833333
Ribosome-binding protein 1 OS=Homo sapiens GN=RRBP1 PE=1 SV=1	A0A0A0MRV0_HUMAN (+2)	152 kDa	39	3	1	0.0731707
Thioredoxin-related transmembrane protein 1 OS=Homo sapiens GN=TMX1 PE=1 SV=1	TMX1_HUMAN	32 kDa	13	1	0	0.0714286
Eukaryotic translation initiation factor 2, subunit 3 gamma, 52kDa, isoform CRA_a OS=Homo sapiens GN=EIF2S3 PE=4 SV=1	A0A024RBY4_HUMAN (+2)	51 kDa	7	1	8	0.0625
Aspartyl/asparaginyl beta-hydroxylase OS=Homo sapiens GN=ASPH PE=1 SV=3	ASPH_HUMAN	86 kDa	12	1	3	0.0625
cDNA FLJ51417, highly similar to Serine/threonine-protein kinase PRP4 homolog (EC 2.7.11.1) OS=Homo sapiens PE=2 SV=1	B4DZQ5_HUMAN	115 kDa	8	1	8	0.0588235
Probable ATP-dependent RNA helicase DDX20 OS=Homo sapiens GN=DDX20 PE=1 SV=2	DDX20_HUMAN (+3)	92 kDa	12	1	5	0.0555556
Activity-dependent neuroprotector homeobox protein OS=Homo sapiens GN=ADNP PE=1 SV=1	ADNP_HUMAN (+2)	124 kDa	8	1	9	0.0555556
Family with sequence similarity 62 (C2 domain containing), member A, isoform CRA_b OS=Homo sapiens GN=FAM62A PE=4 SV=1	A0A024RB17_HUMAN (+1)	123 kDa	25	1	1	0.037037
HCG1998851, isoform CRA_c OS=Homo sapiens GN=hCG_1998851 PE=4 SV=1	A0A024QZ62_HUMAN (+1)	47 kDa	2	6	165	0.0357143
Flotillin-1 OS=Homo sapiens GN=FLOT1 PE=1 SV=3	FLOT1_HUMAN (+1)	47 kDa	0	0	65	0
Desmoglein-2 OS=Homo sapiens GN=DSG2 PE=1 SV=2	DSG2_HUMAN	122 kDa	19	0	21	0
Dolichyl-diphosphooligosaccharide--protein glycosyltransferase subunit STT3B OS=Homo sapiens GN=STT3B PE=1 SV=1	STT3B_HUMAN	94 kDa	22	0	8	0
Receptor protein-tyrosine kinase OS=Homo sapiens PE=2 SV=1	A8K2T7_HUMAN (+3)	134 kDa	17	0	17	0
Band 4.1-like protein 2 OS=Homo sapiens GN=EPB41L2 PE=1 SV=1	E41L2_HUMAN	113 kDa	7	0	20	0
Integrin beta-1 OS=Homo sapiens GN=ITGB1 PE=1 SV=2	ITB1_HUMAN	88 kDa	23	0	0	0
Junction plakoglobin, isoform CRA_a OS=Homo sapiens GN=JUP PE=4 SV=1	A0A024R1X8_HUMAN (+1)	82 kDa	8	0	14	0
Neutral amino acid transporter B(0) OS=Homo sapiens GN=SLC1A5 PE=1 SV=2	AAAT_HUMAN (+2)	57 kDa	17	0	4	0
Thymopoietin, isoform CRA_c OS=Homo sapiens GN=TMPO PE=4 SV=1	A0A024RBE7_HUMAN (+1)	51 kDa	20	0	0	0
Guanine nucleotide binding protein-like 3 (Nucleolar)-like, isoform CRA_a OS=Homo sapiens GN=GNL3L PE=4 SV=1	A0A024R9Y6_HUMAN (+2)	66 kDa	6	0	12	0
ATP-dependent RNA helicase DDX24 OS=Homo sapiens GN=DDX24 PE=1 SV=1	DDX24_HUMAN (+1)	96 kDa	15	0	1	0
Probable ATP-dependent RNA helicase DDX5 OS=Homo sapiens GN=DDX5 PE=1 SV=1	DDX5_HUMAN (+3)	69 kDa	4	0	11	0
Serine/arginine repetitive matrix protein 1 OS=Homo sapiens GN=SRRM1 PE=1 SV=1	A9Z1X7_HUMAN (+3)	103 kDa	7	0	7	0
Lectin, mannose-binding, 1, isoform CRA_b OS=Homo sapiens GN=LMAN1 PE=4 SV=1	A0A024R2A7_HUMAN (+1)	58 kDa	15	0	0	0
CD44 antigen OS=Homo sapiens GN=CD44 PE=1 SV=3	CD44_HUMAN (+3)	82 kDa	12	0	2	0
Cation-independent mannose-6-phosphate receptor OS=Homo sapiens GN=IGF2R PE=1 SV=3	MPRI_HUMAN (+1)	274 kDa	14	0	0	0
Bromodomain adjacent to zinc finger domain protein 1A OS=Homo sapiens GN=BAZ1A PE=1 SV=2	BAZ1A_HUMAN (+1)	179 kDa	6	0	4	0
Transferrin receptor protein 1 OS=Homo sapiens GN=TFRC PE=1 SV=2	TFR1_HUMAN	85 kDa	12	0	1	0
Protein scribble homolog OS=Homo sapiens GN=SCRIB PE=1 SV=1	A0A0G2JNZ2_HUMAN (+2)	175 kDa	0	0	13	0
Protein polybromo-1 (Fragment) OS=Homo sapiens GN=PBRM1 PE=1 SV=5	E7EVG2_HUMAN (+1)	169 kDa	8	0	2	0
Chromatin assembly factor 1 subunit A OS=Homo sapiens GN=CHAF1A PE=1 SV=2	CAF1A_HUMAN (+1)	107 kDa	7	0	5	0
Nucleolar RNA helicase 2 OS=Homo sapiens GN=DDX21 PE=1 SV=5	DDX21_HUMAN	87 kDa	8	0	4	0
Melanoma cell adhesion molecule, isoform CRA_a OS=Homo sapiens GN=MCAM PE=4 SV=1	A0A024R3I5_HUMAN (+2)	72 kDa	12	0	0	0
RNA-binding protein 39 OS=Homo sapiens GN=RBM39 PE=1 SV=2	RBM39_HUMAN (+11)	59 kDa	3	0	8	0
Pre-mRNA-processing factor 40 homolog A OS=Homo sapiens GN=PRPF40A PE=1 SV=2	PR40A_HUMAN	109 kDa	5	0	5	0
PTPRF interacting protein, binding protein 1 (Liprin beta 1), isoform CRA_a OS=Homo sapiens GN=PPFIBP1 PE=4 SV=1	A0A024RB02_HUMAN (+1)	97 kDa	4	0	7	0
U4/U6 small nuclear ribonucleoprotein Prp3 OS=Homo sapiens GN=PRPF3 PE=1 SV=2	PRPF3_HUMAN (+2)	78 kDa	8	0	2	0
Anion exchange protein OS=Homo sapiens GN=SLC4A7 PE=2 SV=1	B5M450_HUMAN (+1)	135 kDa	7	0	4	0
Torsin-1A-interacting protein 1 OS=Homo sapiens GN=TOR1AIP1 PE=1 SV=2	TOIP1_HUMAN	66 kDa	10	0	0	0
Nuclear export mediator factor NEMF OS=Homo sapiens GN=NEMF PE=1 SV=4	NEMF_HUMAN	123 kDa	8	0	1	0
Ubiquitin carboxyl-terminal hydrolase OS=Homo sapiens PE=2 SV=1	B7Z855_HUMAN (+3)	117 kDa	6	0	3	0
SRSF protein kinase 1 OS=Homo sapiens GN=SRPK1 PE=1 SV=2	SRPK1_HUMAN (+1)	74 kDa	8	0	1	0
Sequestosome-1 OS=Homo sapiens GN=SQSTM1 PE=1 SV=1	SQSTM_HUMAN	48 kDa	5	0	3	0
Exocyst complex component 2, isoform CRA_a OS=Homo sapiens GN=EXOC2 PE=4 SV=1	A0A024QZT2_HUMAN (+2)	104 kDa	4	0	4	0
Calnexin OS=Homo sapiens GN=CANX PE=1 SV=2	CALX_HUMAN	68 kDa	8	0	0	0
Pre-rRNA-processing protein TSR1 homolog OS=Homo sapiens GN=TSR1 PE=1 SV=1	TSR1_HUMAN	92 kDa	8	0	0	0
Borealin OS=Homo sapiens GN=CDCA8 PE=1 SV=2	BOREA_HUMAN (+1)	31 kDa	4	0	2	0
Death-inducer obliterator 1 OS=Homo sapiens GN=DIDO1 PE=1 SV=5	DIDO1_HUMAN	244 kDa	3	0	3	0
DEAD (Asp-Glu-Ala-Asp) box polypeptide 55, isoform CRA_c OS=Homo sapiens GN=DDX55 PE=3 SV=1	A0A024RBS0_HUMAN (+2)	69 kDa	3	0	4	0
Band 4.1-like protein 1 OS=Homo sapiens GN=EPB41L1 PE=1 SV=1	A0A0D9SG07_HUMAN (+1)	75 kDa	2	0	5	0
AP-2 complex subunit alpha-1 OS=Homo sapiens GN=AP2A1 PE=1 SV=3	AP2A1_HUMAN	108 kDa	6	0	1	0
Receptor protein-tyrosine kinase OS=Homo sapiens GN=EPHA2 PE=4 SV=1	A0A024QZA8_HUMAN (+2)	108 kDa	7	0	0	0
MYO9B variant protein OS=Homo sapiens PE=2 SV=1	B0I1T6_HUMAN (+4)	243 kDa	7	0	0	0
Polynucleotide 5'-hydroxyl-kinase NOL9 OS=Homo sapiens GN=NOL9 PE=1 SV=1	NOL9_HUMAN	79 kDa	7	0	0	0
Solute carrier family 38, member 1, isoform CRA_a OS=Homo sapiens GN=SLC38A1 PE=4 SV=1	A0A024R124_HUMAN (+2)	54 kDa	5	0	0	0
Nucleoprotein TPR OS=Homo sapiens GN=TPR PE=1 SV=3	TPR_HUMAN	267 kDa	3	0	3	0
Oxysterol-binding protein-related protein 3 OS=Homo sapiens GN=OSBPL3 PE=1 SV=1	OSBL3_HUMAN	101 kDa	4	0	2	0
Acetyl-coenzyme A transporter 1 OS=Homo sapiens GN=SLC33A1 PE=1 SV=1	ACATN_HUMAN	61 kDa	5	0	0	0
Zinc finger C3H1 domain-containing protein OS=Homo sapiens GN=ZFC3H1 PE=1 SV=3	ZC3H1_HUMAN	226 kDa	4	0	1	0
UDP-glucose 6-dehydrogenase OS=Homo sapiens GN=UGDH PE=1 SV=1	UGDH_HUMAN	55 kDa	0	0	6	0
SRPR protein OS=Homo sapiens GN=SRPR PE=2 SV=1	Q6IAX9_HUMAN (+1)	70 kDa	5	0	0	0
Glucosidase, alpha neutral AB, isoform CRA_b OS=Homo sapiens GN=GANAB PE=3 SV=1	A0A024R592_HUMAN (+5)	96 kDa	5	0	0	0
ADP-ribosylation-like factor 6 interacting protein 5, isoform CRA_a OS=Homo sapiens GN=ARL6IP5 PE=4 SV=1	A0A024R371_HUMAN (+3)	22 kDa	5	0	0	0
Neurogenic locus notch homolog protein 2 OS=Homo sapiens GN=NOTCH2 PE=1 SV=3	NOTC2_HUMAN	265 kDa	2	0	3	0
Ras GTPase-activating protein nGAP OS=Homo sapiens GN=RASAL2 PE=1 SV=2	NGAP_HUMAN (+1)	129 kDa	2	0	2	0
Elongator complex protein 1 OS=Homo sapiens GN=IKBKAP PE=1 SV=3	ELP1_HUMAN (+6)	150 kDa	2	0	3	0
Probable glutathione peroxidase 8 OS=Homo sapiens GN=GPX8 PE=1 SV=2	GPX8_HUMAN	24 kDa	1	0	4	0
Vesicle-trafficking protein SEC22b OS=Homo sapiens GN=SEC22B PE=1 SV=4	SC22B_HUMAN	25 kDa	5	0	0	0
THO complex subunit 1 OS=Homo sapiens GN=THOC1 PE=1 SV=1	A0A087WWS1_HUMAN (+1)	76 kDa	4	0	1	0
Something about silencing protein 10 OS=Homo sapiens GN=UTP3 PE=1 SV=1	SAS10_HUMAN	55 kDa	1	0	4	0
Neurofibromin 2 (Bilateral acoustic neuroma), isoform CRA_d OS=Homo sapiens GN=NF2 PE=4 SV=1	A0A024R1D9_HUMAN (+5)	59 kDa	0	0	5	0
Multidrug resistance-associated protein 1 (Fragment) OS=Homo sapiens GN=ABCC1 PE=1 SV=1	I3L4X2_HUMAN (+2)	161 kDa	5	0	0	0
Starch-binding domain-containing protein 1 OS=Homo sapiens GN=STBD1 PE=1 SV=1	STBD1_HUMAN	39 kDa	4	0	0	0
Propionyl-CoA carboxylase alpha chain, mitochondrial OS=Homo sapiens GN=PCCA PE=1 SV=4	PCCA_HUMAN (+1)	80 kDa	4	0	0	0
Protein NRDE2 homolog OS=Homo sapiens GN=NRDE2 PE=1 SV=3	NRDE2_HUMAN	133 kDa	5	0	0	0
Cell division cycle 5-like protein OS=Homo sapiens GN=CDC5L PE=1 SV=2	CDC5L_HUMAN (+1)	92 kDa	2	0	2	0
Transformation/transcription domain-associated protein OS=Homo sapiens GN=TRRAP PE=1 SV=3	F2Z2U4_HUMAN (+3)	436 kDa	2	0	2	0
ATP synthase subunit O, mitochondrial OS=Homo sapiens GN=ATP5O PE=1 SV=1	ATPO_HUMAN	23 kDa	1	0	3	0
40S ribosomal protein S24 OS=Homo sapiens GN=RPS24 PE=1 SV=1	A0A087WUS0_HUMAN (+2)	15 kDa	1	0	3	0
Helicase-like transcription factor OS=Homo sapiens GN=HLTF PE=1 SV=1	A0A0C4DGA6_HUMAN (+3)	114 kDa	1	0	2	0
Excision repair cross-complementing rodent repair deficiency, complementation group 6 OS=Homo sapiens GN=ERCC6 PE=2 SV=1	A0JP10_HUMAN (+1)	168 kDa	3	0	1	0
SET binding factor 1, isoform CRA_a OS=Homo sapiens GN=SBF1 PE=4 SV=1	A0A024R4Z9_HUMAN (+2)	211 kDa	3	0	1	0
Mitochondrial import inner membrane translocase subunit Tim23 OS=Homo sapiens GN=TIMM23 PE=1 SV=1	TIM23_HUMAN	22 kDa	1	0	3	0
CDGSH iron-sulfur domain-containing protein 2 OS=Homo sapiens GN=CISD2 PE=1 SV=1	CISD2_HUMAN	15 kDa	3	0	1	0
Heme oxygenase 2 OS=Homo sapiens GN=HMOX2 PE=1 SV=1	A0A087WT44_HUMAN (+3)	42 kDa	3	0	1	0
Disks large homolog 1 OS=Homo sapiens GN=DLG1 PE=1 SV=1	A0A0C4DFT3_HUMAN (+3)	100 kDa	2	0	1	0
AP-2 complex subunit mu OS=Homo sapiens GN=AP2M1 PE=1 SV=1	A0A087WY71_HUMAN (+5)	50 kDa	3	0	1	0
Shugoshin-like 2 OS=Homo sapiens GN=SGOL2 PE=1 SV=2	SGOL2_HUMAN (+1)	145 kDa	3	0	0	0
Catecholamine-regulated protein 40 OS=Homo sapiens PE=2 SV=1	A1XP52_HUMAN (+5)	38 kDa	4	0	0	0
Tyrosine-protein phosphatase non-receptor type OS=Homo sapiens GN=PTPN1 PE=2 SV=1	A8K3M3_HUMAN (+2)	50 kDa	4	0	0	0
Glycerol-3-phosphate acyltransferase 3 OS=Homo sapiens GN=AGPAT9 PE=1 SV=2	GPAT3_HUMAN (+1)	49 kDa	4	0	0	0
HMG box transcription factor BBX OS=Homo sapiens GN=BBX PE=1 SV=1	BBX_HUMAN (+2)	105 kDa	4	0	0	0
Amyloid beta A4 protein OS=Homo sapiens GN=APP PE=1 SV=1	A0A0A0MRG2_HUMAN (+6)	75 kDa	4	0	0	0
Transforming acidic coiled-coil-containing protein 1 OS=Homo sapiens GN=TACC1 PE=1 SV=2	TACC1_HUMAN (+1)	88 kDa	4	0	0	0
Serine/threonine-protein kinase PLK OS=Homo sapiens PE=2 SV=1	B2R841_HUMAN (+4)	68 kDa	0	0	3	0
Xeroderma pigmentosum, complementation group C, isoform CRA_a OS=Homo sapiens GN=XPC PE=4 SV=1	A0A024R2M8_HUMAN (+4)	106 kDa	2	0	1	0
Protein translocation complex beta variant (Fragment) OS=Homo sapiens PE=2 SV=1	Q53FA5_HUMAN (+1)	10 kDa	1	0	2	0
Numb homolog (Drosophila), isoform CRA_f OS=Homo sapiens GN=NUMB PE=4 SV=1	A0A024R681_HUMAN (+5)	66 kDa	0	0	3	0
Tumor suppressor candidate 3 (Fragment) OS=Homo sapiens GN=TUSC3 PE=1 SV=1	A0A0A0MTC2_HUMAN (+4)	35 kDa	2	0	1	0
ATPase family AAA domain-containing protein 5 OS=Homo sapiens GN=ATAD5 PE=1 SV=1	A0A075B754_HUMAN (+1)	138 kDa	1	0	2	0
40S ribosomal protein S7 OS=Homo sapiens GN=RPS7 PE=1 SV=1	B5MCP9_HUMAN (+1)	21 kDa	1	0	2	0
H/ACA ribonucleoprotein complex subunit 2 OS=Homo sapiens GN=NHP2 PE=1 SV=1	NHP2_HUMAN	17 kDa	1	0	2	0
F-box/SPRY domain-containing protein 1 OS=Homo sapiens GN=FBXO45 PE=1 SV=1	FBSP1_HUMAN	31 kDa	1	0	2	0
Interferon, gamma-inducible protein 16, isoform CRA_a OS=Homo sapiens GN=IFI16 PE=4 SV=1	D3DUZ3_HUMAN (+1)	82 kDa	3	0	0	0
Dedicator of cytokinesis protein 10 (Fragment) OS=Homo sapiens GN=DOCK10 PE=1 SV=1	H0YFC5_HUMAN	22 kDa	3	0	0	0
Rho GTPase-activating protein 1 OS=Homo sapiens GN=ARHGAP1 PE=1 SV=1	RHG01_HUMAN	50 kDa	3	0	0	0
Nuclear pore complex protein Nup133 OS=Homo sapiens GN=NUP133 PE=1 SV=2	NU133_HUMAN (+2)	129 kDa	3	0	0	0
Chromobox homolog 3 (HP1 gamma homolog, Drosophila) OS=Homo sapiens GN=CBX3 PE=4 SV=1	A4D177_HUMAN (+1)	21 kDa	0	0	3	0
A disintegrin and metalloproteinase with thrombospondin motifs 1 OS=Homo sapiens GN=ADAMTS1 PE=1 SV=4	ATS1_HUMAN (+3)	105 kDa	3	0	0	0
Heme oxygenase 1 (Fragment) OS=Homo sapiens GN=HMOX1 PE=2 SV=1	F2YMD9_HUMAN (+2)	33 kDa	3	0	0	0
Isochorismatase domain-containing protein 1 (Fragment) OS=Homo sapiens GN=ISOC1 PE=1 SV=1	D6RGE2_HUMAN (+2)	20 kDa	3	0	0	0
RNA-binding protein 25 OS=Homo sapiens GN=RBM25 PE=1 SV=3	RBM25_HUMAN	100 kDa	2	0	0	0
Pre-B-cell colony enhancing factor 1, isoform CRA_a OS=Homo sapiens GN=PBEF1 PE=4 SV=1	A0A024R718_HUMAN (+2)	56 kDa	0	0	3	0
Protein DEK (Fragment) OS=Homo sapiens GN=DEK PE=1 SV=1	D6RDA2_HUMAN	14 kDa	3	0	0	0
B-cell receptor-associated protein 31 OS=Homo sapiens GN=BCAP31 PE=1 SV=3	BAP31_HUMAN (+2)	28 kDa	2	0	0	0
Phenylalanine--tRNA ligase beta subunit OS=Homo sapiens GN=FARSB PE=1 SV=3	SYFB_HUMAN (+2)	66 kDa	0	0	2	0
RRP15-like protein OS=Homo sapiens GN=RRP15 PE=1 SV=2	RRP15_HUMAN	31 kDa	2	0	0	0
Nucleolar complex protein 3 homolog OS=Homo sapiens GN=NOC3L PE=1 SV=1	NOC3L_HUMAN (+1)	93 kDa	3	0	0	0
Drebrin OS=Homo sapiens GN=DBN1 PE=1 SV=4	DREB_HUMAN	71 kDa	0	0	3	0
C-X-C motif chemokine 6 OS=Homo sapiens GN=CXCL6 PE=1 SV=4	CXCL6_HUMAN	12 kDa	0	0	3	0
Apolipoprotein L, 2, isoform CRA_a OS=Homo sapiens GN=APOL2 PE=4 SV=1	A0A024R1M8_HUMAN (+3)	37 kDa	2	0	0	0
Nipped-B-like protein OS=Homo sapiens GN=NIPBL PE=1 SV=2	NIPBL_HUMAN (+1)	316 kDa	0	0	2	0
Vesicle transport protein USE1 OS=Homo sapiens GN=USE1 PE=1 SV=2	G8JLK1_HUMAN (+2)	29 kDa	2	0	0	0
Probable ATP-dependent RNA helicase DDX31 OS=Homo sapiens GN=DDX31 PE=1 SV=2	F8WAJ0_HUMAN (+1)	84 kDa	2	0	0	0
Stomatin, isoform CRA_a OS=Homo sapiens GN=STOM PE=4 SV=1	A0A024R882_HUMAN (+3)	32 kDa	0	0	2	0
Translocon-associated protein subunit alpha OS=Homo sapiens GN=SSR1 PE=1 SV=3	SSRA_HUMAN (+5)	32 kDa	2	0	0	0
Cirhin (Fragment) OS=Homo sapiens GN=CIRH1A PE=1 SV=1	H3BSH7_HUMAN	78 kDa	0	0	2	0
Fibronectin type III domain containing 3A, isoform CRA_d OS=Homo sapiens GN=FNDC3A PE=4 SV=1	A0A024RDT9_HUMAN (+3)	132 kDa	2	0	0	0
Proline-, glutamic acid- and leucine-rich protein 1 OS=Homo sapiens GN=PELP1 PE=1 SV=2	PELP1_HUMAN (+6)	120 kDa	2	0	0	0
SEC16A protein (Fragment) OS=Homo sapiens GN=SEC16A PE=2 SV=1	A4QN18_HUMAN (+4)	211 kDa	2	0	0	0
Endoplasmic reticulum-Golgi intermediate compartment protein 1 OS=Homo sapiens GN=ERGIC1 PE=1 SV=1	ERGI1_HUMAN (+1)	33 kDa	2	0	0	0
N-acetyltransferase 11, isoform CRA_a OS=Homo sapiens GN=NAT11 PE=4 SV=1	A0A024R5C6_HUMAN (+3)	27 kDa	0	0	2	0
Sterol-4-alpha-carboxylate 3-dehydrogenase, decarboxylating (Fragment) OS=Homo sapiens GN=NSDHL PE=1 SV=1	C9JDR0_HUMAN (+1)	28 kDa	2	0	0	0
SLC12A2 protein OS=Homo sapiens GN=SLC12A2 PE=2 SV=1	B7ZM24_HUMAN (+2)	130 kDa	2	0	0	0
Vesicle docking protein p115, isoform CRA_a OS=Homo sapiens GN=VDP PE=4 SV=1	A0A024RDG1_HUMAN (+1)	108 kDa	2	0	0	0
Selenocysteine-specific elongation factor OS=Homo sapiens GN=EEFSEC PE=1 SV=1	C9J8T0_HUMAN (+1)	48 kDa	0	0	2	0
Protein S100-A4 OS=Homo sapiens GN=S100A4 PE=1 SV=1	S10A4_HUMAN	12 kDa	0	0	2	0
Tyrosine-protein phosphatase non-receptor type OS=Homo sapiens GN=PTPN2 PE=2 SV=1	A8K3N4_HUMAN (+4)	45 kDa	2	0	0	0
Ubiquitin thioesterase OTUB1 OS=Homo sapiens GN=OTUB1 PE=1 SV=2	OTUB1_HUMAN (+6)	31 kDa	2	0	0	0
UBX domain-containing protein 4 OS=Homo sapiens GN=UBXN4 PE=1 SV=2	UBXN4_HUMAN (+1)	57 kDa	2	0	0	0
Oxysterol-binding protein (Fragment) OS=Homo sapiens GN=OSBPL10 PE=1 SV=1	H7C487_HUMAN (+2)	60 kDa	2	0	0	0
Palmitoyltransferase OS=Homo sapiens GN=ZDHHC5 PE=3 SV=1	A0A024R546_HUMAN (+1)	78 kDa	0	0	2	0
Nucleolar GTP-binding protein 2 OS=Homo sapiens GN=GNL2 PE=1 SV=1	NOG2_HUMAN (+1)	84 kDa	2	0	0	0
Histone-lysine N-methyltransferase NSD3 OS=Homo sapiens GN=WHSC1L1 PE=1 SV=1	NSD3_HUMAN	162 kDa	2	0	0	0
Mitochondrial basic amino acids transporter OS=Homo sapiens GN=SLC25A29 PE=2 SV=2	MCATL_HUMAN	32 kDa	0	0	2	0
Oxysterol-binding protein OS=Homo sapiens GN=OSBPL8 PE=3 SV=1	A0A024RBB8_HUMAN (+5)	101 kDa	2	0	0	0
Testis-expressed sequence 264 protein OS=Homo sapiens GN=TEX264 PE=1 SV=1	A0A087WTU3_HUMAN (+2)	26 kDa	2	0	0	0
Thrombospondin 1, isoform CRA_a OS=Homo sapiens GN=THBS1 PE=4 SV=1	A0A024R9Q1_HUMAN (+2)	129 kDa	2	0	0	0
Transcriptional repressor CTCF OS=Homo sapiens GN=CTCF PE=1 SV=1	CTCF_HUMAN	83 kDa	2	0	0	0
Uncharacterized protein C2orf47, mitochondrial OS=Homo sapiens GN=C2orf47 PE=1 SV=1	CB047_HUMAN (+2)	33 kDa	0	0	2	0
X-ray repair cross-complementing protein 5 OS=Homo sapiens GN=XRCC5 PE=1 SV=3	XRCC5_HUMAN (+1)	83 kDa	2	0	0	0
Galectin-1 OS=Homo sapiens GN=LGALS1 PE=1 SV=2	LEG1_HUMAN	15 kDa	0	0	2	0

## Sheet: E
Identified Proteins	Accession Number	Molecular Weight	CD8	Cavin1	Flot	SCORE
Polymerase I and transcript release factor OS=Homo sapiens GN=PTRF PE=1 SV=1	PTRF_HUMAN	43 kDa	0	211	0	211
Caveolin (Fragment) OS=Homo sapiens PE=2 SV=1	A9XTE5_HUMAN (+3)	20 kDa	0	15	0	15
Protein kinase C delta-binding protein OS=Homo sapiens GN=PRKCDBP PE=1 SV=3	PRDBP_HUMAN	28 kDa	0	9	0	9
Centromere protein F OS=Homo sapiens GN=CENPF PE=1 SV=2	CENPF_HUMAN	368 kDa	0	6	0	6
Microtubule-associated protein OS=Homo sapiens GN=MAP2 PE=4 SV=1	A0A024R3Z1_HUMAN (+2)	203 kDa	0	6	0	6
UPF1 regulator of nonsense transcripts homolog (Yeast), isoform CRA_b OS=Homo sapiens GN=UPF1 PE=4 SV=1	A0A024R7L5_HUMAN (+2)	123 kDa	0	6	0	6
Lipopolysaccharide-responsive and beige-like anchor protein OS=Homo sapiens GN=LRBA PE=1 SV=4	LRBA_HUMAN	319 kDa	0	6	0	6
Neuron navigator 1 OS=Homo sapiens GN=NAV1 PE=1 SV=1	A0A0A0MRJ3_HUMAN (+1)	197 kDa	1	10	0	5
Nicalin OS=Homo sapiens PE=2 SV=1	B2RA56_HUMAN (+1)	62 kDa	0	5	0	5
E3 ubiquitin-protein ligase UHRF1 OS=Homo sapiens GN=UHRF1 PE=1 SV=1	A0A087WTW0_HUMAN (+2)	97 kDa	0	5	0	5
Nucleosome assembly protein 1-like 4, isoform CRA_b OS=Homo sapiens GN=NAP1L4 PE=3 SV=1	A0A024RCC9_HUMAN (+4)	43 kDa	3	28	2	4.66667
Nucleosome assembly protein 1-like 1, isoform CRA_a OS=Homo sapiens GN=NAP1L1 PE=3 SV=1	A0A024RBB7_HUMAN (+7)	45 kDa	1	20	3	4
SARS protein OS=Homo sapiens GN=SARS PE=2 SV=1	Q0VGA5_HUMAN (+3)	58 kDa	0	8	1	4
HCG17415, isoform CRA_a OS=Homo sapiens GN=hCG_17415 PE=4 SV=1	A0A024R9T6_HUMAN (+1)	63 kDa	0	4	0	4
Cleavage and polyadenylation specificity factor subunit 3 OS=Homo sapiens GN=CPSF3 PE=1 SV=1	CPSF3_HUMAN (+2)	77 kDa	0	4	0	4
N-acylaminoacyl-peptide hydrolase, isoform CRA_b OS=Homo sapiens GN=APEH PE=4 SV=1	A0A024R2U9_HUMAN (+2)	81 kDa	2	15	2	3
Bromodomain-containing protein 9 OS=Homo sapiens GN=BRD9 PE=1 SV=2	BRD9_HUMAN	67 kDa	1	6	0	3
5-azacytidine induced 1 OS=Homo sapiens GN=AZI1 PE=2 SV=1	B2RN10_HUMAN (+1)	122 kDa	0	6	1	3
Mitogen-activated protein kinase kinase kinase MLT OS=Homo sapiens GN=ZAK PE=1 SV=3	MLTK_HUMAN	91 kDa	0	6	1	3
Probable ATP-dependent RNA helicase DDX41 OS=Homo sapiens GN=DDX41 PE=1 SV=2	DDX41_HUMAN (+1)	70 kDa	0	3	0	3
GPN-loop GTPase 1 OS=Homo sapiens GN=GPN1 PE=1 SV=1	GPN1_HUMAN (+1)	42 kDa	0	3	0	3
cDNA, FLJ94517, highly similar to Homo sapiens baculoviral IAP repeat-containing 4 (BIRC4), mRNA OS=Homo sapiens PE=2 SV=1	B2R9R2_HUMAN	57 kDa	0	3	0	3
DNA-directed RNA polymerase I subunit RPA2 OS=Homo sapiens GN=POLR1B PE=1 SV=2	RPA2_HUMAN	128 kDa	0	3	0	3
Neural cell expressed, developmentally down-regulated 1, isoform CRA_a OS=Homo sapiens GN=NEDD1 PE=4 SV=1	A0A024RBE5_HUMAN (+2)	72 kDa	0	3	0	3
SCY1-like protein 2 OS=Homo sapiens GN=SCYL2 PE=1 SV=1	SCYL2_HUMAN	104 kDa	0	3	0	3
Eukaryotic translation initiation factor 6 OS=Homo sapiens GN=EIF6 PE=1 SV=1	IF6_HUMAN	27 kDa	0	3	0	3
Tyrosine-protein phosphatase non-receptor type 12 OS=Homo sapiens GN=PTPN12 PE=1 SV=3	PTN12_HUMAN	88 kDa	0	3	0	3
Elongator complex protein 6 OS=Homo sapiens GN=ELP6 PE=1 SV=1	ELP6_HUMAN (+1)	30 kDa	0	3	0	3
RNA-binding protein 14 OS=Homo sapiens GN=RBM14 PE=1 SV=2	RBM14_HUMAN	69 kDa	0	3	0	3
CTTNBP2 N-terminal like, isoform CRA_b OS=Homo sapiens GN=CTTNBP2NL PE=4 SV=1	A0A024R0C7_HUMAN (+2)	70 kDa	0	3	0	3
Cytosol aminopeptidase OS=Homo sapiens GN=LAP3 PE=1 SV=3	AMPL_HUMAN (+1)	56 kDa	0	3	0	3
DNA polymerase-transactivated protein 6, isoform CRA_a OS=Homo sapiens GN=DNAPTP6 PE=4 SV=1	A0A024R3V0_HUMAN (+3)	62 kDa	0	3	0	3
Ribosome biogenesis protein BOP1 OS=Homo sapiens GN=BOP1 PE=2 SV=1	A8K3R2_HUMAN (+2)	84 kDa	0	3	0	3
Signal transducer and activator of transcription (Fragment) OS=Homo sapiens PE=2 SV=1	Q59H39_HUMAN (+1)	90 kDa	0	3	0	3
G elongation factor, mitochondrial 2, isoform CRA_c OS=Homo sapiens GN=GFM2 PE=3 SV=1	A0A024RAJ7_HUMAN (+2)	81 kDa	0	3	0	3
Tuftelin OS=Homo sapiens GN=TUFT1 PE=1 SV=1	TUFT1_HUMAN (+3)	44 kDa	0	3	0	3
Gamma-tubulin complex component 4 OS=Homo sapiens GN=TUBGCP4 PE=1 SV=1	GCP4_HUMAN (+2)	76 kDa	0	3	0	3
Mitochondrial transcription factor A OS=Homo sapiens GN=TFAM PE=4 SV=1	E5KSU5_HUMAN (+4)	29 kDa	0	3	0	3
E3 ubiquitin-protein ligase TRIM56 OS=Homo sapiens GN=TRIM56 PE=1 SV=3	TRI56_HUMAN	81 kDa	0	3	0	3
Paf1, RNA polymerase II associated factor, homolog (S. cerevisiae), isoform CRA_a OS=Homo sapiens GN=PAF1 PE=4 SV=1	A0A024R0H6_HUMAN (+1)	60 kDa	0	3	0	3
Serine palmitoyltransferase, long chain base subunit 2, isoform CRA_a OS=Homo sapiens GN=SPTLC2 PE=3 SV=1	A0A024R6H1_HUMAN (+1)	63 kDa	0	3	0	3
Protein PRRC2A OS=Homo sapiens GN=PRRC2A PE=1 SV=3	PRC2A_HUMAN	229 kDa	0	3	0	3
Mitochondrial ribonuclease P protein 3 OS=Homo sapiens GN=KIAA0391 PE=1 SV=2	MRRP3_HUMAN	67 kDa	0	3	0	3
Palmdelphin OS=Homo sapiens GN=PALMD PE=1 SV=1	PALMD_HUMAN (+1)	63 kDa	0	3	0	3
Small ubiquitin-related modifier OS=Homo sapiens GN=SUMO1 PE=3 SV=1	A0A024R3Z2_HUMAN (+3)	12 kDa	0	3	0	3
Nuclear factor 1 OS=Homo sapiens GN=NFIA PE=1 SV=1	B1AKN5_HUMAN (+4)	54 kDa	0	3	0	3
Protein PRRC2C OS=Homo sapiens GN=PRRC2C PE=1 SV=1	E7EPN9_HUMAN (+1)	309 kDa	2	17	3	2.83333
Centrosomal protein 170kDa OS=Homo sapiens GN=CEP170 PE=2 SV=1	A6H8X9_HUMAN (+1)	161 kDa	2	30	8	2.72727
E3 ubiquitin-protein ligase HECTD1 OS=Homo sapiens GN=HECTD1 PE=1 SV=1	A0A087X2H1_HUMAN (+1)	290 kDa	1	8	1	2.66667
Kinesin-like protein KIF20A OS=Homo sapiens GN=KIF20A PE=1 SV=1	KI20A_HUMAN	100 kDa	1	8	1	2.66667
TROVE domain family, member 2, isoform CRA_b OS=Homo sapiens GN=TROVE2 PE=4 SV=1	A0A024R983_HUMAN (+1)	61 kDa	2	10	1	2.5
Ubiquitin carboxyl-terminal hydrolase 10 OS=Homo sapiens GN=USP10 PE=1 SV=2	UBP10_HUMAN	87 kDa	1	5	0	2.5
Atlastin-3 OS=Homo sapiens GN=ATL3 PE=1 SV=1	ATLA3_HUMAN (+2)	61 kDa	1	5	0	2.5
FAS-associated factor 2 OS=Homo sapiens GN=FAF2 PE=1 SV=2	FAF2_HUMAN	53 kDa	0	5	1	2.5
5'-AMP-activated protein kinase catalytic subunit alpha-1 OS=Homo sapiens GN=PRKAA1 PE=1 SV=4	AAPK1_HUMAN	64 kDa	0	5	1	2.5
ATG7 autophagy related 7 homolog (S. cerevisiae), isoform CRA_b OS=Homo sapiens GN=ATG7 PE=4 SV=1	A0A024R2E9_HUMAN (+3)	77 kDa	1	5	0	2.5
Pumilio homolog 1 OS=Homo sapiens GN=PUM1 PE=1 SV=1	Q5T1Z8_HUMAN	130 kDa	0	5	1	2.5
Ankyrin repeat and KH domain-containing protein 1 OS=Homo sapiens GN=ANKHD1 PE=1 SV=1	ANKH1_HUMAN	269 kDa	4	22	4	2.44444
Cytoskeleton-associated protein 5 OS=Homo sapiens GN=CKAP5 PE=1 SV=3	CKAP5_HUMAN	226 kDa	12	58	11	2.41667
Utrophin OS=Homo sapiens GN=UTRN PE=1 SV=2	UTRO_HUMAN	394 kDa	0	12	4	2.4
Translation initiation factor eIF-2B subunit epsilon OS=Homo sapiens GN=EIF2B5 PE=1 SV=1	E9PC74_HUMAN (+1)	78 kDa	0	7	2	2.33333
Golgin subfamily A member 4 OS=Homo sapiens GN=GOLGA4 PE=1 SV=1	GOGA4_HUMAN (+1)	261 kDa	4	18	3	2.25
Protein kinase C alpha type OS=Homo sapiens GN=PRKCA PE=1 SV=4	KPCA_HUMAN (+1)	77 kDa	0	9	3	2.25
Propionyl-CoA carboxylase beta chain, mitochondrial OS=Homo sapiens GN=PCCB PE=1 SV=1	F8WBI9_HUMAN (+2)	44 kDa	0	9	3	2.25
RPL26 protein OS=Homo sapiens GN=RPL26 PE=2 SV=1	Q6IBH6_HUMAN (+1)	17 kDa	14	33	0	2.2
Probable ubiquitin carboxyl-terminal hydrolase FAF-X OS=Homo sapiens GN=USP9X PE=1 SV=3	USP9X_HUMAN	292 kDa	6	17	1	2.125
Ran GTPase activating protein 1, isoform CRA_d OS=Homo sapiens GN=RANGAP1 PE=4 SV=1	A0A024R1U0_HUMAN (+1)	64 kDa	4	33	11	2.0625
Propionyl-CoA carboxylase alpha chain, mitochondrial OS=Homo sapiens GN=PCCA PE=1 SV=4	PCCA_HUMAN	80 kDa	7	111	47	2.01818
Ankyrin repeat domain-containing protein 17 (Fragment) OS=Homo sapiens GN=ANKRD17 PE=1 SV=1	H0YM23_HUMAN	263 kDa	5	26	7	2
MAP7 domain-containing protein 3 OS=Homo sapiens GN=MAP7D3 PE=1 SV=2	MA7D3_HUMAN	98 kDa	4	14	2	2
Copine-1 OS=Homo sapiens GN=CPNE1 PE=1 SV=1	B0QZ18_HUMAN (+2)	60 kDa	3	12	2	2
Nucleophosmin OS=Homo sapiens GN=NPM1 PE=1 SV=2	NPM_HUMAN	33 kDa	1	10	3	2
RAB31, member RAS oncogene family variant (Fragment) OS=Homo sapiens PE=2 SV=1	Q53EY4_HUMAN (+1)	22 kDa	2	6	0	2
Active breakpoint cluster region-related protein OS=Homo sapiens GN=ABR PE=1 SV=1	B7Z683_HUMAN	74 kDa	2	6	0	2
Heterogeneous nuclear ribonucleoprotein Q OS=Homo sapiens GN=SYNCRIP PE=1 SV=2	HNRPQ_HUMAN (+3)	70 kDa	0	4	1	2
BRCA1-associated ATM activator 1 OS=Homo sapiens GN=BRAT1 PE=1 SV=2	BRAT1_HUMAN	88 kDa	1	4	0	2
AP-3 complex subunit sigma-1 OS=Homo sapiens GN=AP3S1 PE=1 SV=1	AP3S1_HUMAN (+1)	22 kDa	1	4	0	2
Trinucleotide repeat containing 15, isoform CRA_a OS=Homo sapiens GN=TNRC15 PE=4 SV=1	A0A024R4A5_HUMAN (+2)	150 kDa	0	2	0	2
Nuclear distribution protein nudE homolog 1 OS=Homo sapiens GN=NDE1 PE=1 SV=2	NDE1_HUMAN (+1)	39 kDa	0	4	1	2
Paxillin OS=Homo sapiens GN=PXN PE=1 SV=3	PAXI_HUMAN (+2)	65 kDa	0	4	1	2
Probable ATP-dependent RNA helicase DDX20 OS=Homo sapiens GN=DDX20 PE=1 SV=2	DDX20_HUMAN (+3)	92 kDa	1	4	0	2
Heat shock 70 kDa protein 14 OS=Homo sapiens GN=HSPA14 PE=1 SV=1	HSP7E_HUMAN	55 kDa	1	4	0	2
Protein-methionine sulfoxide oxidase MICAL3 OS=Homo sapiens GN=MICAL3 PE=1 SV=2	MICA3_HUMAN	224 kDa	0	2	0	2
Anaphase-promoting complex subunit 5 OS=Homo sapiens GN=ANAPC5 PE=1 SV=2	APC5_HUMAN (+1)	85 kDa	0	2	0	2
Serum deprivation-response protein OS=Homo sapiens GN=SDPR PE=1 SV=3	SDPR_HUMAN (+1)	47 kDa	0	2	0	2
Coiled-coil-helix-coiled-coil-helix domain containing 3 OS=Homo sapiens GN=CHCHD3 PE=4 SV=1	A4D1N4_HUMAN (+2)	26 kDa	0	2	0	2
Myotubularin-related protein 1 OS=Homo sapiens GN=MTMR1 PE=1 SV=1	F8WA39_HUMAN (+2)	76 kDa	0	2	0	2
NHL repeat-containing protein 2 OS=Homo sapiens GN=NHLRC2 PE=1 SV=1	NHLC2_HUMAN	79 kDa	0	2	0	2
Procollagen galactosyltransferase 1 OS=Homo sapiens GN=COLGALT1 PE=1 SV=1	GT251_HUMAN	72 kDa	0	2	0	2
Tripartite motif-containing protein 47 OS=Homo sapiens GN=TRIM47 PE=1 SV=2	TRI47_HUMAN	70 kDa	0	2	0	2
Serine/threonine-protein phosphatase 2A 56 kDa regulatory subunit delta isoform OS=Homo sapiens GN=PPP2R5D PE=1 SV=1	2A5D_HUMAN (+4)	70 kDa	0	2	0	2
Chromobox homolog 3 (HP1 gamma homolog, Drosophila) OS=Homo sapiens GN=CBX3 PE=4 SV=1	A4D177_HUMAN (+4)	21 kDa	0	2	0	2
TAF6 RNA polymerase II, TATA box binding protein (TBP)-associated factor, 80kDa OS=Homo sapiens GN=TAF6 PE=4 SV=1	A4D299_HUMAN (+3)	71 kDa	0	2	0	2
Nuclear fragile X mental retardation protein interacting protein 2 OS=Homo sapiens GN=NUFIP2 PE=1 SV=1	A1L3A7_HUMAN (+1)	76 kDa	0	2	0	2
SFRS protein kinase 2, isoform CRA_b OS=Homo sapiens GN=SRPK2 PE=3 SV=1	A0A024R704_HUMAN (+2)	78 kDa	0	2	0	2
Egl nine homolog 1 OS=Homo sapiens GN=EGLN1 PE=1 SV=1	EGLN1_HUMAN (+8)	46 kDa	0	2	0	2
Tripartite motif-containing 26, isoform CRA_a OS=Homo sapiens GN=TRIM26 PE=4 SV=1	A0A024RCP3_HUMAN (+1)	62 kDa	0	2	0	2
TSPYL protein OS=Homo sapiens GN=TSPYL PE=2 SV=1	Q6FI91_HUMAN (+1)	49 kDa	0	2	0	2
BRISC complex subunit Abro1 OS=Homo sapiens GN=FAM175B PE=1 SV=2	F175B_HUMAN	47 kDa	0	2	0	2
Nuclear valosin-containing protein-like OS=Homo sapiens GN=NVL PE=1 SV=1	NVL_HUMAN (+1)	95 kDa	0	2	0	2
Mediator of RNA polymerase II transcription subunit 14 OS=Homo sapiens GN=MED14 PE=1 SV=2	MED14_HUMAN (+1)	161 kDa	0	2	0	2
Microfibrillar-associated protein 1 OS=Homo sapiens GN=MFAP1 PE=1 SV=2	MFAP1_HUMAN	52 kDa	0	2	0	2
Apoptosis-inducing factor 1, mitochondrial OS=Homo sapiens GN=AIFM1 PE=1 SV=1	AIFM1_HUMAN	67 kDa	0	2	0	2
Gephyrin OS=Homo sapiens GN=GPHN PE=1 SV=1	GEPH_HUMAN (+4)	80 kDa	0	2	0	2
Actin nucleation promoting factor (Fragment) OS=Homo sapiens GN=WASH PE=4 SV=1	A9QQ22_HUMAN (+1)	44 kDa	0	2	0	2
DNA mismatch repair protein Mlh1 OS=Homo sapiens GN=MLH1 PE=1 SV=1	MLH1_HUMAN (+4)	85 kDa	0	2	0	2
Selenium-binding protein 1 OS=Homo sapiens GN=SELENBP1 PE=1 SV=2	SBP1_HUMAN (+1)	52 kDa	0	2	0	2
PEST proteolytic signal-containing nuclear protein OS=Homo sapiens GN=PCNP PE=1 SV=2	PCNP_HUMAN	19 kDa	0	2	0	2
Mitofusin-2 OS=Homo sapiens GN=MFN2 PE=1 SV=3	MFN2_HUMAN (+1)	86 kDa	0	2	0	2
Peroxisomal D3,D2-enoyl-CoA isomerase, isoform CRA_a OS=Homo sapiens GN=PECI PE=4 SV=1	A0A024QZU5_HUMAN (+11)	40 kDa	0	2	0	2
Serine/threonine-protein phosphatase OS=Homo sapiens PE=2 SV=1	B3KQ51_HUMAN (+7)	28 kDa	0	2	0	2
CCR4-NOT transcription complex subunit 10 OS=Homo sapiens GN=CNOT10 PE=1 SV=1	CNO10_HUMAN (+2)	82 kDa	0	2	0	2
Cleavage and polyadenylation specific factor 3-like, isoform CRA_c OS=Homo sapiens GN=CPSF3L PE=4 SV=1	A0A024R073_HUMAN (+5)	56 kDa	0	2	0	2
THUMP domain containing 1, isoform CRA_a OS=Homo sapiens GN=THUMPD1 PE=4 SV=1	A0A024R388_HUMAN (+4)	39 kDa	0	2	0	2
Dihydroxyacetone phosphate acyltransferase OS=Homo sapiens GN=GNPAT PE=1 SV=1	GNPAT_HUMAN (+5)	77 kDa	0	2	0	2
SYNPO protein (Fragment) OS=Homo sapiens GN=SYNPO PE=2 SV=1	A7MD96_HUMAN (+2)	95 kDa	0	2	0	2
ATP synthase mitochondrial F1 complex assembly factor 2 OS=Homo sapiens GN=ATPAF2 PE=1 SV=1	ATPF2_HUMAN	33 kDa	0	2	0	2
Mitogen-activated protein kinase kinase kinase 2, isoform CRA_a OS=Homo sapiens GN=MAP3K2 PE=4 SV=1	A0A024RAH0_HUMAN (+1)	70 kDa	0	2	0	2
Transforming growth factor beta 1 induced transcript 1, isoform CRA_a OS=Homo sapiens GN=TGFB1I1 PE=4 SV=1	A0A024QZE7_HUMAN (+1)	48 kDa	0	2	0	2
ATP5H protein (Fragment) OS=Homo sapiens GN=ATP5H PE=2 SV=1	A0PJH2_HUMAN (+1)	11 kDa	0	2	0	2
Acylpyruvase FAHD1, mitochondrial OS=Homo sapiens GN=FAHD1 PE=1 SV=2	FAHD1_HUMAN	25 kDa	0	2	0	2
Centrosomal protein of 85 kDa OS=Homo sapiens GN=CEP85 PE=1 SV=1	CEP85_HUMAN	86 kDa	0	2	0	2
Calcium homeostasis endoplasmic reticulum protein OS=Homo sapiens GN=CHERP PE=1 SV=3	CHERP_HUMAN (+1)	104 kDa	0	2	0	2
Ribosomal protein L19 OS=Homo sapiens GN=RPL19 PE=1 SV=1	J3KTE4_HUMAN (+3)	23 kDa	2	19	7	1.9
Desmoplakin OS=Homo sapiens GN=DSP PE=1 SV=3	DESP_HUMAN	332 kDa	12	28	2	1.86667
Nucleoporin 214kDa, isoform CRA_b OS=Homo sapiens GN=NUP214 PE=4 SV=1	A0A024R8B6_HUMAN (+1)	218 kDa	2	13	4	1.85714
Rab11 family-interacting protein 2 OS=Homo sapiens GN=RAB11FIP2 PE=1 SV=1	RFIP2_HUMAN	58 kDa	2	13	4	1.85714
MKL/myocardin-like protein 1 OS=Homo sapiens GN=MKL1 PE=1 SV=1	A0A087WU73_HUMAN (+6)	94 kDa	2	13	4	1.85714
Calmodulin-regulated spectrin-associated protein 1 OS=Homo sapiens GN=CAMSAP1 PE=1 SV=2	CAMP1_HUMAN	178 kDa	2	11	3	1.83333
Kinesin light chain 2 OS=Homo sapiens GN=KLC2 PE=1 SV=1	KLC2_HUMAN	69 kDa	2	11	3	1.83333
CD2-associated protein OS=Homo sapiens GN=CD2AP PE=1 SV=1	CD2AP_HUMAN	71 kDa	4	27	10	1.8
Adenylosuccinate synthetase isozyme 2 OS=Homo sapiens GN=ADSS PE=3 SV=1	A0A024R5Q7_HUMAN (+1)	50 kDa	3	7	0	1.75
Telomere-associated protein RIF1 OS=Homo sapiens GN=RIF1 PE=1 SV=2	RIF1_HUMAN	274 kDa	2	7	1	1.75
Ensconsin OS=Homo sapiens GN=MAP7 PE=1 SV=1	MAP7_HUMAN	84 kDa	2	7	1	1.75
DPYSL3 protein OS=Homo sapiens GN=DPYSL3 PE=2 SV=1	Q6DEN2_HUMAN	74 kDa	3	12	3	1.71429
Adenosylhomocysteinase OS=Homo sapiens GN=AHCYL1 PE=3 SV=1	A0A024R0A8_HUMAN (+1)	59 kDa	4	22	8	1.69231
TRM1 tRNA methyltransferase 1 homolog (S. cerevisiae), isoform CRA_c OS=Homo sapiens GN=TRMT1 PE=4 SV=1	A0A024R7I5_HUMAN (+1)	72 kDa	5	10	0	1.66667
General transcription factor 3C polypeptide 4 OS=Homo sapiens GN=GTF3C4 PE=1 SV=2	TF3C4_HUMAN	92 kDa	5	10	0	1.66667
Dedicator of cytokinesis protein 7 OS=Homo sapiens GN=DOCK7 PE=1 SV=4	DOCK7_HUMAN	243 kDa	0	5	2	1.66667
RSL1D1 protein (Fragment) OS=Homo sapiens GN=RSL1D1 PE=2 SV=1	A0PJ61_HUMAN (+3)	49 kDa	1	5	1	1.66667
General transcription factor 3C polypeptide 5 OS=Homo sapiens GN=GTF3C5 PE=1 SV=1	Q5T7U1_HUMAN (+1)	52 kDa	2	5	0	1.66667
Dynein assembly factor 5, axonemal OS=Homo sapiens GN=DNAAF5 PE=1 SV=4	DAAF5_HUMAN	94 kDa	2	5	0	1.66667
Uveal autoantigen with coiled-coil domains and ankyrin repeats OS=Homo sapiens GN=UACA PE=2 SV=1	B7ZKM6_HUMAN (+4)	163 kDa	1	5	1	1.66667
NADH-ubiquinone oxidoreductase 75 kDa subunit, mitochondrial OS=Homo sapiens GN=NDUFS1 PE=1 SV=1	B4DJ81_HUMAN (+2)	67 kDa	2	5	0	1.66667
GPI transamidase component PIG-T OS=Homo sapiens GN=PIGT PE=1 SV=1	PIGT_HUMAN	66 kDa	1	5	1	1.66667
5'-nucleotidase domain-containing protein 1 OS=Homo sapiens GN=NT5DC1 PE=1 SV=1	NT5D1_HUMAN	52 kDa	1	5	1	1.66667
Serine/threonine-protein kinase RIO1 OS=Homo sapiens GN=RIOK1 PE=1 SV=2	RIOK1_HUMAN	66 kDa	2	5	0	1.66667
Neurofibromin OS=Homo sapiens GN=NF1 PE=1 SV=2	NF1_HUMAN	319 kDa	2	5	0	1.66667
Xaa-Pro aminopeptidase 1 OS=Homo sapiens GN=XPNPEP1 PE=1 SV=3	XPP1_HUMAN	70 kDa	2	5	0	1.66667
HSR1 protein OS=Homo sapiens GN=HSR1 PE=4 SV=1	Q0EFC6_HUMAN	62 kDa	1	5	1	1.66667
Telomere length regulation protein TEL2 homolog OS=Homo sapiens GN=TELO2 PE=1 SV=2	TELO2_HUMAN	92 kDa	1	5	1	1.66667
Pentatricopeptide repeat domain-containing protein 3, mitochondrial OS=Homo sapiens GN=PTCD3 PE=1 SV=3	PTCD3_HUMAN	79 kDa	2	5	0	1.66667
Methylcrotonoyl-CoA carboxylase subunit alpha, mitochondrial OS=Homo sapiens GN=MCCC1 PE=1 SV=3	MCCA_HUMAN	80 kDa	2	26	13	1.625
Cold shock domain containing E1, RNA-binding, isoform CRA_a OS=Homo sapiens GN=CSDE1 PE=4 SV=1	A0A024R0E2_HUMAN (+3)	89 kDa	5	26	10	1.625
Inositol 1,4,5-trisphosphate receptor type 1 OS=Homo sapiens GN=ITPR1 PE=1 SV=3	ITPR1_HUMAN	314 kDa	7	13	0	1.625
Zyxin OS=Homo sapiens GN=ZYX PE=1 SV=1	ZYX_HUMAN	61 kDa	1	13	6	1.625
Importin-7 OS=Homo sapiens GN=IPO7 PE=1 SV=1	IPO7_HUMAN	120 kDa	11	29	6	1.61111
60S ribosomal protein L36a OS=Homo sapiens GN=RPL36A PE=3 SV=1	J3KQN4_HUMAN (+1)	16 kDa	6	14	2	1.55556
Microtubule-associated protein OS=Homo sapiens GN=MAP4 PE=1 SV=1	E7EVA0_HUMAN	245 kDa	47	149	48	1.55208
60S ribosomal protein L23a OS=Homo sapiens GN=RPL23A PE=1 SV=1	A8MUS3_HUMAN (+4)	22 kDa	13	21	0	1.5
Eukaryotic peptide chain release factor GTP-binding subunit ERF3A OS=Homo sapiens GN=GSPT1 PE=1 SV=1	ERF3A_HUMAN (+3)	56 kDa	3	12	4	1.5
Mini-chromosome maintenance complex-binding protein OS=Homo sapiens GN=MCMBP PE=1 SV=2	MCMBP_HUMAN	73 kDa	4	9	1	1.5
Zinc finger protein 622 OS=Homo sapiens GN=ZNF622 PE=1 SV=1	ZN622_HUMAN	54 kDa	4	9	1	1.5
Antigen KI-67 OS=Homo sapiens GN=MKI67 PE=1 SV=1	A0A087WV66_HUMAN (+1)	359 kDa	2	6	1	1.5
Leukotriene A-4 hydrolase OS=Homo sapiens GN=LTA4H PE=1 SV=2	LKHA4_HUMAN	69 kDa	1	6	2	1.5
Eukaryotic elongation factor 2 kinase OS=Homo sapiens GN=EEF2K PE=1 SV=2	EF2K_HUMAN	82 kDa	0	6	3	1.5
Histone-arginine methyltransferase CARM1 OS=Homo sapiens GN=CARM1 PE=1 SV=3	CARM1_HUMAN	66 kDa	0	3	1	1.5
Mitochondrial glutamate carrier 1 (Fragment) OS=Homo sapiens GN=SLC25A22 PE=1 SV=5	E9PJH7_HUMAN (+1)	33 kDa	1	3	0	1.5
Tumor necrosis factor alpha-induced protein 2 OS=Homo sapiens GN=TNFAIP2 PE=2 SV=2	TNAP2_HUMAN	73 kDa	1	3	0	1.5
YTH domain-containing family protein 2 OS=Homo sapiens GN=YTHDF2 PE=1 SV=1	A0A087WXZ3_HUMAN (+2)	61 kDa	0	3	1	1.5
Transcriptional repressor p66-beta OS=Homo sapiens GN=GATAD2B PE=1 SV=1	P66B_HUMAN (+1)	65 kDa	1	3	0	1.5
Ubiquitin-like domain-containing CTD phosphatase 1 OS=Homo sapiens GN=UBLCP1 PE=1 SV=2	UBCP1_HUMAN	37 kDa	0	3	1	1.5
Atrial natriuretic peptide receptor 3 OS=Homo sapiens GN=NPR3 PE=1 SV=2	ANPRC_HUMAN (+2)	60 kDa	1	3	0	1.5
Protein NipSnap homolog 2 OS=Homo sapiens GN=GBAS PE=1 SV=1	NIPS2_HUMAN	34 kDa	0	3	1	1.5
CWF19-like protein 1 OS=Homo sapiens GN=CWF19L1 PE=1 SV=2	C19L1_HUMAN	61 kDa	1	3	0	1.5
FAST kinase domain-containing protein 5 OS=Homo sapiens GN=FASTKD5 PE=1 SV=1	FAKD5_HUMAN	87 kDa	1	3	0	1.5
Non-specific protein-tyrosine kinase OS=Homo sapiens PE=2 SV=1	A8K3B6_HUMAN (+4)	51 kDa	0	3	1	1.5
Peptidyl-prolyl cis-trans isomerase FKBP4 OS=Homo sapiens GN=FKBP4 PE=1 SV=3	FKBP4_HUMAN (+1)	52 kDa	1	3	0	1.5
Calcium/calmodulin-dependent protein kinase (CaM kinase) II gamma, isoform CRA_a OS=Homo sapiens GN=CAMK2G PE=1 SV=1	A0A0A0MS52_HUMAN (+8)	60 kDa	0	3	1	1.5
Protein regulator of cytokinesis 1, isoform CRA_e OS=Homo sapiens GN=PRC1 PE=4 SV=1	A0A024RC67_HUMAN (+1)	72 kDa	1	3	0	1.5
Poly(A) RNA polymerase, mitochondrial OS=Homo sapiens GN=MTPAP PE=1 SV=1	PAPD1_HUMAN	66 kDa	0	3	1	1.5
SH3 domain-binding protein 5-like OS=Homo sapiens GN=SH3BP5L PE=1 SV=1	3BP5L_HUMAN (+1)	43 kDa	0	3	1	1.5
Ubinuclein-1 OS=Homo sapiens GN=UBN1 PE=1 SV=2	UBN1_HUMAN	122 kDa	1	3	0	1.5
Aldehyde dehydrogenase family 16 member A1 OS=Homo sapiens GN=ALDH16A1 PE=1 SV=2	A16A1_HUMAN (+3)	85 kDa	0	3	1	1.5
Glutamine--fructose-6-phosphate aminotransferase [isomerizing] 2 OS=Homo sapiens GN=GFPT2 PE=1 SV=3	GFPT2_HUMAN (+2)	77 kDa	0	3	1	1.5
Maternal embryonic leucine zipper kinase OS=Homo sapiens GN=MELK PE=1 SV=3	MELK_HUMAN (+2)	75 kDa	1	3	0	1.5
Ribosomal protein L15 OS=Homo sapiens GN=RPL15 PE=3 SV=1	A0A024R2Q4_HUMAN (+1)	24 kDa	12	19	0	1.46154
Non-POU domain-containing octamer-binding protein OS=Homo sapiens GN=NONO PE=1 SV=4	NONO_HUMAN	54 kDa	4	20	9	1.42857
Alpha thalassemia/mental retardation syndrome X-linked OS=Homo sapiens GN=ATRX PE=4 SV=1	A4LAA3_HUMAN	283 kDa	3	10	3	1.42857
MRE11 meiotic recombination 11 homolog A (S. cerevisiae), isoform CRA_a OS=Homo sapiens GN=MRE11A PE=3 SV=1	A0A024R395_HUMAN (+1)	81 kDa	2	10	4	1.42857
DnaJ homolog subfamily B member 1 OS=Homo sapiens GN=DNAJB1 PE=1 SV=4	DNJB1_HUMAN (+2)	38 kDa	2	10	4	1.42857
Protein CIP2A OS=Homo sapiens GN=KIAA1524 PE=1 SV=1	A0A087X211_HUMAN (+1)	102 kDa	0	10	6	1.42857
Myosin-10 OS=Homo sapiens GN=MYH10 PE=1 SV=3	MYH10_HUMAN	229 kDa	35	102	36	1.41667
1,4-alpha-glucan-branching enzyme OS=Homo sapiens GN=GBE1 PE=1 SV=3	GLGB_HUMAN (+3)	80 kDa	7	17	4	1.41667
A-kinase anchor protein 9 OS=Homo sapiens GN=AKAP9 PE=1 SV=1	A0A0A0MRF6_HUMAN (+1)	453 kDa	6	14	3	1.4
Dynamin-1-like protein OS=Homo sapiens GN=DNM1L PE=1 SV=1	G8JLD5_HUMAN (+5)	80 kDa	3	7	1	1.4
E3 ubiquitin-protein ligase MYCBP2 OS=Homo sapiens GN=MYCBP2 PE=1 SV=3	MYCB2_HUMAN	510 kDa	4	7	0	1.4
Serine hydroxymethyltransferase OS=Homo sapiens GN=SHMT1 PE=3 SV=1	D3DXC9_HUMAN	49 kDa	2	7	2	1.4
A-kinase anchor protein 13 OS=Homo sapiens GN=AKAP13 PE=1 SV=2	AKP13_HUMAN	308 kDa	10	18	2	1.38462
Exportin-T OS=Homo sapiens GN=XPOT PE=1 SV=2	XPOT_HUMAN (+1)	110 kDa	10	18	2	1.38462
Ankyrin repeat domain-containing protein 11 OS=Homo sapiens GN=ANKRD11 PE=1 SV=3	ANR11_HUMAN	298 kDa	7	11	0	1.375
Fragile X mental retardation autosomal homolog variant p2K OS=Homo sapiens GN=FXR1 PE=2 SV=1	A0A0F7KYT8_HUMAN (+3)	76 kDa	4	11	3	1.375
Peroxiredoxin-2 OS=Homo sapiens GN=PRDX2 PE=1 SV=5	PRDX2_HUMAN (+2)	22 kDa	10	15	0	1.36364
Eukaryotic translation initiation factor 4B OS=Homo sapiens GN=EIF4B PE=1 SV=2	IF4B_HUMAN (+3)	69 kDa	17	32	6	1.33333
Protein kinase C and casein kinase substrate in neurons 3, isoform CRA_b OS=Homo sapiens GN=PACSIN3 PE=4 SV=1	D3DQR0_HUMAN (+1)	49 kDa	2	4	0	1.33333
Ras association (RalGDS/AF-6) domain family 8, isoform CRA_b OS=Homo sapiens GN=RASSF8 PE=4 SV=1	A0A024RB12_HUMAN (+2)	48 kDa	0	4	2	1.33333
SKNY protein OS=Homo sapiens GN=SMPD4 PE=1 SV=1	B1PBA3_HUMAN (+2)	98 kDa	1	4	1	1.33333
Zinc finger protein 598 OS=Homo sapiens GN=ZNF598 PE=1 SV=1	ZN598_HUMAN	99 kDa	1	4	1	1.33333
Dynein, cytoplasmic 1, light intermediate chain 2, isoform CRA_a OS=Homo sapiens GN=DYNC1LI2 PE=4 SV=1	A0A024R6Z0_HUMAN (+1)	54 kDa	1	4	1	1.33333
Vacuolar protein sorting-associated protein 29 OS=Homo sapiens GN=VPS29 PE=1 SV=1	F8VXU5_HUMAN (+2)	24 kDa	2	4	0	1.33333
Origin recognition complex, subunit 2-like (Yeast), isoform CRA_a OS=Homo sapiens GN=ORC2L PE=4 SV=1	A0A024R411_HUMAN (+1)	66 kDa	0	4	2	1.33333
ADP-ribosylation factor-like protein 3 OS=Homo sapiens GN=ARL3 PE=1 SV=2	ARL3_HUMAN	20 kDa	2	4	0	1.33333
Glutamate--cysteine ligase catalytic subunit OS=Homo sapiens GN=GCLC PE=1 SV=2	GSH1_HUMAN (+3)	73 kDa	2	4	0	1.33333
RUN and FYVE domain-containing protein 1 OS=Homo sapiens GN=RUFY1 PE=1 SV=2	RUFY1_HUMAN	80 kDa	0	4	2	1.33333
cDNA FLJ58509, highly similar to Cullin-1 OS=Homo sapiens PE=2 SV=1	B4DLA3_HUMAN	82 kDa	0	4	2	1.33333
Oxidative-stress responsive 1, isoform CRA_a OS=Homo sapiens GN=OXSR1 PE=4 SV=1	A0A024R2M7_HUMAN (+1)	58 kDa	5	13	4	1.3
AP-2 complex subunit mu OS=Homo sapiens GN=AP2M1 PE=1 SV=1	A0A087WY71_HUMAN (+2)	50 kDa	3	9	3	1.28571
Procollagen-lysine 1, 2-oxoglutarate 5-dioxygenase 1, isoform CRA_a OS=Homo sapiens GN=PLOD1 PE=4 SV=1	A0A024R4H0_HUMAN (+3)	84 kDa	3	9	3	1.28571
Exocyst complex component 3, isoform CRA_a OS=Homo sapiens GN=EXOC3 PE=4 SV=1	A0A024QYZ6_HUMAN (+1)	86 kDa	5	9	1	1.28571
Parafibromin OS=Homo sapiens GN=CDC73 PE=1 SV=1	CDC73_HUMAN	61 kDa	1	9	5	1.28571
RAB5C, member RAS oncogene family, isoform CRA_a OS=Homo sapiens GN=RAB5C PE=3 SV=1	A0A024R1U4_HUMAN (+1)	23 kDa	6	9	0	1.28571
LIM domain and actin-binding protein 1 OS=Homo sapiens GN=LIMA1 PE=1 SV=1	LIMA1_HUMAN (+3)	85 kDa	3	14	7	1.27273
La-related protein 1 OS=Homo sapiens GN=LARP1 PE=1 SV=2	LARP1_HUMAN	124 kDa	7	19	7	1.26667
Adenylosuccinate lyase OS=Homo sapiens GN=ADSL PE=1 SV=2	PUR8_HUMAN (+1)	55 kDa	2	10	5	1.25
Transportin 3, isoform CRA_b OS=Homo sapiens GN=TNPO3 PE=4 SV=1	A0A024R794_HUMAN (+3)	104 kDa	3	5	0	1.25
WNK lysine deficient protein kinase 1, isoform CRA_b OS=Homo sapiens GN=WNK1 PE=4 SV=1	D3DUP1_HUMAN (+3)	251 kDa	3	5	0	1.25
CDC16 cell division cycle 16 homolog (S. cerevisiae), isoform CRA_a OS=Homo sapiens GN=CDC16 PE=4 SV=1	A0A024RDZ2_HUMAN (+3)	72 kDa	2	5	1	1.25
Mothers against decapentaplegic homolog OS=Homo sapiens GN=SMAD2 PE=2 SV=1	Q53XR6_HUMAN (+1)	52 kDa	2	5	1	1.25
Mitochondrial Rho GTPase 2 OS=Homo sapiens GN=RHOT2 PE=1 SV=2	MIRO2_HUMAN	68 kDa	2	5	1	1.25
Medium-chain specific acyl-CoA dehydrogenase, mitochondrial OS=Homo sapiens GN=ACADM PE=1 SV=1	ACADM_HUMAN (+4)	47 kDa	1	5	2	1.25
Enoyl-CoA hydratase, mitochondrial OS=Homo sapiens GN=ECHS1 PE=1 SV=4	ECHM_HUMAN	31 kDa	0	5	3	1.25
Dolichyl-diphosphooligosaccharide--protein glycosyltransferase subunit 2 OS=Homo sapiens GN=RPN2 PE=1 SV=3	RPN2_HUMAN (+1)	69 kDa	3	5	0	1.25
ATP-binding cassette sub-family D member 1 OS=Homo sapiens GN=ABCD1 PE=1 SV=2	ABCD1_HUMAN	83 kDa	2	5	1	1.25
ATP synthase F(0) complex subunit B1, mitochondrial OS=Homo sapiens GN=ATP5F1 PE=1 SV=2	AT5F1_HUMAN (+4)	29 kDa	3	5	0	1.25
Centrosomal protein 350kDa, isoform CRA_a OS=Homo sapiens GN=CEP350 PE=4 SV=1	A0A024R914_HUMAN (+1)	351 kDa	0	5	3	1.25
tRNA-splicing ligase RtcB homolog OS=Homo sapiens GN=RTCB PE=1 SV=1	RTCB_HUMAN	55 kDa	3	11	5	1.22222
Glucose-6-phosphate 1-dehydrogenase OS=Homo sapiens PE=2 SV=1	A8K8D9_HUMAN (+1)	59 kDa	6	18	8	1.2
Leucine rich repeat containing 47, isoform CRA_a OS=Homo sapiens GN=LRRC47 PE=4 SV=1	A0A024R4G1_HUMAN (+1)	63 kDa	6	18	8	1.2
Ribosomal protein L29, isoform CRA_a OS=Homo sapiens GN=RPL29 PE=4 SV=1	A0A024R326_HUMAN (+2)	18 kDa	8	12	1	1.2
60S ribosomal protein L13a (Fragment) OS=Homo sapiens GN=RPL13A PE=1 SV=2	M0QYS1_HUMAN (+4)	24 kDa	9	12	0	1.2
Programmed cell death protein 4 OS=Homo sapiens GN=PDCD4 PE=1 SV=2	PDCD4_HUMAN (+2)	52 kDa	3	6	1	1.2
Ubiquitin carboxyl-terminal hydrolase 24 OS=Homo sapiens GN=USP24 PE=1 SV=3	UBP24_HUMAN	294 kDa	3	6	1	1.2
Protein deglycase DJ-1 OS=Homo sapiens GN=PARK7 PE=1 SV=1	K7ELW0_HUMAN (+2)	18 kDa	4	6	0	1.2
Nucleolar transcription factor 1 OS=Homo sapiens GN=UBTF PE=1 SV=1	E9PKP7_HUMAN (+1)	87 kDa	1	6	3	1.2
Heterochromatin protein 1-binding protein 3 OS=Homo sapiens GN=HP1BP3 PE=1 SV=1	HP1B3_HUMAN (+1)	61 kDa	1	6	3	1.2
Cytoplasmic dynein 1 light intermediate chain 1 OS=Homo sapiens GN=DYNC1LI1 PE=1 SV=3	DC1L1_HUMAN	57 kDa	1	6	3	1.2
Tubulin alpha-1B chain OS=Homo sapiens GN=TUBA1B PE=1 SV=1	TBA1B_HUMAN (+1)	50 kDa	86	220	97	1.19565
E3 ubiquitin-protein ligase RBBP6 OS=Homo sapiens GN=RBBP6 PE=1 SV=1	RBBP6_HUMAN	202 kDa	14	20	2	1.17647
LIM and calponin homology domains-containing protein 1 OS=Homo sapiens GN=LIMCH1 PE=1 SV=4	LIMC1_HUMAN	122 kDa	6	27	16	1.17391
60S ribosomal protein L24 OS=Homo sapiens GN=RPL24 PE=1 SV=1	RL24_HUMAN (+1)	18 kDa	5	7	0	1.16667
Spermatogenesis-associated protein 5 OS=Homo sapiens GN=SPATA5 PE=1 SV=3	SPAT5_HUMAN	98 kDa	2	7	3	1.16667
Serine/threonine-protein kinase 24 OS=Homo sapiens GN=STK24 PE=1 SV=1	B4DR80_HUMAN (+4)	46 kDa	3	7	2	1.16667
Tubulin alpha-4A chain OS=Homo sapiens GN=TUBA4A PE=1 SV=1	TBA4A_HUMAN	50 kDa	76	184	82	1.15723
26S proteasome non-ATPase regulatory subunit 2 OS=Homo sapiens GN=PSMD2 PE=1 SV=3	PSMD2_HUMAN (+1)	100 kDa	8	15	4	1.15385
HCG31253, isoform CRA_a OS=Homo sapiens GN=hCG_31253 PE=4 SV=1	A0A024R8A7_HUMAN (+1)	62 kDa	3	8	3	1.14286
CDKN2A-interacting protein OS=Homo sapiens GN=CDKN2AIP PE=1 SV=3	CARF_HUMAN	61 kDa	5	8	1	1.14286
60S ribosomal protein L18a OS=Homo sapiens GN=RPL18A PE=1 SV=2	RL18A_HUMAN	21 kDa	13	17	1	1.13333
Lysine--tRNA ligase OS=Homo sapiens GN=KARS PE=1 SV=3	SYK_HUMAN	68 kDa	3	9	4	1.125
Tubulin alpha-1C chain OS=Homo sapiens GN=TUBA1C PE=1 SV=1	F5H5D3_HUMAN (+1)	58 kDa	83	197	93	1.11299
MICOS complex subunit MIC60 OS=Homo sapiens GN=IMMT PE=1 SV=1	MIC60_HUMAN (+2)	84 kDa	4	10	4	1.11111
Glutathione S-transferase Mu 3 OS=Homo sapiens GN=GSTM3 PE=1 SV=3	GSTM3_HUMAN (+1)	27 kDa	8	10	0	1.11111
RPL21 protein OS=Homo sapiens GN=RPL21 PE=2 SV=1	Q6IAX2_HUMAN (+1)	19 kDa	8	10	0	1.11111
Pyruvate carboxylase, mitochondrial OS=Homo sapiens GN=PC PE=1 SV=2	PYC_HUMAN (+1)	130 kDa	107	470	317	1.10588
Dynamin-1 OS=Homo sapiens GN=DNM1 PE=1 SV=1	A0A0D9SFE4_HUMAN (+1)	97 kDa	5	11	4	1.1
40S ribosomal protein S11 OS=Homo sapiens GN=RPS11 PE=1 SV=3	RS11_HUMAN	18 kDa	10	12	0	1.09091
Calcium-binding mitochondrial carrier protein Aralar1 OS=Homo sapiens GN=SLC25A12 PE=1 SV=2	CMC1_HUMAN (+1)	75 kDa	4	12	6	1.09091
Signal transducer and activator of transcription OS=Homo sapiens GN=STAT3 PE=2 SV=1	B5BTZ6_HUMAN (+1)	88 kDa	7	13	4	1.08333
Caldesmon OS=Homo sapiens GN=CALD1 PE=1 SV=1	E9PGZ1_HUMAN	62 kDa	33	68	29	1.07937
T-complex protein 1 subunit delta OS=Homo sapiens PE=2 SV=1	A8K3C3_HUMAN (+1)	58 kDa	15	32	14	1.06667
E3 SUMO-protein ligase RanBP2 OS=Homo sapiens GN=RANBP2 PE=1 SV=2	RBP2_HUMAN	358 kDa	47	78	26	1.05405
T-complex protein 1 subunit epsilon OS=Homo sapiens GN=CCT5 PE=1 SV=1	TCPE_HUMAN (+2)	60 kDa	11	27	14	1.03846
Eukaryotic translation initiation factor 4 gamma 1 OS=Homo sapiens GN=EIF4G1 PE=1 SV=1	E7EUU4_HUMAN (+2)	172 kDa	34	81	46	1
MKL/myocardin-like protein 2 OS=Homo sapiens GN=MKL2 PE=1 SV=3	MKL2_HUMAN	118 kDa	13	50	36	1
Transgelin-2 OS=Homo sapiens GN=TAGLN2 PE=1 SV=3	TAGL2_HUMAN	22 kDa	27	28	0	1
Chaperonin containing TCP1, subunit 7 (Eta) variant (Fragment) OS=Homo sapiens PE=2 SV=1	Q53HV2_HUMAN (+1)	59 kDa	11	25	13	1
Ribosomal protein S5, isoform CRA_a OS=Homo sapiens GN=RPS5 PE=3 SV=1	A0A024R4Q8_HUMAN (+3)	23 kDa	18	19	0	1
Translation initiation factor eIF-2B subunit delta OS=Homo sapiens GN=EIF2B4 PE=1 SV=1	E7ERK9_HUMAN (+1)	60 kDa	9	19	9	1
Tubulin beta-6 chain OS=Homo sapiens GN=TUBB6 PE=1 SV=1	TBB6_HUMAN (+1)	50 kDa	63	131	67	1
Kinesin light chain 1 OS=Homo sapiens GN=KLC1 PE=1 SV=2	KLC1_HUMAN (+14)	65 kDa	7	17	9	1
HCG27198, isoform CRA_c OS=Homo sapiens GN=hCG_27198 PE=4 SV=1	A0A024QZ63_HUMAN (+2)	231 kDa	12	17	4	1
Lon protease homolog, mitochondrial OS=Homo sapiens GN=LONP1 PE=2 SV=1	B3KU28_HUMAN (+6)	95 kDa	9	14	4	1
Palladin OS=Homo sapiens GN=PALLD PE=1 SV=3	PALLD_HUMAN	151 kDa	4	13	8	1
Nucleolin, isoform CRA_b OS=Homo sapiens GN=NCL PE=4 SV=1	A0A024R4A0_HUMAN (+2)	77 kDa	7	14	6	1
Cyclin-dependent kinase 11B OS=Homo sapiens GN=CDK11B PE=1 SV=1	A0A0D9SEI3_HUMAN (+8)	89 kDa	9	13	3	1
Transcription intermediary factor 1-beta OS=Homo sapiens GN=TRIM28 PE=1 SV=5	TIF1B_HUMAN (+1)	89 kDa	7	11	3	1
E3 ubiquitin/ISG15 ligase TRIM25 OS=Homo sapiens GN=TRIM25 PE=1 SV=2	TRI25_HUMAN	71 kDa	5	11	5	1
Deubiquitinating protein VCIP135 OS=Homo sapiens GN=VCPIP1 PE=1 SV=2	VCIP1_HUMAN	134 kDa	3	11	7	1
RNA polymerase II-associated protein 3 OS=Homo sapiens GN=RPAP3 PE=1 SV=2	RPAP3_HUMAN	76 kDa	5	10	4	1
26S proteasome non-ATPase regulatory subunit 14 OS=Homo sapiens GN=PSMD14 PE=1 SV=1	PSDE_HUMAN	35 kDa	4	8	3	1
Dynactin subunit 1 OS=Homo sapiens GN=DCTN1 PE=1 SV=3	DCTN1_HUMAN (+1)	142 kDa	5	9	3	1
Phosphatidylinositol binding clathrin assembly protein, isoform CRA_c OS=Homo sapiens GN=PICALM PE=4 SV=1	A0A024R5L7_HUMAN (+4)	66 kDa	3	8	4	1
60S ribosomal protein L10 OS=Homo sapiens GN=RPL10 PE=1 SV=2	F8W7C6_HUMAN	19 kDa	8	9	0	1
Vacuolar protein sorting-associated protein 35 OS=Homo sapiens GN=VPS35 PE=1 SV=2	VPS35_HUMAN	92 kDa	4	7	2	1
Polyadenylate-binding protein OS=Homo sapiens GN=PABPC1 PE=3 SV=1	A0A024R9C1_HUMAN (+2)	71 kDa	6	8	1	1
Ribosomal protein S6 kinase alpha-3 OS=Homo sapiens GN=RPS6KA3 PE=1 SV=1	KS6A3_HUMAN (+3)	84 kDa	3	6	2	1
Tubulin gamma-1 chain OS=Homo sapiens GN=TUBG1 PE=1 SV=2	TBG1_HUMAN	51 kDa	3	7	3	1
Serine/threonine-protein kinase 26 OS=Homo sapiens GN=STK26 PE=1 SV=1	B4E0Y9_HUMAN (+2)	49 kDa	4	7	2	1
Ras GTPase-activating protein 3 OS=Homo sapiens GN=RASA3 PE=1 SV=3	RASA3_HUMAN	96 kDa	5	6	0	1
Acyl-protein thioesterase 2 OS=Homo sapiens GN=LYPLA2 PE=1 SV=1	LYPA2_HUMAN	25 kDa	5	6	0	1
Spastic paraplegia 20, spartin (Troyer syndrome), isoform CRA_a OS=Homo sapiens GN=SPG20 PE=4 SV=1	A0A024RDV9_HUMAN (+2)	73 kDa	3	6	2	1
Periodic tryptophan protein 2 homolog OS=Homo sapiens GN=PWP2 PE=2 SV=2	PWP2_HUMAN (+1)	102 kDa	4	6	1	1
Aladin OS=Homo sapiens GN=AAAS PE=1 SV=1	AAAS_HUMAN (+1)	60 kDa	4	6	1	1
60S ribosomal export protein NMD3 OS=Homo sapiens GN=NMD3 PE=1 SV=1	NMD3_HUMAN (+2)	58 kDa	3	6	2	1
26S proteasome non-ATPase regulatory subunit 5 OS=Homo sapiens GN=PSMD5 PE=1 SV=3	PSMD5_HUMAN (+1)	56 kDa	2	6	3	1
Bifunctional UDP-N-acetylglucosamine 2-epimerase/N-acetylmannosamine kinase OS=Homo sapiens GN=GNE PE=1 SV=1	GLCNE_HUMAN (+3)	79 kDa	2	5	2	1
Inosine-5'-monophosphate dehydrogenase 2 (Fragment) OS=Homo sapiens GN=IMPDH2 PE=1 SV=1	H0Y4R1_HUMAN (+1)	51 kDa	4	5	0	1
Asparagine--tRNA ligase, cytoplasmic OS=Homo sapiens GN=NARS PE=1 SV=1	SYNC_HUMAN	63 kDa	1	4	2	1
5'-nucleotidase domain-containing protein 2 OS=Homo sapiens GN=NT5DC2 PE=1 SV=1	NT5D2_HUMAN	61 kDa	2	4	1	1
Uridine monophosphate synthetase (Orotate phosphoribosyl transferase and orotidine-5'-decarboxylase), isoform CRA_b OS=Homo sapiens GN=UMPS PE=2 SV=1	A8K5J1_HUMAN (+1)	52 kDa	3	5	1	1
Phosphomevalonate kinase OS=Homo sapiens GN=PMVK PE=1 SV=3	PMVK_HUMAN (+1)	22 kDa	4	5	0	1
RAB33B, member RAS oncogene family OS=Homo sapiens GN=RAB33B PE=2 SV=1	Q5U602_HUMAN (+1)	26 kDa	3	5	1	1
26S protease regulatory subunit 8 OS=Homo sapiens GN=PSMC5 PE=1 SV=1	PRS8_HUMAN (+1)	46 kDa	2	6	3	1
Probable leucine--tRNA ligase, mitochondrial OS=Homo sapiens GN=LARS2 PE=1 SV=2	SYLM_HUMAN	102 kDa	3	5	1	1
Sorting nexin OS=Homo sapiens GN=SNX9 PE=1 SV=1	A0A087WYU1_HUMAN (+2)	66 kDa	2	4	1	1
Protein argonaute (Fragment) OS=Homo sapiens GN=EIF2C2 PE=2 SV=1	A4FVC0_HUMAN (+1)	91 kDa	1	4	2	1
Protein phosphatase 1 regulatory subunit OS=Homo sapiens PE=2 SV=1	B2RAH5_HUMAN (+1)	115 kDa	1	4	2	1
Dual specificity protein kinase TTK OS=Homo sapiens GN=TTK PE=1 SV=2	TTK_HUMAN	97 kDa	3	4	0	1
Cysteine and histidine-rich domain (CHORD)-containing 1, isoform CRA_c OS=Homo sapiens GN=CHORDC1 PE=4 SV=1	A0A024R394_HUMAN (+3)	38 kDa	0	4	3	1
Gamma-tubulin complex component 2 OS=Homo sapiens GN=TUBGCP2 PE=1 SV=2	GCP2_HUMAN (+3)	103 kDa	3	4	0	1
Aspartyl-tRNA synthetase 2 (Mitochondrial), isoform CRA_b OS=Homo sapiens GN=DARS2 PE=3 SV=1	A0A024R8Z9_HUMAN (+2)	74 kDa	3	4	0	1
DNA polymerase alpha subunit B OS=Homo sapiens GN=POLA2 PE=1 SV=2	DPOA2_HUMAN	66 kDa	2	4	1	1
Activating signal cointegrator 1 OS=Homo sapiens GN=TRIP4 PE=1 SV=1	H0YL91_HUMAN (+1)	42 kDa	2	4	1	1
Coatomer subunit beta' OS=Homo sapiens GN=COPB2 PE=1 SV=2	COPB2_HUMAN	102 kDa	2	4	1	1
Zinc finger CCCH domain-containing protein 14 OS=Homo sapiens GN=ZC3H14 PE=1 SV=1	G3V256_HUMAN (+1)	68 kDa	0	4	3	1
Protein HIRA OS=Homo sapiens GN=HIRA PE=1 SV=2	HIRA_HUMAN (+1)	112 kDa	3	4	0	1
Calpastatin, isoform CRA_a OS=Homo sapiens GN=CAST PE=4 SV=1	A0A024RAN2_HUMAN (+16)	87 kDa	1	4	2	1
Histidine--tRNA ligase, cytoplasmic OS=Homo sapiens GN=HARS PE=1 SV=1	B4DDD8_HUMAN (+4)	49 kDa	1	4	2	1
Dynamin-binding protein OS=Homo sapiens GN=DNMBP PE=1 SV=1	DNMBP_HUMAN	177 kDa	2	4	1	1
Sorting and assembly machinery component 50 homolog OS=Homo sapiens GN=SAMM50 PE=1 SV=3	SAM50_HUMAN	52 kDa	2	4	1	1
3-hydroxy-3-methylglutaryl-Coenzyme A synthase 1 (Soluble), isoform CRA_a OS=Homo sapiens GN=HMGCS1 PE=4 SV=1	A0A024R059_HUMAN (+3)	57 kDa	3	4	0	1
Deoxynucleotidyltransferase terminal-interacting protein 2 OS=Homo sapiens GN=DNTTIP2 PE=1 SV=2	TDIF2_HUMAN (+2)	84 kDa	3	4	0	1
Phosphoglucomutase-1 OS=Homo sapiens GN=PGM1 PE=1 SV=3	PGM1_HUMAN (+2)	61 kDa	0	4	3	1
Heat shock protein beta-8 OS=Homo sapiens GN=HSPB8 PE=1 SV=1	HSPB8_HUMAN	22 kDa	3	4	0	1
Exocyst complex component 2, isoform CRA_a OS=Homo sapiens GN=EXOC2 PE=4 SV=1	A0A024QZT2_HUMAN (+2)	104 kDa	3	4	0	1
Drebrin OS=Homo sapiens GN=DBN1 PE=1 SV=4	DREB_HUMAN	71 kDa	3	4	0	1
Oxysterol-binding protein OS=Homo sapiens PE=2 SV=1	B3KUL5_HUMAN (+1)	84 kDa	2	3	0	1
Carboxymethylenebutenolidase homolog OS=Homo sapiens GN=CMBL PE=1 SV=1	CMBL_HUMAN	28 kDa	3	4	0	1
Protein ecdysoneless homolog OS=Homo sapiens GN=ECD PE=1 SV=1	ECD_HUMAN (+2)	73 kDa	2	3	0	1
Pericentriolar material 1 protein OS=Homo sapiens GN=PCM1 PE=1 SV=5	A6NNN6_HUMAN (+5)	210 kDa	2	3	0	1
Tubulin-specific chaperone E OS=Homo sapiens GN=TBCE PE=1 SV=1	TBCE_HUMAN	59 kDa	1	3	1	1
2',5'-phosphodiesterase 12 OS=Homo sapiens GN=PDE12 PE=1 SV=1	F6T1Q0_HUMAN (+1)	52 kDa	1	3	1	1
Transforming growth factor beta regulator 4, isoform CRA_b OS=Homo sapiens GN=TBRG4 PE=4 SV=1	D3DVL7_HUMAN (+2)	65 kDa	1	3	1	1
Glutathione S-transferase Mu 1 OS=Homo sapiens GN=GSTM1 PE=1 SV=1	E7EWW9_HUMAN (+2)	28 kDa	2	3	0	1
Cleavage and polyadenylation specific factor 2, 100kDa, isoform CRA_a OS=Homo sapiens GN=CPSF2 PE=4 SV=1	A0A024R6H0_HUMAN (+2)	88 kDa	2	3	0	1
Eukaryotic translation elongation factor 1 beta 2, isoform CRA_a OS=Homo sapiens GN=EEF1B2 PE=3 SV=1	A0A024R3W7_HUMAN (+2)	25 kDa	1	3	1	1
Bystin OS=Homo sapiens GN=BYSL PE=1 SV=3	BYST_HUMAN	50 kDa	1	3	1	1
Prefoldin subunit 3 OS=Homo sapiens GN=VBP1 PE=1 SV=1	B4DWR3_HUMAN (+3)	22 kDa	1	3	1	1
Syntaxin-binding protein 2 OS=Homo sapiens GN=STXBP2 PE=1 SV=2	STXB2_HUMAN (+2)	66 kDa	0	3	2	1
Ubiquitin-conjugating enzyme E2E 2 (UBC4/5 homolog, yeast), isoform CRA_a OS=Homo sapiens GN=UBE2E2 PE=3 SV=1	A0A024R2Q2_HUMAN (+1)	22 kDa	2	3	0	1
Tropomodulin-3 OS=Homo sapiens GN=TMOD3 PE=1 SV=1	TMOD3_HUMAN (+1)	40 kDa	0	3	2	1
Clathrin light chain A OS=Homo sapiens GN=CLTA PE=1 SV=1	CLCA_HUMAN	27 kDa	0	2	1	1
Serine/threonine-protein kinase Chk1 OS=Homo sapiens GN=CHEK1 PE=1 SV=2	CHK1_HUMAN (+3)	54 kDa	1	3	1	1
Ubiquitin-associated protein 2-like OS=Homo sapiens GN=UBAP2L PE=1 SV=2	UBP2L_HUMAN (+2)	115 kDa	1	3	1	1
Transforming acidic coiled-coil-containing protein 2 OS=Homo sapiens GN=TACC2 PE=1 SV=1	D6RAA5_HUMAN (+5)	110 kDa	2	4	1	1
tRNA (uracil-5-)-methyltransferase homolog A OS=Homo sapiens GN=TRMT2A PE=1 SV=1	F2Z2W7_HUMAN (+1)	71 kDa	1	3	1	1
Heterogeneous nuclear ribonucleoprotein F, isoform CRA_a OS=Homo sapiens GN=HNRPF PE=4 SV=1	A0A024R7T3_HUMAN (+1)	46 kDa	3	7	3	1
ARF GTPase-activating protein GIT1 OS=Homo sapiens GN=GIT1 PE=1 SV=1	A0A0C4DGN6_HUMAN (+3)	83 kDa	2	4	1	1
Protein KRI1 homolog OS=Homo sapiens GN=KRI1 PE=1 SV=3	KRI1_HUMAN (+2)	83 kDa	1	2	0	1
WASH complex subunit 7 OS=Homo sapiens GN=KIAA1033 PE=1 SV=1	A0A087X256_HUMAN (+2)	137 kDa	1	2	0	1
RNA-binding protein 27 OS=Homo sapiens GN=RBM27 PE=1 SV=2	RBM27_HUMAN	119 kDa	1	3	1	1
Adenylate kinase isoenzyme 6 OS=Homo sapiens GN=TAF9 PE=1 SV=1	A0A087WVD7_HUMAN (+1)	13 kDa	1	2	0	1
ER membrane protein complex subunit 8 OS=Homo sapiens GN=EMC8 PE=1 SV=1	EMC8_HUMAN (+1)	24 kDa	1	2	0	1
Chromosome 9 open reading frame 32, isoform CRA_a OS=Homo sapiens GN=C9orf32 PE=4 SV=1	A0A024R8E4_HUMAN (+1)	25 kDa	1	2	0	1
COMM domain-containing protein 5 OS=Homo sapiens GN=COMMD5 PE=1 SV=1	COMD5_HUMAN	25 kDa	1	2	0	1
Proteasome subunit beta type-6 OS=Homo sapiens GN=PSMB6 PE=1 SV=4	PSB6_HUMAN (+1)	25 kDa	1	2	0	1
Yes-associated protein 1, 65kDa, isoform CRA_b OS=Homo sapiens GN=YAP1 PE=4 SV=1	A0A024R3E4_HUMAN (+1)	49 kDa	0	2	1	1
Eukaryotic translation initiation factor 2D OS=Homo sapiens GN=EIF2D PE=1 SV=3	EIF2D_HUMAN	65 kDa	1	2	0	1
Protein transport protein Sec23B OS=Homo sapiens GN=SEC23B PE=1 SV=2	SC23B_HUMAN (+2)	86 kDa	0	2	1	1
CCR4-NOT transcription complex subunit 11 OS=Homo sapiens GN=CNOT11 PE=1 SV=1	CNO11_HUMAN (+1)	55 kDa	1	2	0	1
Nuclear factor 1 OS=Homo sapiens PE=2 SV=1	B7Z4T6_HUMAN (+2)	56 kDa	1	2	0	1
Eyes absent homolog OS=Homo sapiens PE=2 SV=1	B4DIV6_HUMAN (+5)	62 kDa	0	2	1	1
Beta-1,4-galactosyltransferase 5 OS=Homo sapiens GN=B4GALT5 PE=2 SV=1	B4GT5_HUMAN (+1)	45 kDa	1	2	0	1
Erlin-1 OS=Homo sapiens GN=ERLIN1 PE=1 SV=1	ERLN1_HUMAN (+2)	39 kDa	0	2	1	1
Rab-like protein 3 OS=Homo sapiens GN=RABL3 PE=1 SV=1	RABL3_HUMAN	26 kDa	1	2	0	1
Phosphoenolpyruvate carboxykinase [GTP], mitochondrial OS=Homo sapiens GN=PCK2 PE=1 SV=3	PCKGM_HUMAN (+1)	71 kDa	1	2	0	1
Trafficking protein particle complex subunit 5 OS=Homo sapiens GN=TRAPPC5 PE=1 SV=1	TPPC5_HUMAN	21 kDa	1	2	0	1
Ubiquitin conjugation factor E4 B OS=Homo sapiens GN=UBE4B PE=1 SV=1	UBE4B_HUMAN (+1)	146 kDa	0	2	1	1
DNA mismatch repair protein Msh3 OS=Homo sapiens GN=MSH3 PE=1 SV=4	MSH3_HUMAN (+1)	127 kDa	0	2	1	1
Ribonucleoside-diphosphate reductase OS=Homo sapiens PE=2 SV=1	B4DNN4_HUMAN (+3)	86 kDa	0	2	1	1
F-box/WD repeat-containing protein 11 OS=Homo sapiens GN=FBXW11 PE=1 SV=1	FBW1B_HUMAN (+1)	62 kDa	0	2	1	1
Nuclear-interacting partner of ALK OS=Homo sapiens GN=ZC3HC1 PE=1 SV=1	C9J0I9_HUMAN (+1)	51 kDa	1	2	0	1
Protein phosphatase 1, regulatory (Inhibitor) subunit 13 like, isoform CRA_a OS=Homo sapiens GN=PPP1R13L PE=4 SV=1	A0A024R0Q5_HUMAN (+1)	89 kDa	1	2	0	1
Digestive organ expansion factor homolog OS=Homo sapiens GN=DIEXF PE=1 SV=2	DIEXF_HUMAN (+1)	87 kDa	1	2	0	1
Regulatory-associated protein of mTOR OS=Homo sapiens GN=RPTOR PE=1 SV=1	RPTOR_HUMAN	149 kDa	1	2	0	1
Alpha-2-HS-glycoprotein OS=Homo sapiens GN=AHSG PE=1 SV=1	FETUA_HUMAN (+2)	39 kDa	1	2	0	1
Alpha/beta hydrolase domain-containing protein 14B OS=Homo sapiens GN=ABHD14B PE=1 SV=1	ABHEB_HUMAN (+4)	22 kDa	1	2	0	1
Vacuolar protein sorting-associated protein 51 homolog OS=Homo sapiens GN=VPS51 PE=1 SV=2	VPS51_HUMAN	86 kDa	1	2	0	1
Protein VPRBP OS=Homo sapiens GN=VPRBP PE=1 SV=3	VPRBP_HUMAN	169 kDa	1	2	0	1
Peroxiredoxin-1 (Fragment) OS=Homo sapiens GN=PRDX1 PE=1 SV=1	A0A0A0MSI0_HUMAN (+1)	19 kDa	41	43	2	0.977273
Protein AHNAK2 OS=Homo sapiens GN=AHNAK2 PE=1 SV=2	AHNK2_HUMAN	617 kDa	55	68	14	0.971429
Heterogeneous nuclear ribonucleoprotein M OS=Homo sapiens GN=HNRNPM PE=1 SV=3	HNRPM_HUMAN	78 kDa	15	27	12	0.964286
Eukaryotic translation initiation factor 3 subunit L OS=Homo sapiens GN=EIF3L PE=1 SV=1	B0QY89_HUMAN (+1)	71 kDa	9	21	12	0.954545
T-complex protein 1 subunit beta OS=Homo sapiens GN=CCT2 PE=1 SV=4	TCPB_HUMAN (+1)	57 kDa	9	20	11	0.952381
ATP-dependent RNA helicase DDX39A OS=Homo sapiens GN=DDX39A PE=1 SV=2	DX39A_HUMAN	49 kDa	8	17	9	0.944444
Cortactin isoform a variant (Fragment) OS=Homo sapiens PE=1 SV=1	Q53HG7_HUMAN (+1)	62 kDa	34	67	36	0.943662
Acetyl-CoA carboxylase 1 OS=Homo sapiens GN=ACACA PE=1 SV=2	ACACA_HUMAN (+1)	266 kDa	28	61	36	0.938462
Methionine--tRNA ligase, cytoplasmic OS=Homo sapiens GN=MARS PE=1 SV=2	SYMC_HUMAN (+1)	101 kDa	9	14	5	0.933333
Eukaryotic translation initiation factor 4 gamma 3 OS=Homo sapiens GN=EIF4G3 PE=1 SV=1	A0A0A0MSA7_HUMAN (+4)	181 kDa	6	14	8	0.933333
Cell growth-inhibiting protein 34 OS=Homo sapiens PE=2 SV=1	Q08ES8_HUMAN (+2)	20 kDa	12	13	1	0.928571
BRCA1-associated protein OS=Homo sapiens GN=BRAP PE=1 SV=2	BRAP_HUMAN (+3)	67 kDa	9	13	4	0.928571
Coronin OS=Homo sapiens GN=CORO1C PE=3 SV=1	A0A024RBI5_HUMAN (+4)	53 kDa	4	13	9	0.928571
Monofunctional C1-tetrahydrofolate synthase, mitochondrial OS=Homo sapiens GN=MTHFD1L PE=1 SV=1	A0A087WVM4_HUMAN (+2)	99 kDa	8	12	4	0.923077
60S ribosomal protein L36 OS=Homo sapiens GN=RPL36 PE=1 SV=3	RL36_HUMAN	12 kDa	22	23	2	0.92
Histone acetyltransferase type B catalytic subunit OS=Homo sapiens GN=HAT1 PE=1 SV=1	HAT1_HUMAN	50 kDa	5	11	6	0.916667
Phenylalanine--tRNA ligase alpha subunit OS=Homo sapiens GN=FARSA PE=1 SV=1	K7ER00_HUMAN (+2)	62 kDa	3	11	8	0.916667
Ribosomal protein L18, isoform CRA_c OS=Homo sapiens GN=RPL18 PE=4 SV=1	A0A024QZD1_HUMAN (+3)	22 kDa	11	11	0	0.916667
60S ribosomal protein L13 OS=Homo sapiens GN=RPL13 PE=2 SV=1	A8K4C8_HUMAN (+2)	24 kDa	5	20	16	0.909091
HBS1-like protein OS=Homo sapiens GN=HBS1L PE=1 SV=1	HBS1L_HUMAN (+2)	75 kDa	5	10	5	0.909091
Myosin, heavy polypeptide 9, non-muscle, isoform CRA_a OS=Homo sapiens GN=MYH9 PE=4 SV=1	A0A024R1N1_HUMAN (+1)	227 kDa	134	288	183	0.90566
Cell growth-regulating nucleolar protein OS=Homo sapiens GN=LYAR PE=1 SV=2	LYAR_HUMAN	44 kDa	32	45	17	0.9
Protein ELYS OS=Homo sapiens GN=AHCTF1 PE=1 SV=3	ELYS_HUMAN	253 kDa	6	9	3	0.9
Insulin-like growth factor 2 mRNA-binding protein 3 OS=Homo sapiens GN=IGF2BP3 PE=1 SV=2	IF2B3_HUMAN	64 kDa	3	9	6	0.9
Eukaryotic translation initiation factor 3 subunit D OS=Homo sapiens GN=EIF3D PE=1 SV=1	EIF3D_HUMAN	64 kDa	4	9	5	0.9
Dihydropyrimidinase-like 2 variant (Fragment) OS=Homo sapiens PE=2 SV=1	Q59GB4_HUMAN	68 kDa	4	9	5	0.9
Elongation factor 1-alpha 1 OS=Homo sapiens GN=EEF1A1 PE=1 SV=1	EF1A1_HUMAN (+7)	50 kDa	73	125	65	0.899281
5'-3' exoribonuclease 1 OS=Homo sapiens GN=XRN1 PE=1 SV=1	XRN1_HUMAN	194 kDa	9	24	17	0.888889
WD repeat domain 3, isoform CRA_b OS=Homo sapiens GN=WDR3 PE=2 SV=1	Q5TDG3_HUMAN (+1)	106 kDa	16	24	10	0.888889
Chromodomain-helicase-DNA-binding protein 1 OS=Homo sapiens GN=CHD1 PE=1 SV=2	CHD1_HUMAN	197 kDa	10	16	7	0.888889
Voltage-dependent anion channel 2, isoform CRA_a OS=Homo sapiens GN=VDAC2 PE=4 SV=1	A0A024QZN9_HUMAN (+3)	34 kDa	3	8	5	0.888889
Nuclear pore complex protein Nup85 OS=Homo sapiens GN=NUP85 PE=1 SV=1	NUP85_HUMAN	75 kDa	4	8	4	0.888889
Thioredoxin reductase 1 OS=Homo sapiens GN=TXNRD1 PE=3 SV=1	A0A024RBK9_HUMAN (+8)	68 kDa	4	8	4	0.888889
Glutaminase kidney isoform, mitochondrial OS=Homo sapiens GN=GLS PE=1 SV=1	GLSK_HUMAN (+1)	73 kDa	3	8	5	0.888889
SEC16A protein (Fragment) OS=Homo sapiens GN=SEC16A PE=2 SV=1	A4QN18_HUMAN (+4)	211 kDa	4	8	4	0.888889
Phosphoacetylglucosamine mutase OS=Homo sapiens GN=PGM3 PE=1 SV=1	AGM1_HUMAN (+1)	60 kDa	4	8	4	0.888889
Importin subunit alpha-5 OS=Homo sapiens GN=KPNA1 PE=1 SV=3	IMA5_HUMAN (+1)	60 kDa	5	8	3	0.888889
Calpain 2, large [catalytic] subunit variant (Fragment) OS=Homo sapiens PE=2 SV=1	Q59EF6_HUMAN	83 kDa	18	31	16	0.885714
Calcium-binding mitochondrial carrier protein Aralar2 OS=Homo sapiens GN=SLC25A13 PE=1 SV=2	CMC2_HUMAN (+1)	74 kDa	6	15	10	0.882353
Leucine-rich repeat-containing protein 40 OS=Homo sapiens GN=LRRC40 PE=1 SV=1	LRC40_HUMAN	68 kDa	7	15	9	0.882353
Coatomer subunit gamma-1 OS=Homo sapiens GN=COPG1 PE=1 SV=1	COPG1_HUMAN	98 kDa	16	21	7	0.875
GMP synthase [glutamine-hydrolyzing] OS=Homo sapiens GN=GMPS PE=1 SV=1	GUAA_HUMAN (+2)	77 kDa	7	14	8	0.875
Vesicle-fusing ATPase OS=Homo sapiens GN=NSF PE=1 SV=3	NSF_HUMAN (+5)	83 kDa	7	14	8	0.875
Tubulin tyrosine ligase-like family, member 12, isoform CRA_a OS=Homo sapiens GN=TTLL12 PE=4 SV=1	A0A024R4U3_HUMAN (+1)	74 kDa	9	14	6	0.875
HCG24487, isoform CRA_c OS=Homo sapiens GN=hCG_24487 PE=3 SV=1	A0A024R261_HUMAN (+5)	21 kDa	7	7	0	0.875
Probable ATP-dependent RNA helicase DDX52 OS=Homo sapiens GN=DDX52 PE=1 SV=3	DDX52_HUMAN (+1)	68 kDa	3	7	4	0.875
60S ribosomal protein L27a OS=Homo sapiens GN=RPL27A PE=1 SV=1	E9PJD9_HUMAN (+2)	10 kDa	7	7	0	0.875
Drebrin-like protein OS=Homo sapiens GN=DBNL PE=1 SV=1	DBNL_HUMAN (+3)	48 kDa	4	7	3	0.875
Multiple C2 and transmembrane domain-containing protein 2 OS=Homo sapiens GN=MCTP2 PE=1 SV=3	MCTP2_HUMAN	100 kDa	6	7	1	0.875
Arginine and glutamate-rich protein 1 OS=Homo sapiens GN=ARGLU1 PE=1 SV=1	ARGL1_HUMAN (+1)	33 kDa	10	20	12	0.869565
Transgelin variant (Fragment) OS=Homo sapiens PE=2 SV=1	Q53GC9_HUMAN (+3)	21 kDa	21	20	1	0.869565
E2/E3 hybrid ubiquitin-protein ligase UBE2O OS=Homo sapiens GN=UBE2O PE=1 SV=3	UBE2O_HUMAN	141 kDa	9	24	18	0.857143
Signal transducer and activator of transcription 1-alpha/beta OS=Homo sapiens GN=STAT1 PE=1 SV=2	STAT1_HUMAN	87 kDa	10	18	10	0.857143
V-Ki-ras2 Kirsten rat sarcoma viral oncogene homolog, isoform CRA_b OS=Homo sapiens GN=KRAS PE=1 SV=1	A0A024RAV5_HUMAN	21 kDa	6	6	0	0.857143
Replication factor C (Activator 1) 3, 38kDa, isoform CRA_a OS=Homo sapiens GN=RFC3 PE=4 SV=1	A0A024RDQ8_HUMAN (+3)	41 kDa	2	6	4	0.857143
Kinesin-like protein OS=Homo sapiens GN=KIF23 PE=1 SV=1	H7BYN4_HUMAN (+1)	109 kDa	6	6	0	0.857143
Inositol hexakisphosphate and diphosphoinositol-pentakisphosphate kinase 2 OS=Homo sapiens GN=PPIP5K2 PE=1 SV=1	A0A087WZV0_HUMAN (+2)	144 kDa	5	6	1	0.857143
Serine/threonine-protein kinase PLK OS=Homo sapiens PE=2 SV=1	B2R841_HUMAN (+1)	68 kDa	3	6	3	0.857143
Poly (ADP-ribose) polymerase family, member 12, isoform CRA_b OS=Homo sapiens GN=ZC3HDC1 PE=4 SV=1	A4D1T0_HUMAN (+1)	79 kDa	2	6	4	0.857143
Aldehyde dehydrogenase, mitochondrial OS=Homo sapiens GN=ALDH2 PE=1 SV=2	ALDH2_HUMAN (+1)	56 kDa	5	6	1	0.857143
Inositol 1,4,5-trisphosphate receptor type 3 OS=Homo sapiens GN=ITPR3 PE=1 SV=2	ITPR3_HUMAN	304 kDa	5	6	1	0.857143
Elongation factor 1-alpha 2 OS=Homo sapiens GN=EEF1A2 PE=1 SV=1	EF1A2_HUMAN	50 kDa	50	78	40	0.857143
Filamin A OS=Homo sapiens GN=FLNA PE=1 SV=1	Q60FE5_HUMAN (+1)	278 kDa	527	1365	1075	0.851528
Tubulin beta-2A chain OS=Homo sapiens GN=TUBB2A PE=1 SV=1	TBB2A_HUMAN	50 kDa	113	192	112	0.849558
Microtubule-actin cross-linking factor 1, isoforms 1/2/3/5 OS=Homo sapiens GN=MACF1 PE=1 SV=1	H3BPE1_HUMAN (+1)	857 kDa	26	28	6	0.848485
Eukaryotic translation initiation factor 3 subunit B OS=Homo sapiens GN=EIF3S9 PE=3 SV=1	A0A024R821_HUMAN (+3)	92 kDa	6	11	6	0.846154
Synembryn-A OS=Homo sapiens GN=RIC8A PE=1 SV=3	RIC8A_HUMAN	60 kDa	7	11	5	0.846154
Serine hydroxymethyltransferase OS=Homo sapiens GN=SHMT2 PE=3 SV=1	A0A024RB99_HUMAN (+3)	53 kDa	7	11	5	0.846154
Filamin-A OS=Homo sapiens GN=FLNA PE=1 SV=4	FLNA_HUMAN	281 kDa	540	1388	1102	0.844796
Testis derived transcript (3 LIM domains) OS=Homo sapiens GN=TES PE=4 SV=1	A4D0U5_HUMAN (+2)	48 kDa	14	21	10	0.84
Tubulin, beta 2C OS=Homo sapiens GN=TUBB2C PE=2 SV=1	Q8IZ29_HUMAN (+2)	50 kDa	128	222	137	0.834586
Protein Red OS=Homo sapiens GN=IK PE=1 SV=3	RED_HUMAN (+3)	66 kDa	12	20	11	0.833333
40S ribosomal protein S9 OS=Homo sapiens GN=RPS9 PE=3 SV=1	A0A024R4M0_HUMAN (+1)	23 kDa	17	15	0	0.833333
ATP-dependent RNA helicase DDX19A OS=Homo sapiens GN=DDX19A PE=1 SV=1	DD19A_HUMAN (+2)	54 kDa	6	10	5	0.833333
26S protease regulatory subunit 4 OS=Homo sapiens GN=PSMC1 PE=1 SV=1	PRS4_HUMAN (+2)	49 kDa	3	10	8	0.833333
Phospholipase A-2-activating protein OS=Homo sapiens GN=PLAA PE=1 SV=1	E5RIM3_HUMAN (+1)	67 kDa	5	10	6	0.833333
Leucine zipper protein 1, isoform CRA_a OS=Homo sapiens GN=LUZP1 PE=4 SV=1	A0A024RAC0_HUMAN (+1)	120 kDa	4	10	7	0.833333
U4/U6 small nuclear ribonucleoprotein Prp31 OS=Homo sapiens GN=PRPF31 PE=1 SV=1	E7EVX8_HUMAN (+2)	55 kDa	2	5	3	0.833333
Kinesin-like protein KIF14 OS=Homo sapiens GN=KIF14 PE=1 SV=1	KIF14_HUMAN	186 kDa	1	5	4	0.833333
Protein arginine N-methyltransferase 3 OS=Homo sapiens GN=PRMT3 PE=1 SV=3	ANM3_HUMAN	60 kDa	1	5	4	0.833333
Cystathionine beta-synthase OS=Homo sapiens PE=2 SV=1	B7Z2D6_HUMAN (+1)	56 kDa	3	5	2	0.833333
Pre-mRNA-splicing factor SLU7 OS=Homo sapiens GN=SLU7 PE=1 SV=2	SLU7_HUMAN (+1)	68 kDa	1	5	4	0.833333
Probable 28S rRNA (cytosine(4447)-C(5))-methyltransferase OS=Homo sapiens GN=NOP2 PE=1 SV=1	A0A087WV73_HUMAN (+1)	94 kDa	3	5	2	0.833333
Caprin-1 OS=Homo sapiens GN=CAPRIN1 PE=1 SV=1	A0A087X082_HUMAN	73 kDa	3	5	2	0.833333
Nuclear export mediator factor NEMF OS=Homo sapiens GN=NEMF PE=1 SV=4	NEMF_HUMAN	123 kDa	2	5	3	0.833333
Probable ATP-dependent RNA helicase DDX6 OS=Homo sapiens GN=DDX6 PE=1 SV=2	DDX6_HUMAN (+1)	54 kDa	2	5	3	0.833333
Mitochondrial elongation factor G OS=Homo sapiens PE=3 SV=1	E5KND5_HUMAN (+1)	83 kDa	1	5	4	0.833333
Beta 5-tubulin OS=Homo sapiens GN=TUBB PE=1 SV=1	Q5SU16_HUMAN (+3)	50 kDa	130	223	137	0.83209
Epididymis secretory protein Li 52 OS=Homo sapiens GN=HEL-S-52 PE=2 SV=1	V9HWG7_HUMAN (+1)	66 kDa	12	24	16	0.827586
Epididymis secretory sperm binding protein Li 124m OS=Homo sapiens GN=HEL-S-124m PE=2 SV=1	V9HW84_HUMAN (+3)	74 kDa	13	19	9	0.826087
Glycogen phosphorylase, liver form OS=Homo sapiens GN=PYGL PE=1 SV=4	PYGL_HUMAN	97 kDa	19	23	8	0.821429
26S protease regulatory subunit 6A OS=Homo sapiens GN=PSMC3 PE=1 SV=3	PRS6A_HUMAN (+2)	49 kDa	5	9	5	0.818182
Syntaxin-binding protein 1 OS=Homo sapiens GN=STXBP1 PE=1 SV=1	STXB1_HUMAN (+2)	68 kDa	5	9	5	0.818182
DEAD (Asp-Glu-Ala-Asp) box polypeptide 48, isoform CRA_a OS=Homo sapiens GN=DDX48 PE=3 SV=1	A0A024R8W0_HUMAN (+1)	47 kDa	6	9	4	0.818182
14-3-3 protein gamma OS=Homo sapiens GN=YWHAG PE=1 SV=2	1433G_HUMAN	28 kDa	1	9	9	0.818182
tRNA (cytosine(34)-C(5))-methyltransferase OS=Homo sapiens GN=NSUN2 PE=1 SV=2	NSUN2_HUMAN	86 kDa	31	40	17	0.816327
Triple functional domain protein OS=Homo sapiens GN=TRIO PE=1 SV=2	TRIO_HUMAN	347 kDa	16	26	15	0.8125
40S ribosomal protein S8 OS=Homo sapiens GN=RPS8 PE=2 SV=1	Q5JR94_HUMAN (+1)	24 kDa	12	13	3	0.8125
ELKS/Rab6-interacting/CAST family member 1 OS=Homo sapiens GN=ERC1 PE=1 SV=1	G8JLD3_HUMAN (+2)	125 kDa	2	13	13	0.8125
40S ribosomal protein S25 OS=Homo sapiens GN=RPS25 PE=1 SV=1	RS25_HUMAN	14 kDa	14	13	1	0.8125
PDZ and LIM domain 5, isoform CRA_c OS=Homo sapiens GN=PDLIM5 PE=4 SV=1	A0A024RDE8_HUMAN (+1)	64 kDa	18	34	23	0.809524
Cullin-4B OS=Homo sapiens GN=CUL4B PE=1 SV=4	CUL4B_HUMAN (+1)	104 kDa	11	17	9	0.809524
RAB8A, member RAS oncogene family, isoform CRA_a OS=Homo sapiens GN=RAB8A PE=3 SV=1	A0A024R7I3_HUMAN (+1)	24 kDa	19	17	1	0.809524
Junction plakoglobin, isoform CRA_a OS=Homo sapiens GN=JUP PE=4 SV=1	A0A024R1X8_HUMAN (+1)	82 kDa	14	24	15	0.8
Heterogeneous nuclear ribonucleoprotein H OS=Homo sapiens GN=HNRNPH1 PE=1 SV=1	E9PCY7_HUMAN (+2)	47 kDa	13	24	16	0.8
Zinc finger CCCH domain-containing protein 15 OS=Homo sapiens GN=ZC3H15 PE=1 SV=1	ZC3HF_HUMAN (+1)	49 kDa	9	16	10	0.8
Heterogeneous nuclear ribonucleoprotein K, isoform CRA_d OS=Homo sapiens GN=HNRPK PE=4 SV=1	A0A024R228_HUMAN (+4)	51 kDa	10	16	9	0.8
UDP-glucose 6-dehydrogenase OS=Homo sapiens GN=UGDH PE=1 SV=1	UGDH_HUMAN	55 kDa	6	16	13	0.8
Switch-associated protein 70 OS=Homo sapiens GN=SWAP70 PE=1 SV=1	SWP70_HUMAN	69 kDa	10	12	4	0.8
DnaJ homolog subfamily C member 21 OS=Homo sapiens GN=DNAJC21 PE=1 SV=2	DJC21_HUMAN	62 kDa	6	12	8	0.8
Ribosomal biogenesis protein LAS1L OS=Homo sapiens GN=LAS1L PE=1 SV=2	LAS1L_HUMAN	83 kDa	9	12	5	0.8
Guanine nucleotide-binding protein G(k) subunit alpha OS=Homo sapiens GN=GNAI3 PE=1 SV=3	GNAI3_HUMAN	41 kDa	9	16	10	0.8
Serine/threonine-protein kinase 10 OS=Homo sapiens GN=STK10 PE=1 SV=1	STK10_HUMAN	112 kDa	5	8	4	0.8
Serrate RNA effector molecule homolog OS=Homo sapiens GN=SRRT PE=1 SV=1	SRRT_HUMAN	101 kDa	3	8	6	0.8
Farnesyl pyrophosphate synthase OS=Homo sapiens GN=FDPS PE=1 SV=4	FPPS_HUMAN	48 kDa	4	8	5	0.8
Ras-related protein Rab-35 OS=Homo sapiens GN=RAB35 PE=1 SV=1	RAB35_HUMAN	23 kDa	8	8	1	0.8
Protein kinase, cAMP-dependent, regulatory, type II, alpha, isoform CRA_a OS=Homo sapiens GN=PRKAR2A PE=4 SV=1	A0A024R2W3_HUMAN (+2)	46 kDa	0	4	4	0.8
Signal recognition particle receptor beta subunit OS=Homo sapiens GN=SRPRB PE=2 SV=1	Q549N5_HUMAN (+1)	30 kDa	4	4	0	0.8
Nucleolar complex protein 2 homolog OS=Homo sapiens GN=NOC2L PE=1 SV=4	NOC2L_HUMAN (+1)	85 kDa	2	4	2	0.8
Lipoma-preferred partner OS=Homo sapiens GN=LPP PE=1 SV=1	A0A087WZF1_HUMAN (+3)	63 kDa	1	4	3	0.8
DNA ligase OS=Homo sapiens PE=2 SV=1	B7Z6I3_HUMAN (+1)	82 kDa	3	4	1	0.8
Polypyrimidine tract binding protein 1, isoform CRA_b OS=Homo sapiens GN=PTBP1 PE=1 SV=4	A6NLN1_HUMAN (+1)	57 kDa	3	4	1	0.8
Lysophosphatidylcholine acyltransferase 1 OS=Homo sapiens GN=LPCAT1 PE=1 SV=2	PCAT1_HUMAN	59 kDa	3	4	1	0.8
Ras-related protein Rap-2c OS=Homo sapiens GN=RAP2C PE=1 SV=1	RAP2C_HUMAN	21 kDa	3	4	1	0.8
Ran-binding protein 3 OS=Homo sapiens GN=RANBP3 PE=1 SV=1	RANB3_HUMAN (+4)	60 kDa	0	4	4	0.8
Calcium/calmodulin-dependent 3',5'-cyclic nucleotide phosphodiesterase 1A OS=Homo sapiens GN=PDE1A PE=2 SV=2	PDE1A_HUMAN	61 kDa	3	4	1	0.8
AFG3-like protein 2 OS=Homo sapiens GN=AFG3L2 PE=1 SV=2	AFG32_HUMAN	89 kDa	1	4	3	0.8
Structural maintenance of chromosomes protein OS=Homo sapiens PE=2 SV=1	B0AZQ4_HUMAN (+2)	142 kDa	3	4	1	0.8
Insulin-like growth factor 2 mRNA binding protein 1, isoform CRA_a OS=Homo sapiens GN=IGF2BP1 PE=4 SV=1	D3DTW3_HUMAN (+1)	48 kDa	3	4	1	0.8
Sorting nexin-2 OS=Homo sapiens GN=SNX2 PE=1 SV=2	SNX2_HUMAN (+3)	58 kDa	0	4	4	0.8
RAB5A, member RAS oncogene family, isoform CRA_a OS=Homo sapiens GN=RAB5A PE=3 SV=1	A0A024R2K1_HUMAN (+1)	24 kDa	4	4	0	0.8
60S ribosomal protein L10a OS=Homo sapiens GN=RPL10A PE=1 SV=2	RL10A_HUMAN	25 kDa	64	53	2	0.791045
Coronin OS=Homo sapiens GN=CORO1B PE=3 SV=1	A0A024R5K1_HUMAN (+1)	54 kDa	21	37	25	0.787234
Rab-like protein 6 OS=Homo sapiens GN=RABL6 PE=1 SV=2	RABL6_HUMAN	80 kDa	7	11	6	0.785714
Cytosolic phospholipase A2 OS=Homo sapiens GN=PLA2G4A PE=1 SV=2	PA24A_HUMAN (+1)	85 kDa	11	18	11	0.782609
Elongation factor 1-gamma OS=Homo sapiens GN=EEF1G PE=1 SV=3	EF1G_HUMAN (+1)	50 kDa	13	25	18	0.78125
SH3 and PX domain-containing protein 2B OS=Homo sapiens GN=SH3PXD2B PE=1 SV=3	SPD2B_HUMAN	102 kDa	10	14	7	0.777778
Importin subunit alpha OS=Homo sapiens PE=2 SV=1	A8K7D9_HUMAN (+3)	58 kDa	8	14	9	0.777778
ATP-binding cassette sub-family D member 3 OS=Homo sapiens GN=ABCD3 PE=1 SV=1	ABCD3_HUMAN (+1)	75 kDa	5	7	3	0.777778
Lysine-rich nucleolar protein 1 OS=Homo sapiens GN=KNOP1 PE=1 SV=1	KNOP1_HUMAN	52 kDa	4	7	4	0.777778
Heterogeneous nuclear ribonucleoprotein L OS=Homo sapiens GN=HNRNPL PE=1 SV=2	HNRPL_HUMAN (+3)	64 kDa	4	7	4	0.777778
Basic leucine zipper and W2 domains 1, isoform CRA_a OS=Homo sapiens GN=BZW1 PE=4 SV=1	A0A024R3Z6_HUMAN (+2)	48 kDa	3	7	5	0.777778
Exocyst complex component 1, isoform CRA_b OS=Homo sapiens GN=EXOC1 PE=4 SV=1	A0A024RDA9_HUMAN (+1)	102 kDa	7	7	1	0.777778
ATP synthase subunit O, mitochondrial OS=Homo sapiens GN=ATP5O PE=1 SV=1	ATPO_HUMAN	23 kDa	8	7	0	0.777778
Coatomer subunit gamma-2 OS=Homo sapiens GN=COPG2 PE=1 SV=1	COPG2_HUMAN	98 kDa	5	7	3	0.777778
Heterogeneous nuclear ribonucleoprotein H2 OS=Homo sapiens GN=HNRNPH2 PE=1 SV=1	HNRH2_HUMAN	49 kDa	12	21	14	0.777778
DNA replication licensing factor MCM6 OS=Homo sapiens GN=MCM6 PE=1 SV=1	MCM6_HUMAN (+1)	93 kDa	25	31	14	0.775
cDNA FLJ56274, highly similar to Transketolase (EC 2.2.1.1) OS=Homo sapiens PE=2 SV=1	B4E022_HUMAN	63 kDa	42	78	58	0.772277
DEAD (Asp-Glu-Ala-Asp) box polypeptide 18, isoform CRA_b OS=Homo sapiens GN=DDX18 PE=3 SV=1	A0A024RAH8_HUMAN (+1)	75 kDa	14	20	11	0.769231
Chromodomain-helicase-DNA-binding protein 8 OS=Homo sapiens GN=CHD8 PE=1 SV=5	CHD8_HUMAN	291 kDa	8	10	4	0.769231
Dynamin-2 OS=Homo sapiens GN=DNM2 PE=1 SV=2	DYN2_HUMAN	98 kDa	9	10	3	0.769231
Importin subunit alpha OS=Homo sapiens PE=2 SV=1	B4DII5_HUMAN (+2)	60 kDa	7	10	5	0.769231
Aminopeptidase B OS=Homo sapiens GN=RNPEP PE=4 SV=1	Q7RU04_HUMAN	73 kDa	5	10	7	0.769231
Melanoma antigen family D, 2, isoform CRA_a OS=Homo sapiens GN=MAGED2 PE=4 SV=1	A0A024R9Y7_HUMAN (+1)	65 kDa	5	10	7	0.769231
HCG2032701, isoform CRA_a OS=Homo sapiens GN=hCG_2032701 PE=4 SV=1	A0A024R3J7_HUMAN (+1)	80 kDa	8	10	4	0.769231
Serine/threonine-protein kinase N2 OS=Homo sapiens GN=PKN2 PE=1 SV=1	PKN2_HUMAN	112 kDa	11	13	5	0.764706
Arginine--tRNA ligase, cytoplasmic OS=Homo sapiens GN=RARS PE=1 SV=2	SYRC_HUMAN	75 kDa	17	32	24	0.761905
Transcription elongation factor B (SIII), polypeptide 3 (110kDa, elongin A), isoform CRA_a OS=Homo sapiens GN=TCEB3 PE=1 SV=1	A0A024RAC6_HUMAN (+1)	87 kDa	25	32	16	0.761905
ATPase family AAA domain-containing protein 3A OS=Homo sapiens GN=ATAD3A PE=1 SV=2	ATD3A_HUMAN	71 kDa	10	16	10	0.761905
ATP-binding cassette, sub-family F (GCN20), member 2 OS=Homo sapiens GN=ABCF2 PE=3 SV=1	A0A090N7X1_HUMAN (+2)	71 kDa	13	22	15	0.758621
D-3-phosphoglycerate dehydrogenase OS=Homo sapiens GN=PHGDH PE=1 SV=4	SERA_HUMAN	57 kDa	17	28	19	0.756757
ATP-dependent RNA helicase DDX3X OS=Homo sapiens GN=DDX3X PE=1 SV=1	A0A0D9SFB3_HUMAN (+4)	71 kDa	27	34	17	0.755556
Eukaryotic peptide chain release factor subunit 1 OS=Homo sapiens GN=ETF1 PE=1 SV=3	ERF1_HUMAN	49 kDa	11	15	8	0.75
HCG1994130, isoform CRA_a OS=Homo sapiens GN=hCG_1994130 PE=2 SV=1	B2R4W8_HUMAN (+2)	15 kDa	11	9	0	0.75
Vesicle transport-related protein isoform a variant (Fragment) OS=Homo sapiens PE=2 SV=1	Q53GW1_HUMAN (+1)	72 kDa	2	6	5	0.75
Kinesin-like protein OS=Homo sapiens PE=2 SV=1	A8K3S3_HUMAN (+1)	81 kDa	3	6	4	0.75
U4/U6 small nuclear ribonucleoprotein Prp4 OS=Homo sapiens GN=PRPF4 PE=1 SV=2	PRP4_HUMAN (+4)	58 kDa	3	6	4	0.75
NEDD8-activating enzyme E1 regulatory subunit OS=Homo sapiens GN=NAE1 PE=1 SV=1	ULA1_HUMAN	60 kDa	3	6	4	0.75
Putative RNA-binding protein 15 OS=Homo sapiens GN=RBM15 PE=1 SV=1	A0A087WWP4_HUMAN (+1)	102 kDa	2	3	1	0.75
Bromodomain adjacent to zinc finger domain protein 2B OS=Homo sapiens GN=BAZ2B PE=1 SV=3	BAZ2B_HUMAN	240 kDa	2	3	1	0.75
Crn-related protein kim1 OS=Homo sapiens PE=2 SV=1	Q71SV8_HUMAN (+1)	100 kDa	1	3	2	0.75
Succinyl-CoA ligase subunit beta OS=Homo sapiens PE=2 SV=1	B4DRV2_HUMAN (+6)	44 kDa	2	3	1	0.75
RAB34, member RAS oncogene family, isoform CRA_b OS=Homo sapiens GN=RAB34 PE=3 SV=1	A0A024QZ68_HUMAN (+3)	29 kDa	2	3	1	0.75
General transcription factor 3C polypeptide 3 OS=Homo sapiens GN=GTF3C3 PE=1 SV=1	TF3C3_HUMAN	101 kDa	3	3	0	0.75
Centrosomal protein of 55 kDa OS=Homo sapiens GN=CEP55 PE=1 SV=3	CEP55_HUMAN (+1)	54 kDa	3	3	0	0.75
Probable ATP-dependent RNA helicase DHX37 OS=Homo sapiens GN=DHX37 PE=1 SV=1	DHX37_HUMAN (+1)	130 kDa	3	3	0	0.75
Transforming growth factor-beta-induced protein ig-h3 OS=Homo sapiens GN=TGFBI PE=1 SV=1	BGH3_HUMAN (+1)	75 kDa	0	3	3	0.75
Leukocyte elastase inhibitor OS=Homo sapiens GN=SERPINB1 PE=1 SV=1	ILEU_HUMAN (+2)	43 kDa	0	3	3	0.75
CROP protein (Fragment) OS=Homo sapiens GN=CROP PE=2 SV=1	Q6PKC2_HUMAN (+1)	27 kDa	1	3	2	0.75
Spermatogenesis associated, serine-rich 2, isoform CRA_a OS=Homo sapiens GN=SPATS2 PE=4 SV=1	A0A024R101_HUMAN (+1)	60 kDa	2	3	1	0.75
Isocitrate dehydrogenase [NAD] subunit, mitochondrial OS=Homo sapiens GN=IDH3B PE=1 SV=1	A0A087WZN1_HUMAN (+1)	42 kDa	1	3	2	0.75
Cytosolic non-specific dipeptidase OS=Homo sapiens GN=CNDP2 PE=1 SV=2	CNDP2_HUMAN (+2)	53 kDa	1	3	2	0.75
Ubiquitin-like modifier-activating enzyme 5 OS=Homo sapiens GN=UBA5 PE=1 SV=1	E7EQ61_HUMAN (+2)	42 kDa	1	3	2	0.75
Tubby protein homolog OS=Homo sapiens GN=TUB PE=1 SV=1	TUB_HUMAN (+4)	56 kDa	1	3	2	0.75
Vacuolar protein sorting 4B (Yeast), isoform CRA_a OS=Homo sapiens GN=VPS4B PE=3 SV=1	A0A024R2C5_HUMAN (+3)	49 kDa	1	3	2	0.75
Sentrin-specific protease 3 OS=Homo sapiens GN=SENP3 PE=1 SV=2	SENP3_HUMAN	65 kDa	1	3	2	0.75
Claspin OS=Homo sapiens GN=CLSPN PE=1 SV=3	CLSPN_HUMAN	151 kDa	1	3	2	0.75
Syntrophin, beta 2 (Dystrophin-associated protein A1, 59kDa, basic component 2), isoform CRA_a OS=Homo sapiens GN=SNTB2 PE=4 SV=1	A0A024R732_HUMAN (+1)	58 kDa	2	3	1	0.75
DnaJ homolog subfamily C member 11 OS=Homo sapiens GN=DNAJC11 PE=1 SV=2	DJC11_HUMAN (+1)	63 kDa	1	3	2	0.75
Rho guanine nucleotide exchange factor 2 OS=Homo sapiens GN=ARHGEF2 PE=1 SV=4	ARHG2_HUMAN (+2)	112 kDa	2	3	1	0.75
Dolichyl-diphosphooligosaccharide--protein glycosyltransferase 48 kDa subunit OS=Homo sapiens GN=DDOST PE=3 SV=1	A0A024RAD5_HUMAN (+2)	51 kDa	2	3	1	0.75
A-kinase anchor protein 8 OS=Homo sapiens GN=AKAP8 PE=1 SV=1	AKAP8_HUMAN (+1)	76 kDa	2	3	1	0.75
NADH dehydrogenase (Ubiquinone) 1 beta subcomplex, 10, 22kDa, isoform CRA_b OS=Homo sapiens GN=NDUFB10 PE=2 SV=1	A8K761_HUMAN (+2)	21 kDa	3	3	0	0.75
Thymidylate kinase (Fragment) OS=Homo sapiens GN=DTYMK PE=1 SV=1	H7BZ20_HUMAN (+3)	22 kDa	3	3	0	0.75
40S ribosomal protein S27 OS=Homo sapiens GN=RPS27 PE=1 SV=3	RS27_HUMAN	9 kDa	3	3	0	0.75
Voltage-dependent anion-selective channel protein 3 OS=Homo sapiens GN=VDAC3 PE=1 SV=1	VDAC3_HUMAN	31 kDa	3	3	0	0.75
HCG2016482, isoform CRA_b OS=Homo sapiens GN=hCG_2016482 PE=4 SV=1	A0A024RB41_HUMAN (+6)	23 kDa	3	3	0	0.75
Ring finger protein 40, isoform CRA_a OS=Homo sapiens GN=RNF40 PE=4 SV=1	A0A024QZG0_HUMAN (+3)	114 kDa	0	3	3	0.75
Bifunctional 3'-phosphoadenosine 5'-phosphosulfate synthase 1 OS=Homo sapiens GN=PAPSS1 PE=1 SV=2	PAPS1_HUMAN (+2)	71 kDa	1	3	2	0.75
Myopalladin OS=Homo sapiens GN=MYPN PE=1 SV=1	A0A087WX60_HUMAN (+1)	113 kDa	0	3	3	0.75
Tubulin beta-3 chain OS=Homo sapiens GN=TUBB3 PE=1 SV=2	TBB3_HUMAN (+2)	50 kDa	90	136	93	0.73913
ATPase family AAA domain-containing protein 3A (Fragment) OS=Homo sapiens GN=ATAD3A PE=1 SV=1	H0Y2W2_HUMAN	64 kDa	12	17	10	0.73913
Serum albumin OS=Homo sapiens GN=ALB PE=1 SV=1	A0A0C4DGB6_HUMAN (+7)	69 kDa	28	31	13	0.738095
DNA helicase OS=Homo sapiens PE=2 SV=1	B2RBA6_HUMAN (+1)	81 kDa	21	28	16	0.736842
Peroxiredoxin-6 OS=Homo sapiens GN=PRDX6 PE=1 SV=3	PRDX6_HUMAN (+1)	25 kDa	27	28	10	0.736842
Asparagine synthetase [glutamine-hydrolyzing] OS=Homo sapiens GN=ASNS PE=1 SV=4	ASNS_HUMAN	64 kDa	7	14	11	0.736842
RuvB-like 2 OS=Homo sapiens GN=RUVBL2 PE=1 SV=3	RUVB2_HUMAN	51 kDa	15	16	6	0.727273
Lectin, mannose-binding, 1, isoform CRA_b OS=Homo sapiens GN=LMAN1 PE=4 SV=1	A0A024R2A7_HUMAN (+2)	58 kDa	7	8	3	0.727273
Serine/threonine-protein phosphatase 2A 55 kDa regulatory subunit B alpha isoform OS=Homo sapiens GN=PPP2R2A PE=1 SV=1	2ABA_HUMAN	52 kDa	5	8	5	0.727273
DNA-directed RNA polymerase OS=Homo sapiens GN=POLR1A PE=1 SV=1	B9ZVN9_HUMAN (+1)	188 kDa	2	8	8	0.727273
cDNA FLJ76611, highly similar to Homo sapiens ribosomal protein L14 (RPL14), mRNA OS=Homo sapiens PE=1 SV=1	A8K3Q9_HUMAN	23 kDa	5	8	5	0.727273
Ubiquitin-associated protein 2 OS=Homo sapiens GN=UBAP2 PE=1 SV=1	UBAP2_HUMAN	117 kDa	6	8	4	0.727273
Peroxisome proliferator activated receptor interacting complex protein OS=Homo sapiens GN=PRIC295 PE=2 SV=1	E1NZA1_HUMAN	293 kDa	42	53	30	0.726027
Filamin-C OS=Homo sapiens GN=FLNC PE=1 SV=3	FLNC_HUMAN	291 kDa	73	161	148	0.725225
Pre-mRNA-processing-splicing factor 8 OS=Homo sapiens GN=PRPF8 PE=1 SV=2	PRP8_HUMAN	274 kDa	59	85	58	0.720339
Pleckstrin homology domain containing, family C (With FERM domain) member 1, isoform CRA_b OS=Homo sapiens GN=PLEKHC1 PE=4 SV=1	A0A024R687_HUMAN (+2)	78 kDa	41	46	22	0.71875
Small subunit processome component 20 homolog OS=Homo sapiens GN=UTP20 PE=1 SV=3	UTP20_HUMAN	318 kDa	50	53	23	0.716216
Epidermal growth factor receptor pathway substrate 15-like 1, isoform CRA_a OS=Homo sapiens GN=EPS15L1 PE=4 SV=1	A0A024R7G6_HUMAN (+3)	83 kDa	1	10	12	0.714286
COP9 signalosome complex subunit 1 OS=Homo sapiens GN=GPS1 PE=1 SV=2	C9JFE4_HUMAN (+1)	53 kDa	7	10	6	0.714286
HCTP4 OS=Homo sapiens GN=HCTP4 PE=1 SV=1	Q643R0_HUMAN (+1)	86 kDa	5	5	1	0.714286
Selenocysteine-specific elongation factor OS=Homo sapiens GN=EEFSEC PE=1 SV=4	SELB_HUMAN	65 kDa	3	5	3	0.714286
Importin-8 OS=Homo sapiens GN=IPO8 PE=1 SV=2	IPO8_HUMAN	120 kDa	3	5	3	0.714286
cAMP-specific 3',5'-cyclic phosphodiesterase 4D OS=Homo sapiens GN=PDE4D PE=1 SV=1	A0A087WSZ7_HUMAN (+1)	77 kDa	3	5	3	0.714286
Ribosomal protein L34, isoform CRA_a OS=Homo sapiens GN=RPL34 PE=4 SV=1	A0A024RDH8_HUMAN (+1)	13 kDa	6	5	0	0.714286
Nuclear cap binding protein subunit 1, 80kDa, isoform CRA_a OS=Homo sapiens GN=NCBP1 PE=4 SV=1	A0A024R179_HUMAN (+1)	92 kDa	4	5	2	0.714286
Nucleosome-remodeling factor subunit BPTF OS=Homo sapiens GN=BPTF PE=1 SV=3	BPTF_HUMAN (+1)	338 kDa	5	5	1	0.714286
Cell division cycle protein 27 homolog OS=Homo sapiens GN=CDC27 PE=1 SV=2	CDC27_HUMAN	92 kDa	6	5	0	0.714286
Catenin (Cadherin-associated protein), beta 1, 88kDa, isoform CRA_a OS=Homo sapiens GN=CTNNB1 PE=4 SV=1	A0A024R2Q3_HUMAN (+4)	85 kDa	2	5	4	0.714286
Fascin OS=Homo sapiens PE=2 SV=1	B3KTA3_HUMAN (+1)	52 kDa	19	22	11	0.709677
Nuclear pore complex protein Nup93 OS=Homo sapiens GN=NUP93 PE=1 SV=2	NUP93_HUMAN (+1)	93 kDa	20	22	10	0.709677
Exosome component 10 OS=Homo sapiens GN=EXOSC10 PE=1 SV=2	EXOSX_HUMAN	101 kDa	15	17	8	0.708333
Serine/threonine-protein kinase PAK 2 OS=Homo sapiens GN=PAK2 PE=1 SV=3	PAK2_HUMAN	58 kDa	8	12	8	0.705882
RecQ protein-like (DNA helicase Q1-like), isoform CRA_a OS=Homo sapiens GN=RECQL PE=4 SV=1	A0A024RAV2_HUMAN (+1)	73 kDa	7	12	9	0.705882
Carnitine palmitoyltransferase 1A (Liver), isoform CRA_a OS=Homo sapiens GN=CPT1A PE=3 SV=1	A0A024R5F4_HUMAN (+2)	88 kDa	8	12	8	0.705882
U3 small nucleolar RNA-associated protein 14 homolog A OS=Homo sapiens GN=UTP14A PE=1 SV=1	UT14A_HUMAN	88 kDa	11	12	5	0.705882
Ras-related protein Rab-10 OS=Homo sapiens GN=RAB10 PE=1 SV=1	RAB10_HUMAN	23 kDa	15	12	1	0.705882
X-ray repair cross-complementing protein 5 OS=Homo sapiens GN=XRCC5 PE=1 SV=3	XRCC5_HUMAN	83 kDa	37	50	33	0.704225
Epididymis luminal protein 113 OS=Homo sapiens GN=HEL113 PE=2 SV=1	V9HWE1_HUMAN (+1)	54 kDa	13	19	13	0.703704
Glutaminyl-tRNA synthetase variant (Fragment) OS=Homo sapiens PE=2 SV=1	Q53HS0_HUMAN (+1)	88 kDa	22	26	14	0.702703
Probable ATP-dependent RNA helicase DDX17 OS=Homo sapiens GN=DDX17 PE=1 SV=2	DDX17_HUMAN (+2)	80 kDa	19	28	20	0.7
H.sapiens ras-related Hrab1A protein OS=Homo sapiens GN=RAB1A PE=2 SV=1	Q5U0I6_HUMAN (+2)	23 kDa	18	14	1	0.7
Cysteine and glycine-rich protein 1 OS=Homo sapiens GN=CSRP1 PE=1 SV=3	CSRP1_HUMAN (+1)	21 kDa	9	7	0	0.7
Ubiquitin-conjugating enzyme E2M (UBC12 homolog, yeast), isoform CRA_a OS=Homo sapiens GN=UBE2M PE=3 SV=1	A0A024R4T4_HUMAN (+1)	21 kDa	7	7	2	0.7
Guanine nucleotide binding protein (G protein), alpha 13, isoform CRA_a OS=Homo sapiens GN=GNA13 PE=4 SV=1	A0A024R8M0_HUMAN (+1)	44 kDa	3	7	6	0.7
Zinc phosphodiesterase ELAC protein 2 OS=Homo sapiens GN=ELAC2 PE=1 SV=2	RNZ2_HUMAN (+3)	92 kDa	3	7	6	0.7
Pleckstrin homology-like domain family B member 2 OS=Homo sapiens GN=PHLDB2 PE=1 SV=2	PHLB2_HUMAN	142 kDa	1	7	8	0.7
DNA-dependent protein kinase catalytic subunit OS=Homo sapiens GN=PRKDC PE=1 SV=3	PRKDC_HUMAN	469 kDa	240	229	87	0.698171
E3 ubiquitin-protein ligase RNF213 OS=Homo sapiens GN=RNF213 PE=1 SV=1	A0A0A0MTC1_HUMAN (+1)	596 kDa	21	16	1	0.695652
Pre-mRNA-splicing factor ATP-dependent RNA helicase DHX15 OS=Homo sapiens GN=DHX15 PE=1 SV=2	DHX15_HUMAN	91 kDa	28	34	20	0.693878
N-alpha-acetyltransferase 15, NatA auxiliary subunit OS=Homo sapiens GN=NAA15 PE=1 SV=1	NAA15_HUMAN	101 kDa	52	70	48	0.693069
Nuclear pore complex protein Nup107 OS=Homo sapiens GN=NUP107 PE=1 SV=1	NU107_HUMAN	106 kDa	7	9	5	0.692308
Synaptojanin-2 OS=Homo sapiens GN=SYNJ2 PE=1 SV=3	SYNJ2_HUMAN	166 kDa	2	9	10	0.692308
Transmembrane protein 113, isoform CRA_a OS=Homo sapiens GN=TMEM113 PE=4 SV=1	A0A024R333_HUMAN (+1)	35 kDa	6	9	6	0.692308
14-3-3 protein beta/alpha OS=Homo sapiens GN=YWHAB PE=1 SV=3	1433B_HUMAN (+2)	28 kDa	1	9	11	0.692308
General transcription factor 3C polypeptide 1 OS=Homo sapiens GN=GTF3C1 PE=1 SV=4	TF3C1_HUMAN	239 kDa	8	11	7	0.6875
Tryptophanyl-tRNA synthetase, isoform CRA_a OS=Homo sapiens GN=WARS PE=3 SV=1	A0A024R6K8_HUMAN (+1)	53 kDa	9	13	9	0.684211
Protein LTV1 homolog OS=Homo sapiens GN=LTV1 PE=1 SV=1	LTV1_HUMAN	55 kDa	8	13	10	0.684211
Serine/threonine-protein phosphatase 6 regulatory subunit 3 OS=Homo sapiens GN=PPP6R3 PE=1 SV=1	E9PKF6_HUMAN (+2)	94 kDa	9	13	9	0.684211
Cullin-4A OS=Homo sapiens GN=CUL4A PE=1 SV=3	CUL4A_HUMAN	88 kDa	10	13	8	0.684211
Protein SDA1 homolog OS=Homo sapiens GN=SDAD1 PE=1 SV=3	SDA1_HUMAN	80 kDa	30	28	10	0.682927
ATP-dependent 6-phosphofructokinase OS=Homo sapiens GN=PFKM PE=3 SV=1	A0A024R0Y5_HUMAN (+1)	85 kDa	11	15	10	0.681818
cDNA, FLJ96812, highly similar to Homo sapiens threonyl-tRNA synthetase (TARS), mRNA OS=Homo sapiens PE=1 SV=1	B2RDX5_HUMAN	82 kDa	29	34	20	0.68
TNF receptor-associated protein 1 variant (Fragment) OS=Homo sapiens PE=2 SV=1	Q53G55_HUMAN (+3)	80 kDa	22	34	27	0.68
Epiplakin OS=Homo sapiens GN=EPPK1 PE=1 SV=2	A0A075B730_HUMAN (+1)	553 kDa	71	72	34	0.679245
Dolichyl-diphosphooligosaccharide--protein glycosyltransferase subunit 1 (Fragment) OS=Homo sapiens PE=2 SV=1	Q53EP4_HUMAN (+2)	69 kDa	20	25	16	0.675676
Talin-1 OS=Homo sapiens GN=TLN1 PE=1 SV=3	TLN1_HUMAN	270 kDa	83	118	92	0.670455
Enolase 1, (Alpha), isoform CRA_a OS=Homo sapiens GN=ENO1 PE=3 SV=1	A0A024R4F1_HUMAN (+1)	47 kDa	84	121	96	0.668508
Adenosylhomocysteinase OS=Homo sapiens GN=AHCY PE=1 SV=4	SAHH_HUMAN	48 kDa	22	34	28	0.666667
High density lipoprotein binding protein (Vigilin), isoform CRA_a OS=Homo sapiens GN=HDLBP PE=1 SV=1	A0A024R4E5_HUMAN	141 kDa	22	24	13	0.666667
Calpain 1, (Mu/I) large subunit, isoform CRA_a OS=Homo sapiens GN=CAPN1 PE=4 SV=1	A0A024R580_HUMAN (+2)	82 kDa	10	16	13	0.666667
Rab11 family-interacting protein 1 OS=Homo sapiens GN=RAB11FIP1 PE=1 SV=3	RFIP1_HUMAN	137 kDa	9	16	14	0.666667
Midasin OS=Homo sapiens GN=MDN1 PE=1 SV=2	MDN1_HUMAN	633 kDa	18	14	2	0.666667
AP-2 complex subunit alpha-1 OS=Homo sapiens GN=AP2A1 PE=1 SV=3	AP2A1_HUMAN	108 kDa	10	10	4	0.666667
cDNA FLJ75784, highly similar to Homo sapiens CD3E antigen, epsilon polypeptide associated protein (CD3EAP), mRNA OS=Homo sapiens PE=2 SV=1	A8K818_HUMAN	55 kDa	7	10	7	0.666667
Succinate dehydrogenase [ubiquinone] flavoprotein subunit, mitochondrial OS=Homo sapiens GN=SDHA PE=3 SV=1	A0A024QZ30_HUMAN (+1)	73 kDa	7	10	7	0.666667
DnaJ (Hsp40) homolog, subfamily C, member 13 OS=Homo sapiens GN=DNAJC13 PE=2 SV=1	A7E2Y5_HUMAN (+1)	254 kDa	4	6	4	0.666667
Superkiller viralicidic activity 2-like (S. cerevisiae) OS=Homo sapiens GN=SKIV2L PE=2 SV=1	Q96BC0_HUMAN	138 kDa	6	6	2	0.666667
Phosphoribosyl pyrophosphate synthetase-associated protein 2, isoform CRA_a OS=Homo sapiens GN=PRPSAP2 PE=4 SV=1	A0A024QYY3_HUMAN (+3)	41 kDa	2	6	6	0.666667
Guanine nucleotide binding protein-like 3 (Nucleolar), isoform CRA_b OS=Homo sapiens GN=GNL3 PE=4 SV=1	A0A024R2Z6_HUMAN (+1)	61 kDa	3	6	5	0.666667
Serine/threonine kinase 38, isoform CRA_a OS=Homo sapiens GN=STK38 PE=4 SV=1	A0A024RD18_HUMAN (+2)	54 kDa	4	6	4	0.666667
Ataxin 2-like, isoform CRA_b OS=Homo sapiens GN=ATXN2L PE=4 SV=1	A0A024QZB7_HUMAN (+1)	101 kDa	2	4	3	0.666667
Signal recognition particle 54 kDa protein OS=Homo sapiens GN=SRP54 PE=1 SV=1	SRP54_HUMAN (+1)	56 kDa	4	4	1	0.666667
Disks large-associated protein 5 OS=Homo sapiens GN=DLGAP5 PE=1 SV=2	DLGP5_HUMAN (+2)	95 kDa	4	4	1	0.666667
SEC31-like 1 (S. cerevisiae), isoform CRA_d OS=Homo sapiens GN=SEC31L1 PE=4 SV=1	A0A024RDD3_HUMAN (+4)	133 kDa	2	4	3	0.666667
Deoxynucleoside triphosphate triphosphohydrolase SAMHD1 OS=Homo sapiens GN=SAMHD1 PE=1 SV=2	SAMH1_HUMAN	72 kDa	3	4	2	0.666667
KIAA0971, isoform CRA_b OS=Homo sapiens GN=KIAA0971 PE=4 SV=1	A0A024R419_HUMAN (+2)	81 kDa	0	4	5	0.666667
RAB4A, member RAS oncogene family, isoform CRA_b OS=Homo sapiens GN=RAB4A PE=3 SV=1	A0A024R3U9_HUMAN (+3)	24 kDa	4	4	1	0.666667
HCG1821276, isoform CRA_a OS=Homo sapiens GN=hCG_1821276 PE=4 SV=1	A0A024RCJ8_HUMAN (+2)	68 kDa	3	4	2	0.666667
ER membrane protein complex subunit 1 OS=Homo sapiens GN=EMC1 PE=1 SV=1	EMC1_HUMAN	112 kDa	3	4	2	0.666667
Splicing factor 3B subunit 3 OS=Homo sapiens GN=SF3B3 PE=1 SV=4	SF3B3_HUMAN	136 kDa	3	4	2	0.666667
Cysteine-rich protein 2 OS=Homo sapiens GN=CRIP2 PE=1 SV=1	CRIP2_HUMAN (+1)	22 kDa	3	4	2	0.666667
Rabankyrin-5 OS=Homo sapiens GN=ANKFY1 PE=1 SV=2	ANFY1_HUMAN	128 kDa	4	4	1	0.666667
Alanine--tRNA ligase, mitochondrial OS=Homo sapiens GN=AARS2 PE=1 SV=1	SYAM_HUMAN	107 kDa	3	4	2	0.666667
SNW1 protein OS=Homo sapiens GN=SNW1 PE=2 SV=1	Q6I9S2_HUMAN (+1)	61 kDa	1	4	4	0.666667
ATP-dependent RNA helicase DHX36 OS=Homo sapiens GN=DHX36 PE=1 SV=2	DHX36_HUMAN (+2)	115 kDa	5	4	0	0.666667
Calcium-binding mitochondrial carrier protein SCaMC-1 OS=Homo sapiens GN=SLC25A24 PE=1 SV=2	SCMC1_HUMAN (+1)	53 kDa	4	4	1	0.666667
MMS19 nucleotide excision repair protein homolog OS=Homo sapiens GN=MMS19 PE=1 SV=2	MMS19_HUMAN	113 kDa	4	4	1	0.666667
Adenylate kinase isoenzyme 1 OS=Homo sapiens GN=AK1 PE=1 SV=3	KAD1_HUMAN (+3)	22 kDa	5	4	0	0.666667
Actin-related protein 2/3 complex subunit 4 OS=Homo sapiens GN=ARPC4 PE=1 SV=3	ARPC4_HUMAN (+1)	20 kDa	5	4	0	0.666667
Glycogen phosphorylase, brain form OS=Homo sapiens GN=PYGB PE=1 SV=5	PYGB_HUMAN (+1)	97 kDa	6	8	5	0.666667
ADP-ribosylation factor GTPase-activating protein 2 OS=Homo sapiens GN=ARFGAP2 PE=1 SV=1	A0A0D9SF70_HUMAN (+4)	42 kDa	2	2	0	0.666667
Kinesin-like protein OS=Homo sapiens GN=KIF22 PE=3 SV=1	A0A024R632_HUMAN (+2)	66 kDa	1	2	1	0.666667
Polynucleotide 5'-hydroxyl-kinase NOL9 OS=Homo sapiens GN=NOL9 PE=1 SV=1	NOL9_HUMAN	79 kDa	1	2	1	0.666667
Testisin (Fragment) OS=Homo sapiens GN=PRSS21 PE=1 SV=1	I3L0U2_HUMAN (+1)	25 kDa	1	2	1	0.666667
Glycerol-3-phosphate dehydrogenase OS=Homo sapiens PE=2 SV=1	A8K1Z2_HUMAN (+2)	81 kDa	1	2	1	0.666667
Glutathione S-transferase kappa 1 OS=Homo sapiens GN=GSTK1 PE=1 SV=1	E9PFN5_HUMAN (+3)	22 kDa	2	2	0	0.666667
Probable arginine--tRNA ligase, mitochondrial OS=Homo sapiens GN=RARS2 PE=1 SV=1	SYRM_HUMAN	66 kDa	0	2	2	0.666667
Ubiquitin domain-containing protein UBFD1 OS=Homo sapiens GN=UBFD1 PE=1 SV=1	H3BRL3_HUMAN (+1)	33 kDa	0	2	2	0.666667
Growth factor receptor-bound protein 2 OS=Homo sapiens GN=GRB2 PE=2 SV=1	B0LPF3_HUMAN (+3)	25 kDa	2	2	0	0.666667
NIMA (Never in mitosis gene a)-related kinase 7, isoform CRA_a OS=Homo sapiens GN=NEK7 PE=4 SV=1	A0A024R964_HUMAN (+2)	35 kDa	2	2	0	0.666667
Elongation factor Ts, mitochondrial OS=Homo sapiens GN=TSFM PE=3 SV=1	E5KS95_HUMAN (+1)	35 kDa	2	2	0	0.666667
Splicing factor 1, isoform CRA_a OS=Homo sapiens GN=SF1 PE=4 SV=1	A0A024R566_HUMAN	62 kDa	0	2	2	0.666667
LRRC16A protein OS=Homo sapiens GN=LRRC16A PE=2 SV=1	B2RTQ5_HUMAN (+1)	151 kDa	2	2	0	0.666667
Transaldolase OS=Homo sapiens GN=TALDO1 PE=1 SV=2	TALDO_HUMAN	38 kDa	0	2	2	0.666667
TRAF-type zinc finger domain containing 1, isoform CRA_a OS=Homo sapiens GN=TRAFD1 PE=4 SV=1	A0A024RBK4_HUMAN (+1)	65 kDa	1	2	1	0.666667
UPF0705 protein C11orf49 OS=Homo sapiens GN=C11orf49 PE=1 SV=2	CK049_HUMAN	37 kDa	0	2	2	0.666667
PRKC apoptosis WT1 regulator protein OS=Homo sapiens GN=PAWR PE=1 SV=1	PAWR_HUMAN	37 kDa	1	2	1	0.666667
Coiled-coil domain-containing protein 25 OS=Homo sapiens GN=CCDC25 PE=1 SV=2	CCD25_HUMAN (+1)	24 kDa	1	2	1	0.666667
Cell division cycle protein 123 homolog OS=Homo sapiens GN=CDC123 PE=1 SV=1	X6RA30_HUMAN	34 kDa	1	2	1	0.666667
Calcium uniporter protein, mitochondrial OS=Homo sapiens GN=MCU PE=1 SV=1	MCU_HUMAN	40 kDa	1	2	1	0.666667
Nitric oxide-associated protein 1 OS=Homo sapiens GN=NOA1 PE=1 SV=2	NOA1_HUMAN (+1)	78 kDa	1	2	1	0.666667
ATPase, H+ transporting, lysosomal 50/57kDa, V1 subunit H, isoform CRA_a OS=Homo sapiens GN=ATP6V1H PE=4 SV=1	A0A024R7U9_HUMAN (+3)	56 kDa	1	2	1	0.666667
Solute carrier family 27 (Fatty acid transporter), member 4, isoform CRA_a OS=Homo sapiens GN=SLC27A4 PE=4 SV=1	A0A024R8D2_HUMAN (+2)	72 kDa	1	2	1	0.666667
Transmembrane and coiled-coil domains 1, isoform CRA_a OS=Homo sapiens GN=TMCO1 PE=2 SV=1	B7Z591_HUMAN (+2)	20 kDa	2	2	0	0.666667
Mitotic checkpoint serine/threonine-protein kinase BUB1 beta OS=Homo sapiens GN=BUB1B PE=1 SV=3	BUB1B_HUMAN	120 kDa	0	2	2	0.666667
Thyroid hormone receptor interacting protein 6 isoform 1 OS=Homo sapiens GN=TRIP6i1 PE=2 SV=1	F2ZC06_HUMAN (+2)	48 kDa	0	2	2	0.666667
SET binding factor 1, isoform CRA_a OS=Homo sapiens GN=SBF1 PE=4 SV=1	A0A024R4Z9_HUMAN (+2)	211 kDa	0	2	2	0.666667
RAB2, member RAS oncogene family, isoform CRA_a OS=Homo sapiens GN=RAB2 PE=3 SV=1	A0A024R7V6_HUMAN (+1)	24 kDa	2	2	0	0.666667
Splicing factor 3A subunit 3 OS=Homo sapiens GN=SF3A3 PE=1 SV=1	SF3A3_HUMAN (+4)	59 kDa	0	2	2	0.666667
Pre-mRNA-processing factor 19 OS=Homo sapiens GN=PRPF19 PE=1 SV=1	PRP19_HUMAN	55 kDa	2	2	0	0.666667
Serine/threonine-protein phosphatase PGAM5, mitochondrial OS=Homo sapiens GN=PGAM5 PE=1 SV=2	PGAM5_HUMAN	32 kDa	0	2	2	0.666667
RAB9A, member RAS oncogene family, isoform CRA_a OS=Homo sapiens GN=RAB9A PE=3 SV=1	A0A024RBV5_HUMAN (+1)	23 kDa	2	2	0	0.666667
Eukaryotic translation initiation factor 5A (Fragment) OS=Homo sapiens GN=EIF5A PE=1 SV=5	I3L397_HUMAN (+2)	16 kDa	2	2	0	0.666667
V-type proton ATPase subunit B, brain isoform OS=Homo sapiens GN=ATP6V1B2 PE=1 SV=3	VATB2_HUMAN	57 kDa	1	2	1	0.666667
rRNA 2'-O-methyltransferase fibrillarin OS=Homo sapiens GN=FBL PE=1 SV=2	FBRL_HUMAN (+6)	34 kDa	0	2	2	0.666667
Transcription factor 25 OS=Homo sapiens GN=TCF25 PE=1 SV=1	TCF25_HUMAN	77 kDa	1	2	1	0.666667
CLIP-associating protein 1 OS=Homo sapiens GN=CLASP1 PE=1 SV=1	CLAP1_HUMAN (+5)	169 kDa	1	2	1	0.666667
Mitochondrial ribosomal protein S30 variant (Fragment) OS=Homo sapiens PE=2 SV=1	Q53GN7_HUMAN (+3)	50 kDa	1	2	1	0.666667
HEAT repeat-containing protein 3 OS=Homo sapiens GN=HEATR3 PE=1 SV=2	HEAT3_HUMAN	75 kDa	1	2	1	0.666667
Mitochondrial intermediate peptidase OS=Homo sapiens GN=MIPEP PE=1 SV=2	MIPEP_HUMAN	81 kDa	1	2	1	0.666667
Probable helicase senataxin OS=Homo sapiens GN=SETX PE=1 SV=4	SETX_HUMAN	303 kDa	2	2	0	0.666667
Opioid growth factor receptor OS=Homo sapiens GN=OGFR PE=1 SV=3	OGFR_HUMAN (+2)	73 kDa	1	2	1	0.666667
Fatty acid synthase OS=Homo sapiens GN=FASN PE=1 SV=3	FAS_HUMAN	273 kDa	151	219	178	0.663636
Filamin-B OS=Homo sapiens GN=FLNB PE=1 SV=2	FLNB_HUMAN	278 kDa	114	178	154	0.66171
Treacle protein OS=Homo sapiens GN=TCOF1 PE=1 SV=1	E7ETY2_HUMAN	152 kDa	94	105	64	0.660377
DNA helicase OS=Homo sapiens PE=2 SV=1	B2R7C5_HUMAN (+1)	91 kDa	23	29	20	0.659091
Treacle protein OS=Homo sapiens GN=TCOF1 PE=1 SV=3	TCOF_HUMAN	152 kDa	105	115	69	0.657143
CTP synthase 1 OS=Homo sapiens GN=CTPS1 PE=1 SV=2	PYRG1_HUMAN	67 kDa	12	19	16	0.655172
ATP-dependent 6-phosphofructokinase, platelet type OS=Homo sapiens GN=PFKP PE=1 SV=2	PFKAP_HUMAN	86 kDa	32	36	22	0.654545
Pyruvate kinase PKM OS=Homo sapiens GN=PKM PE=1 SV=4	KPYM_HUMAN (+1)	58 kDa	73	92	67	0.652482
Epididymis tissue sperm binding protein Li 14m OS=Homo sapiens PE=2 SV=1	E9KL44_HUMAN (+1)	83 kDa	18	28	24	0.651163
Microtubule-associated protein 1B, isoform CRA_b OS=Homo sapiens GN=MAP1B PE=4 SV=1	A0A024RAM4_HUMAN (+1)	271 kDa	61	55	23	0.647059
Nipped-B-like protein OS=Homo sapiens GN=NIPBL PE=1 SV=2	NIPBL_HUMAN	316 kDa	13	11	3	0.647059
Unconventional myosin-X OS=Homo sapiens GN=MYO10 PE=1 SV=1	A0A0A0MQX1_HUMAN (+1)	239 kDa	10	11	6	0.647059
Histone H1.5 OS=Homo sapiens GN=HIST1H1B PE=1 SV=3	H15_HUMAN	23 kDa	8	11	8	0.647059
DNA helicase OS=Homo sapiens GN=MCM5 PE=1 SV=1	B1AHB0_HUMAN (+1)	82 kDa	31	31	16	0.645833
Archain 1, isoform CRA_b OS=Homo sapiens GN=ARCN1 PE=2 SV=1	B0YIW5_HUMAN (+1)	57 kDa	20	18	7	0.642857
HECT, UBA and WWE domain containing 1, isoform CRA_c OS=Homo sapiens GN=HUWE1 PE=4 SV=1	A0A024R9U8_HUMAN (+2)	481 kDa	26	18	1	0.642857
Protein diaphanous homolog 3 OS=Homo sapiens GN=DIAPH3 PE=1 SV=4	DIAP3_HUMAN	137 kDa	8	9	5	0.642857
Protein phosphatase 1G OS=Homo sapiens GN=PPM1G PE=1 SV=1	PPM1G_HUMAN (+4)	59 kDa	5	9	8	0.642857
14-3-3 protein eta OS=Homo sapiens GN=YWHAH PE=1 SV=4	1433F_HUMAN (+1)	28 kDa	1	9	12	0.642857
Protein C7orf55-LUC7L2 OS=Homo sapiens GN=C7orf55-LUC7L2 PE=4 SV=1	A0A0A6YYC3_HUMAN (+4)	46 kDa	8	9	5	0.642857
U5 small nuclear ribonucleoprotein 200 kDa helicase OS=Homo sapiens GN=SNRNP200 PE=1 SV=2	U520_HUMAN	245 kDa	46	64	53	0.64
Pescadillo homolog OS=Homo sapiens GN=PES1 PE=2 SV=1	B2RDF2_HUMAN (+2)	68 kDa	19	23	16	0.638889
Nucleolar protein 56 OS=Homo sapiens GN=NOP56 PE=1 SV=4	NOP56_HUMAN (+1)	66 kDa	70	83	59	0.638462
Nucleolar protein 58 OS=Homo sapiens GN=NOP58 PE=1 SV=1	NOP58_HUMAN	60 kDa	60	65	41	0.637255
Heat shock cognate 71 kDa protein OS=Homo sapiens GN=HSPA8 PE=1 SV=1	HSP7C_HUMAN (+1)	71 kDa	21	35	33	0.636364
Puromycin-sensitive aminopeptidase OS=Homo sapiens GN=NPEPPS PE=1 SV=1	E9PLK3_HUMAN (+1)	103 kDa	23	28	20	0.636364
Heat shock 105kDa/110kDa protein 1, isoform CRA_a OS=Homo sapiens GN=HSPH1 PE=3 SV=1	A0A024RDQ0_HUMAN (+2)	92 kDa	20	21	12	0.636364
DEAD box polypeptide 27 OS=Homo sapiens GN=DDX27 PE=2 SV=1	B3GQE6_HUMAN	87 kDa	18	21	14	0.636364
Cytoplasmic FMR1-interacting protein 1 OS=Homo sapiens GN=CYFIP1 PE=1 SV=1	CYFP1_HUMAN (+1)	145 kDa	14	14	7	0.636364
Cytochrome b-c1 complex subunit 2, mitochondrial OS=Homo sapiens GN=UQCRC2 PE=1 SV=3	QCR2_HUMAN	48 kDa	9	14	12	0.636364
Heat shock protein beta-1 OS=Homo sapiens GN=HSPB1 PE=1 SV=2	HSPB1_HUMAN (+1)	23 kDa	2	7	8	0.636364
Dihydrolipoyl dehydrogenase OS=Homo sapiens GN=DLD PE=4 SV=1	A0A024R713_HUMAN (+2)	54 kDa	6	7	4	0.636364
Chloride intracellular channel protein 1 OS=Homo sapiens GN=CLIC1 PE=1 SV=4	CLIC1_HUMAN (+2)	27 kDa	5	7	5	0.636364
Calnexin OS=Homo sapiens GN=CANX PE=1 SV=2	CALX_HUMAN	68 kDa	6	7	4	0.636364
Ribosomal protein L4 variant (Fragment) OS=Homo sapiens PE=2 SV=1	Q59GY2_HUMAN (+1)	49 kDa	22	24	15	0.631579
Coatomer subunit beta OS=Homo sapiens GN=COPB1 PE=1 SV=3	COPB_HUMAN	107 kDa	22	22	12	0.628571
Prelamin-A/C OS=Homo sapiens GN=LMNA PE=1 SV=1	LMNA_HUMAN	74 kDa	24	47	50	0.626667
DEAD (Asp-Glu-Ala-Asp) box polypeptide 23, isoform CRA_b OS=Homo sapiens GN=DDX23 PE=3 SV=1	A0A024R0Z3_HUMAN (+3)	96 kDa	17	20	14	0.625
Ribosomal RNA processing protein 1 homolog B OS=Homo sapiens GN=RRP1B PE=1 SV=3	RRP1B_HUMAN	84 kDa	12	20	19	0.625
CDW4/GRWD1 OS=Homo sapiens GN=GRWD1 PE=2 SV=1	A0MNN5_HUMAN (+4)	49 kDa	4	5	3	0.625
AP complex subunit beta OS=Homo sapiens PE=2 SV=1	A8K916_HUMAN (+5)	106 kDa	8	10	7	0.625
Aspartate--tRNA ligase, cytoplasmic OS=Homo sapiens GN=DARS PE=1 SV=2	SYDC_HUMAN	57 kDa	7	10	8	0.625
Transducin beta-like protein 3 OS=Homo sapiens GN=TBL3 PE=1 SV=2	TBL3_HUMAN	89 kDa	8	10	7	0.625
Mitochondrial-processing peptidase subunit beta OS=Homo sapiens GN=PMPCB PE=1 SV=2	MPPB_HUMAN (+2)	54 kDa	1	5	6	0.625
Translocase of inner mitochondrial membrane 44 homolog (Fragment) OS=Homo sapiens PE=2 SV=1	Q53G69_HUMAN (+2)	51 kDa	2	5	5	0.625
Target of EGR1 protein 1 OS=Homo sapiens GN=TOE1 PE=1 SV=1	TOE1_HUMAN	57 kDa	4	5	3	0.625
Replication factor C subunit 1 OS=Homo sapiens GN=RFC1 PE=1 SV=4	RFC1_HUMAN	128 kDa	6	5	1	0.625
Phosphoribosylaminoimidazole carboxylase, phosphoribosylaminoimidazole succinocarboxamide synthetase, isoform CRA_c OS=Homo sapiens GN=PAICS PE=3 SV=1	A0A024RD93_HUMAN (+3)	47 kDa	1	5	6	0.625
Constitutive coactivator of PPAR-gamma-like protein 1 OS=Homo sapiens GN=FAM120A PE=1 SV=2	F120A_HUMAN	122 kDa	4	5	3	0.625
Dual specificity mitogen-activated protein kinase kinase 2 OS=Homo sapiens GN=MAP2K2 PE=1 SV=1	MP2K2_HUMAN	44 kDa	3	5	4	0.625
Pachytene checkpoint protein 2 homolog OS=Homo sapiens GN=TRIP13 PE=1 SV=2	PCH2_HUMAN	49 kDa	13	13	7	0.619048
SH3 domain GRB2-like 1 OS=Homo sapiens GN=SH3GL1 PE=1 SV=1	Q6FGM0_HUMAN (+1)	41 kDa	12	13	8	0.619048
Chaperonin containing TCP1, subunit 6A (Zeta 1), isoform CRA_a OS=Homo sapiens GN=CCT6A PE=3 SV=1	A0A024RDL1_HUMAN (+3)	58 kDa	21	34	33	0.618182
ARP3 actin-related protein 3 homolog (Yeast), isoform CRA_a OS=Homo sapiens GN=ACTR3 PE=3 SV=1	A0A024RAI1_HUMAN (+1)	47 kDa	16	16	9	0.615385
Multiple myeloma tumor-associated protein 2 OS=Homo sapiens GN=MMTAG2 PE=1 SV=1	MMTA2_HUMAN	29 kDa	6	8	6	0.615385
PDZ and LIM domain protein 7 OS=Homo sapiens GN=PDLIM7 PE=1 SV=1	PDLI7_HUMAN	50 kDa	6	8	6	0.615385
Aldehyde dehydrogenase X, mitochondrial OS=Homo sapiens GN=ALDH1B1 PE=1 SV=3	AL1B1_HUMAN	57 kDa	6	8	6	0.615385
Nucleoprotein TPR OS=Homo sapiens GN=TPR PE=1 SV=3	TPR_HUMAN	267 kDa	1	8	11	0.615385
E3 ubiquitin-protein ligase UBR4 OS=Homo sapiens GN=UBR4 PE=1 SV=1	UBR4_HUMAN	574 kDa	40	27	3	0.613636
Programmed cell death 6-interacting protein OS=Homo sapiens GN=PDCD6IP PE=1 SV=1	PDC6I_HUMAN (+1)	96 kDa	19	19	11	0.612903
Succinyl-CoA:3-ketoacid-coenzyme A transferase OS=Homo sapiens GN=OXCT1 PE=3 SV=1	A0A024R040_HUMAN (+1)	56 kDa	19	22	16	0.611111
GTPase activating protein and VPS9 domains 1, isoform CRA_b OS=Homo sapiens GN=GAPVD1 PE=4 SV=1	A0A024R862_HUMAN (+2)	163 kDa	6	11	11	0.611111
Serpin peptidase inhibitor, clade H (Heat shock protein 47), member 1, (Collagen binding protein 1), isoform CRA_a OS=Homo sapiens GN=SERPINH1 PE=3 SV=1	A0A024R5K8_HUMAN (+1)	46 kDa	8	11	9	0.611111
Mitochondrial-processing peptidase subunit alpha OS=Homo sapiens GN=PMPCA PE=1 SV=2	MPPA_HUMAN	58 kDa	8	11	9	0.611111
Alanine--tRNA ligase, cytoplasmic OS=Homo sapiens GN=AARS PE=1 SV=2	SYAC_HUMAN	107 kDa	13	14	9	0.608696
Tyrosine--tRNA ligase, cytoplasmic OS=Homo sapiens GN=YARS PE=1 SV=4	SYYC_HUMAN	59 kDa	17	17	10	0.607143
Septin-9 OS=Homo sapiens GN=SEPT9 PE=1 SV=2	SEPT9_HUMAN	65 kDa	9	20	23	0.606061
Eukaryotic initiation factor 4A-I OS=Homo sapiens GN=EIF4A1 PE=1 SV=1	IF4A1_HUMAN (+1)	46 kDa	49	54	40	0.6
Eukaryotic translation initiation factor 3 subunit A OS=Homo sapiens GN=EIF3A PE=1 SV=1	EIF3A_HUMAN (+1)	167 kDa	9	15	15	0.6
Sorting nexin 1 isoform a variant (Fragment) OS=Homo sapiens PE=2 SV=1	Q53HL9_HUMAN (+2)	59 kDa	7	12	12	0.6
Protein FRG1 OS=Homo sapiens GN=FRG1 PE=1 SV=1	FRG1_HUMAN	29 kDa	9	9	5	0.6
Spectrin alpha chain, non-erythrocytic 1 OS=Homo sapiens GN=SPTAN1 PE=1 SV=3	SPTN1_HUMAN	285 kDa	12	9	2	0.6
Polypeptide N-acetylgalactosaminyltransferase 2 OS=Homo sapiens GN=GALNT2 PE=1 SV=1	GALT2_HUMAN	65 kDa	5	9	9	0.6
26S proteasome non-ATPase regulatory subunit 12 OS=Homo sapiens GN=PSMD12 PE=1 SV=3	PSD12_HUMAN	53 kDa	6	9	8	0.6
14-3-3 protein theta OS=Homo sapiens GN=YWHAQ PE=1 SV=1	1433T_HUMAN	28 kDa	4	12	15	0.6
DNA repair protein RAD50 OS=Homo sapiens GN=RAD50 PE=1 SV=1	RAD50_HUMAN	154 kDa	5	6	4	0.6
Glucocorticoid receptor OS=Homo sapiens GN=NR3C1 PE=2 SV=1	B6ZGU6_HUMAN (+5)	86 kDa	6	6	3	0.6
ClpX caseinolytic peptidase X homolog (E. coli), isoform CRA_a OS=Homo sapiens GN=CLPX PE=4 SV=1	A0A024R5X7_HUMAN (+1)	69 kDa	4	6	5	0.6
60S ribosomal protein L22 OS=Homo sapiens GN=RPL22 PE=1 SV=1	K7ERI7_HUMAN (+2)	11 kDa	8	6	1	0.6
Far upstream element-binding protein 2 OS=Homo sapiens GN=KHSRP PE=1 SV=1	A0A087WTP3_HUMAN (+1)	73 kDa	5	6	4	0.6
Cytochrome b-c1 complex subunit 1, mitochondrial OS=Homo sapiens GN=UQCRC1 PE=1 SV=3	QCR1_HUMAN (+1)	53 kDa	6	6	3	0.6
Enhancer of mRNA-decapping protein 4 OS=Homo sapiens GN=EDC4 PE=1 SV=1	EDC4_HUMAN	152 kDa	3	3	1	0.6
Oxysterol-binding protein-related protein 3 OS=Homo sapiens GN=OSBPL3 PE=1 SV=1	OSBL3_HUMAN	101 kDa	4	3	0	0.6
Serine/threonine-protein phosphatase 2A 65 kDa regulatory subunit A alpha isoform OS=Homo sapiens GN=PPP2R1A PE=1 SV=4	2AAA_HUMAN (+6)	65 kDa	2	3	2	0.6
Rho GTPase-activating protein 21 OS=Homo sapiens GN=ARHGAP21 PE=1 SV=1	RHG21_HUMAN	217 kDa	2	3	2	0.6
Matrin-3 OS=Homo sapiens GN=MATR3 PE=1 SV=1	A8MXP9_HUMAN (+1)	100 kDa	2	3	2	0.6
Phosphoglucomutase-2 OS=Homo sapiens GN=PGM2 PE=1 SV=4	PGM2_HUMAN	68 kDa	2	3	2	0.6
CAAX prenyl protease 1 homolog OS=Homo sapiens GN=ZMPSTE24 PE=1 SV=2	FACE1_HUMAN (+1)	55 kDa	1	3	3	0.6
Interferon-induced protein with tetratricopeptide repeats 5 OS=Homo sapiens GN=IFIT5 PE=1 SV=1	IFIT5_HUMAN	56 kDa	3	3	1	0.6
Thioredoxin-dependent peroxide reductase, mitochondrial OS=Homo sapiens GN=PRDX3 PE=1 SV=3	PRDX3_HUMAN	28 kDa	4	3	0	0.6
Serine/threonine-protein kinase RIO2 OS=Homo sapiens GN=RIOK2 PE=1 SV=2	RIOK2_HUMAN	63 kDa	2	3	2	0.6
Proteasome subunit alpha type-5 OS=Homo sapiens GN=PSMA5 PE=1 SV=3	PSA5_HUMAN (+1)	26 kDa	2	3	2	0.6
Polymerase (DNA-directed), delta 3, accessory subunit, isoform CRA_a OS=Homo sapiens GN=POLD3 PE=4 SV=1	A0A024R5M8_HUMAN (+3)	51 kDa	1	3	3	0.6
Chitobiosyldiphosphodolichol beta-mannosyltransferase (Fragment) OS=Homo sapiens GN=ALG1 PE=1 SV=5	K7EID2_HUMAN	19 kDa	1	3	3	0.6
Beta-catenin-like protein 1 OS=Homo sapiens GN=CTNNBL1 PE=1 SV=1	A0A087WUB9_HUMAN (+1)	66 kDa	1	3	3	0.6
Bifunctional 3'-phosphoadenosine 5'-phosphosulfate synthase 2 OS=Homo sapiens GN=PAPSS2 PE=1 SV=2	PAPS2_HUMAN (+1)	70 kDa	1	3	3	0.6
Acyl-CoA dehydrogenase family member 9, mitochondrial OS=Homo sapiens GN=ACAD9 PE=1 SV=1	ACAD9_HUMAN	69 kDa	1	3	3	0.6
Perilipin-3 OS=Homo sapiens GN=PLIN3 PE=1 SV=3	PLIN3_HUMAN	47 kDa	0	3	4	0.6
Signal transducing adapter molecule 1 OS=Homo sapiens GN=STAM PE=1 SV=3	STAM1_HUMAN (+1)	59 kDa	0	3	4	0.6
Protein Spindly OS=Homo sapiens GN=SPDL1 PE=1 SV=2	SPDLY_HUMAN	70 kDa	0	3	4	0.6
Translationally-controlled tumor protein OS=Homo sapiens GN=TPT1 PE=1 SV=1	TCTP_HUMAN	20 kDa	4	3	0	0.6
Kinesin-like protein KIF15 OS=Homo sapiens GN=KIF15 PE=1 SV=1	KIF15_HUMAN	160 kDa	1	3	3	0.6
Importin subunit alpha-3 OS=Homo sapiens GN=KPNA4 PE=1 SV=1	IMA3_HUMAN	58 kDa	6	6	3	0.6
Splicing factor proline/glutamine-rich (Polypyrimidine tract binding protein associated) OS=Homo sapiens GN=SFPQ PE=2 SV=1	Q86VG2_HUMAN (+2)	76 kDa	3	3	1	0.6
T-complex protein 1 subunit gamma OS=Homo sapiens PE=2 SV=1	B3KX11_HUMAN (+2)	58 kDa	33	37	28	0.596774
Tight junction protein ZO-1 OS=Homo sapiens GN=TJP1 PE=1 SV=1	A0A087X0K9_HUMAN (+1)	188 kDa	21	31	30	0.596154
Dystonin OS=Homo sapiens GN=DST PE=1 SV=4	DYST_HUMAN	861 kDa	34	25	7	0.595238
Signal recognition particle subunit SRP72 OS=Homo sapiens GN=SRP72 PE=1 SV=3	SRP72_HUMAN (+1)	75 kDa	16	22	20	0.594595
NMDA receptor regulated 1-like OS=Homo sapiens GN=NARG1L PE=2 SV=1	A4FU51_HUMAN (+1)	101 kDa	20	19	11	0.59375
Protein unc-45 homolog A OS=Homo sapiens GN=UNC45A PE=1 SV=1	UN45A_HUMAN	103 kDa	18	16	8	0.592593
Elongation factor 2 OS=Homo sapiens GN=EEF2 PE=1 SV=4	EF2_HUMAN	95 kDa	70	77	59	0.592308
Adapter molecule crk OS=Homo sapiens GN=CRK PE=1 SV=2	CRK_HUMAN (+1)	34 kDa	13	13	8	0.590909
Guanine nucleotide-binding protein G(i) subunit alpha-2 OS=Homo sapiens GN=GNAI2 PE=1 SV=3	GNAI2_HUMAN	40 kDa	11	13	10	0.590909
Methylenetetrahydrofolate dehydrogenase (NADP+ dependent) 1, methenyltetrahydrofolate cyclohydrolase, formyltetrahydrofolate synthetase, isoform CRA_a OS=Homo sapiens GN=MTHFD1 PE=3 SV=1	A0A024R652_HUMAN (+1)	102 kDa	27	33	28	0.589286
Helicase, lymphoid-specific, isoform CRA_b OS=Homo sapiens GN=HELLS PE=1 SV=1	A0A0B4J1V9_HUMAN (+2)	103 kDa	11	10	5	0.588235
ATP synthase subunit alpha, mitochondrial OS=Homo sapiens GN=ATP5A1 PE=1 SV=1	ATPA_HUMAN (+1)	60 kDa	23	31	29	0.584906
Cytoplasmic dynein 1 heavy chain 1 OS=Homo sapiens GN=DYNC1H1 PE=1 SV=5	DYHC1_HUMAN	532 kDa	181	125	32	0.584112
Proliferating cell nuclear antigen OS=Homo sapiens GN=PCNA PE=1 SV=1	PCNA_HUMAN	29 kDa	12	14	11	0.583333
26S protease regulatory subunit 7 OS=Homo sapiens GN=PSMC2 PE=1 SV=3	PRS7_HUMAN	49 kDa	12	14	11	0.583333
Mitogen-activated protein kinase kinase 1 OS=Homo sapiens GN=MAP2K1 PE=2 SV=1	A4QPA9_HUMAN (+2)	43 kDa	3	7	8	0.583333
MYO1B variant protein OS=Homo sapiens GN=MYO1B PE=2 SV=1	B0I1S9_HUMAN (+2)	132 kDa	5	7	6	0.583333
Proteasome (Prosome, macropain) 26S subunit, ATPase, 4, isoform CRA_b OS=Homo sapiens GN=PSMC4 PE=2 SV=1	A8K2M0_HUMAN (+1)	47 kDa	6	7	5	0.583333
Long-chain-fatty-acid--CoA ligase 4 OS=Homo sapiens GN=ACSL4 PE=1 SV=2	ACSL4_HUMAN (+1)	79 kDa	7	7	4	0.583333
AP-1 complex subunit beta-1 OS=Homo sapiens GN=AP1B1 PE=1 SV=2	AP1B1_HUMAN	105 kDa	5	7	6	0.583333
60S ribosomal protein L3 OS=Homo sapiens GN=RPL3 PE=1 SV=2	RL3_HUMAN (+1)	46 kDa	22	25	20	0.581395
6-phosphogluconate dehydrogenase, decarboxylating OS=Homo sapiens GN=PGD PE=1 SV=3	6PGD_HUMAN (+1)	53 kDa	17	18	13	0.580645
Eukaryotic translation initiation factor 4 gamma 2 OS=Homo sapiens GN=EIF4G2 PE=1 SV=1	IF4G2_HUMAN (+4)	102 kDa	24	22	13	0.578947
Glycyl-tRNA synthetase OS=Homo sapiens GN=GARS PE=3 SV=1	A0A090N8G0_HUMAN (+1)	78 kDa	11	11	7	0.578947
Guanine nucleotide-binding protein G(i) subunit alpha-1 OS=Homo sapiens GN=GNAI1 PE=1 SV=2	GNAI1_HUMAN	40 kDa	8	11	10	0.578947
T-complex protein 1 subunit alpha OS=Homo sapiens GN=TCP1 PE=1 SV=1	TCPA_HUMAN	60 kDa	32	34	26	0.576271
Eukaryotic translation initiation factor 3 subunit C OS=Homo sapiens GN=EIF3S8 PE=3 SV=1	A0A024QYU9_HUMAN (+6)	105 kDa	18	19	14	0.575758
Alkyldihydroxyacetonephosphate synthase, peroxisomal OS=Homo sapiens GN=AGPS PE=1 SV=1	ADAS_HUMAN	73 kDa	11	12	9	0.571429
Hexokinase OS=Homo sapiens PE=2 SV=1	A8K2U2_HUMAN (+3)	102 kDa	13	12	7	0.571429
Prolyl 4-hydroxylase subunit alpha-1 OS=Homo sapiens GN=P4HA1 PE=1 SV=2	P4HA1_HUMAN	61 kDa	7	8	6	0.571429
cGMP-inhibited 3',5'-cyclic phosphodiesterase A OS=Homo sapiens GN=PDE3A PE=1 SV=3	PDE3A_HUMAN	125 kDa	8	8	5	0.571429
Regulator of nonsense transcripts 2 OS=Homo sapiens GN=UPF2 PE=1 SV=1	RENT2_HUMAN	148 kDa	6	4	0	0.571429
Nuclear pore complex protein Nup88 OS=Homo sapiens GN=NUP88 PE=1 SV=2	NUP88_HUMAN	84 kDa	3	4	3	0.571429
Condensin complex subunit 2 OS=Homo sapiens PE=2 SV=1	A8K4T8_HUMAN (+3)	83 kDa	4	4	2	0.571429
Stress-induced-phosphoprotein 1 OS=Homo sapiens GN=STIP1 PE=1 SV=1	STIP1_HUMAN (+2)	63 kDa	3	4	3	0.571429
Protein LOC102724985 OS=Homo sapiens GN=LOC102724985 PE=1 SV=1	A0A0G2JPZ1_HUMAN (+3)	85 kDa	4	4	2	0.571429
Kinetochore-associated protein 1 OS=Homo sapiens GN=KNTC1 PE=1 SV=1	KNTC1_HUMAN	251 kDa	4	4	2	0.571429
ATP-dependent RNA helicase DDX55 OS=Homo sapiens GN=DDX55 PE=1 SV=1	F5H5U2_HUMAN	65 kDa	4	4	2	0.571429
DnaJ homolog subfamily C member 2 OS=Homo sapiens GN=DNAJC2 PE=1 SV=4	DNJC2_HUMAN	72 kDa	2	4	4	0.571429
NADPH--cytochrome P450 reductase OS=Homo sapiens PE=2 SV=1	A8K3B4_HUMAN (+3)	77 kDa	5	4	1	0.571429
TFIIH basal transcription factor complex helicase XPB subunit OS=Homo sapiens GN=ERCC3 PE=1 SV=1	ERCC3_HUMAN (+2)	89 kDa	4	4	2	0.571429
Mitotic interactor and substrate of PLK1 OS=Homo sapiens GN=MISP PE=1 SV=1	MISP_HUMAN	75 kDa	3	4	3	0.571429
Ras-related protein Rab-32 OS=Homo sapiens GN=RAB32 PE=1 SV=3	RAB32_HUMAN (+1)	25 kDa	4	4	2	0.571429
Guanine nucleotide binding protein-like 3 (Nucleolar)-like, isoform CRA_a OS=Homo sapiens GN=GNL3L PE=4 SV=1	A0A024R9Y6_HUMAN (+2)	66 kDa	2	4	4	0.571429
Pyruvate dehydrogenase E1 component subunit alpha OS=Homo sapiens GN=PDHA1 PE=4 SV=1	A0A024RBX9_HUMAN (+2)	43 kDa	2	4	4	0.571429
RAB30, member RAS oncogene family, isoform CRA_a OS=Homo sapiens GN=RAB30 PE=2 SV=1	A8K5R1_HUMAN (+4)	23 kDa	5	4	1	0.571429
EH domain-containing protein 1 OS=Homo sapiens GN=EHD1 PE=1 SV=1	A0A024R571_HUMAN (+3)	62 kDa	3	4	3	0.571429
Copine III, isoform CRA_a OS=Homo sapiens GN=CPNE3 PE=4 SV=1	A0A024R994_HUMAN (+1)	60 kDa	6	4	0	0.571429
Plectin OS=Homo sapiens GN=PLEC PE=1 SV=3	PLEC_HUMAN	532 kDa	383	308	161	0.565138
Heat shock protein 90kDa alpha (Cytosolic), class B member 1, isoform CRA_a OS=Homo sapiens GN=HSP90AB1 PE=3 SV=1	A0A024RD80_HUMAN (+1)	83 kDa	158	171	145	0.5625
DNA polymerase OS=Homo sapiens GN=POLA1 PE=1 SV=1	A6NMQ1_HUMAN (+1)	166 kDa	6	9	9	0.5625
Ubiquitin carboxyl-terminal hydrolase OS=Homo sapiens GN=USP14 PE=1 SV=2	A6NJA2_HUMAN (+2)	51 kDa	9	9	6	0.5625
V-type proton ATPase catalytic subunit A OS=Homo sapiens GN=ATP6V1A PE=1 SV=2	VATA_HUMAN	68 kDa	8	9	7	0.5625
Unconventional myosin-Ie OS=Homo sapiens GN=MYO1E PE=1 SV=2	MYO1E_HUMAN (+1)	127 kDa	10	9	5	0.5625
Integrin-linked protein kinase OS=Homo sapiens GN=ILK PE=1 SV=1	A0A0A0MTH3_HUMAN (+2)	55 kDa	8	9	7	0.5625
Sarcoplasmic/endoplasmic reticulum calcium ATPase 2 OS=Homo sapiens GN=ATP2A2 PE=1 SV=1	AT2A2_HUMAN	115 kDa	25	23	15	0.560976
Chromodomain-helicase-DNA-binding protein 4 OS=Homo sapiens GN=CHD4 PE=1 SV=1	A0A0C4DGG9_HUMAN (+2)	220 kDa	57	65	58	0.560345
AP-3 complex subunit delta-1 OS=Homo sapiens GN=AP3D1 PE=1 SV=1	AP3D1_HUMAN	130 kDa	45	50	44	0.555556
GTP-binding nuclear protein Ran OS=Homo sapiens GN=RAN PE=1 SV=1	B5MDF5_HUMAN (+2)	26 kDa	17	25	27	0.555556
Pre-mRNA-processing factor 6 OS=Homo sapiens GN=PRPF6 PE=1 SV=1	PRP6_HUMAN	107 kDa	14	15	12	0.555556
SWI/SNF-related matrix-associated actin-dependent regulator of chromatin subfamily A member 5 OS=Homo sapiens GN=SMARCA5 PE=1 SV=1	SMCA5_HUMAN (+2)	122 kDa	16	15	10	0.555556
Phosphoglycerate kinase 1 OS=Homo sapiens GN=PGK1 PE=1 SV=3	PGK1_HUMAN (+1)	45 kDa	8	10	9	0.555556
DNA mismatch repair protein Msh2 OS=Homo sapiens GN=MSH2 PE=1 SV=1	MSH2_HUMAN	105 kDa	12	10	5	0.555556
Nucleolar protein 10 OS=Homo sapiens GN=NOL10 PE=1 SV=1	NOL10_HUMAN	80 kDa	5	5	3	0.555556
Ubiquitin carboxyl-terminal hydrolase 16 OS=Homo sapiens GN=USP16 PE=1 SV=1	UBP16_HUMAN	94 kDa	6	5	2	0.555556
HCG28765, isoform CRA_b OS=Homo sapiens GN=hCG_28765 PE=4 SV=1	A0A024R152_HUMAN	147 kDa	0	5	8	0.555556
Phosphatidylinositol 3,4,5-trisphosphate 5-phosphatase 2 OS=Homo sapiens GN=INPPL1 PE=1 SV=2	SHIP2_HUMAN	139 kDa	4	5	4	0.555556
Mitochondrial dynamin-like 120 kDa protein OS=Homo sapiens GN=OPA1 PE=4 SV=1	E5KLJ7_HUMAN (+1)	116 kDa	6	5	2	0.555556
Tensin-3 OS=Homo sapiens GN=TNS3 PE=1 SV=2	TENS3_HUMAN (+1)	155 kDa	4	5	4	0.555556
CAD protein OS=Homo sapiens GN=CAD PE=1 SV=3	PYR1_HUMAN (+1)	243 kDa	31	41	42	0.554054
Ribosomal protein L7, isoform CRA_a OS=Homo sapiens GN=RPL7 PE=3 SV=1	A0A024R814_HUMAN (+1)	30 kDa	31	31	24	0.553571
Isocitrate dehydrogenase [NADP] OS=Homo sapiens PE=2 SV=1	B2R5M8_HUMAN (+3)	47 kDa	9	11	10	0.55
DNA polymerase OS=Homo sapiens GN=POLD1 PE=3 SV=1	A0A024R4F4_HUMAN (+2)	124 kDa	11	11	8	0.55
ATP-binding cassette sub-family F member 1 OS=Homo sapiens GN=ABCF1 PE=1 SV=2	ABCF1_HUMAN	96 kDa	89	89	72	0.549383
Neutral alpha-glucosidase AB OS=Homo sapiens GN=GANAB PE=1 SV=3	GANAB_HUMAN (+2)	107 kDa	30	28	20	0.54902
Probable ATP-dependent RNA helicase DDX5 OS=Homo sapiens GN=DDX5 PE=1 SV=1	J3KTA4_HUMAN	69 kDa	31	36	34	0.545455
Kinesin-like protein OS=Homo sapiens PE=2 SV=1	B0AZS5_HUMAN (+1)	75 kDa	4	6	6	0.545455
SUMO-activating enzyme subunit 2 OS=Homo sapiens GN=UBA2 PE=1 SV=2	SAE2_HUMAN (+2)	71 kDa	6	6	4	0.545455
TAR DNA binding protein, isoform CRA_b OS=Homo sapiens GN=TARDBP PE=4 SV=1	A0A024R4E2_HUMAN (+2)	45 kDa	5	6	5	0.545455
Neutral amino acid transporter B(0) OS=Homo sapiens GN=SLC1A5 PE=1 SV=2	AAAT_HUMAN (+2)	57 kDa	9	6	1	0.545455
HCG27698, isoform CRA_a OS=Homo sapiens GN=hCG_27698 PE=3 SV=1	A0A024RAS3_HUMAN (+2)	51 kDa	7	6	3	0.545455
Lipoprotein lipase OS=Homo sapiens PE=2 SV=1	A8K2M5_HUMAN (+4)	53 kDa	7	6	3	0.545455
Probable global transcription activator SNF2L1 OS=Homo sapiens GN=SMARCA1 PE=1 SV=1	A0A0A0MRP6_HUMAN (+3)	123 kDa	4	6	6	0.545455
Exportin-2 OS=Homo sapiens GN=CSE1L PE=1 SV=3	XPO2_HUMAN	110 kDa	21	19	13	0.542857
Probable global transcription activator SNF2L2 OS=Homo sapiens GN=SMARCA2 PE=1 SV=2	SMCA2_HUMAN	181 kDa	21	26	26	0.541667
DnaJ homolog subfamily C member 7 OS=Homo sapiens GN=DNAJC7 PE=1 SV=2	DNJC7_HUMAN (+2)	56 kDa	5	7	7	0.538462
DNA-directed RNA polymerase OS=Homo sapiens PE=2 SV=1	B4DH29_HUMAN (+4)	125 kDa	7	7	5	0.538462
Squamous cell carcinoma antigen recognized by T-cells 3 OS=Homo sapiens GN=SART3 PE=1 SV=1	SART3_HUMAN	110 kDa	8	7	4	0.538462
Heat shock 70 kDa protein 1B OS=Homo sapiens GN=HSPA1B PE=1 SV=1	A0A0G2JIW1_HUMAN (+3)	70 kDa	44	45	39	0.535714
Eukaryotic initiation factor 4A-II OS=Homo sapiens GN=EIF4A2 PE=1 SV=1	E7EQG2_HUMAN (+1)	41 kDa	32	30	23	0.535714
26S proteasome non-ATPase regulatory subunit 3 OS=Homo sapiens GN=PSMD3 PE=1 SV=2	PSMD3_HUMAN (+5)	61 kDa	15	16	14	0.533333
RAN binding protein 5, isoform CRA_d OS=Homo sapiens GN=RANBP5 PE=4 SV=1	A0A024RDY0_HUMAN (+1)	124 kDa	7	8	7	0.533333
Signal recognition particle 14 kDa protein OS=Homo sapiens GN=SRP14 PE=1 SV=2	SRP14_HUMAN	15 kDa	14	8	0	0.533333
Destrin OS=Homo sapiens GN=DSTN PE=1 SV=3	DEST_HUMAN (+1)	19 kDa	14	8	0	0.533333
14-3-3 protein zeta/delta OS=Homo sapiens GN=YWHAZ PE=1 SV=1	1433Z_HUMAN (+2)	28 kDa	4	8	10	0.533333
A-kinase anchor protein 17A OS=Homo sapiens GN=AKAP17A PE=1 SV=2	AK17A_HUMAN	81 kDa	11	9	5	0.529412
Fumarate hydratase, mitochondrial OS=Homo sapiens GN=FH PE=1 SV=3	FUMH_HUMAN	55 kDa	7	9	9	0.529412
Round spermatid basic protein 1-like protein OS=Homo sapiens GN=RSBN1L PE=1 SV=1	A0A087X239_HUMAN (+1)	95 kDa	10	9	6	0.529412
Nucleolar protein 6 OS=Homo sapiens GN=NOL6 PE=1 SV=1	A0A0A0MRW6_HUMAN (+2)	112 kDa	10	9	6	0.529412
AP-3 complex subunit beta OS=Homo sapiens PE=2 SV=1	A8K586_HUMAN	121 kDa	7	9	9	0.529412
116 kDa U5 small nuclear ribonucleoprotein component OS=Homo sapiens GN=EFTUD2 PE=1 SV=1	U5S1_HUMAN (+5)	109 kDa	10	9	6	0.529412
Rab GDP dissociation inhibitor beta OS=Homo sapiens GN=GDI2 PE=1 SV=2	GDIB_HUMAN (+2)	51 kDa	8	10	10	0.526316
Exocyst complex component 4 OS=Homo sapiens GN=EXOC4 PE=2 SV=1	Q6NX51_HUMAN	111 kDa	12	11	8	0.52381
Histone H1.2 OS=Homo sapiens GN=HIST1H1C PE=1 SV=2	H12_HUMAN	21 kDa	16	23	27	0.522727
Transitional endoplasmic reticulum ATPase OS=Homo sapiens GN=VCP PE=1 SV=4	TERA_HUMAN (+1)	89 kDa	45	41	33	0.518987
U4/U6.U5 tri-snRNP-associated protein 1 OS=Homo sapiens GN=SART1 PE=1 SV=1	SNUT1_HUMAN	90 kDa	17	14	9	0.518519
Radixin OS=Homo sapiens GN=RDX PE=2 SV=1	B0YJ88_HUMAN (+1)	69 kDa	22	18	12	0.514286
Ezrin OS=Homo sapiens GN=EZR PE=1 SV=4	EZRI_HUMAN (+3)	69 kDa	18	18	16	0.514286
Transcription activator BRG1 OS=Homo sapiens GN=SMARCA4 PE=1 SV=1	A0A0A0MT49_HUMAN (+4)	189 kDa	34	41	45	0.5125
Myoferlin OS=Homo sapiens GN=MYOF PE=1 SV=1	MYOF_HUMAN	235 kDa	24	25	24	0.510204
Elongation factor Tu, mitochondrial OS=Homo sapiens GN=TUFM PE=1 SV=2	EFTU_HUMAN	50 kDa	26	29	30	0.508772
Heat shock 60kDa protein 1 (Chaperonin), isoform CRA_a OS=Homo sapiens GN=HSPD1 PE=3 SV=1	A0A024R3X4_HUMAN (+2)	61 kDa	44	41	36	0.506173
Heat shock protein HSP 90-alpha OS=Homo sapiens GN=HSP90AA1 PE=1 SV=5	HS90A_HUMAN (+1)	85 kDa	117	114	110	0.5
Kinesin-1 heavy chain OS=Homo sapiens GN=KIF5B PE=1 SV=1	KINH_HUMAN (+1)	110 kDa	34	28	21	0.5
Eukaryotic translation initiation factor 2A OS=Homo sapiens GN=EIF2A PE=1 SV=3	EIF2A_HUMAN	65 kDa	20	18	15	0.5
cDNA FLJ12434 fis, clone NT2RM1000037, highly similar to Homo sapiens KIAA0690 protein OS=Homo sapiens PE=2 SV=1	B3KMR5_HUMAN	144 kDa	19	16	12	0.5
Eukaryotic translation initiation factor 2, subunit 3 gamma, 52kDa, isoform CRA_a OS=Homo sapiens GN=EIF2S3 PE=4 SV=1	A0A024RBY4_HUMAN (+2)	51 kDa	20	17	13	0.5
40S ribosomal protein S2 OS=Homo sapiens GN=RPS2 PE=1 SV=2	RS2_HUMAN	31 kDa	16	16	15	0.5
Glyceraldehyde-3-phosphate dehydrogenase OS=Homo sapiens GN=GAPDH PE=1 SV=3	G3P_HUMAN (+2)	36 kDa	15	15	14	0.5
DEAH (Asp-Glu-Ala-His) box polypeptide 30, isoform CRA_b OS=Homo sapiens GN=DHX30 PE=4 SV=1	A0A024R2T6_HUMAN (+2)	134 kDa	13	13	12	0.5
Transportin 1, isoform CRA_a OS=Homo sapiens GN=TNPO1 PE=4 SV=1	A0A024RAM0_HUMAN (+1)	102 kDa	11	10	8	0.5
Pumilio domain-containing protein KIAA0020 OS=Homo sapiens GN=KIAA0020 PE=1 SV=3	K0020_HUMAN	74 kDa	7	9	10	0.5
Delta-1-pyrroline-5-carboxylate synthase OS=Homo sapiens GN=ALDH18A1 PE=1 SV=2	P5CS_HUMAN	87 kDa	8	9	9	0.5
EH-domain containing 2, isoform CRA_a OS=Homo sapiens GN=EHD2 PE=4 SV=1	A0A024R0S6_HUMAN (+1)	61 kDa	8	9	9	0.5
Testis expressed sequence 10, isoform CRA_a OS=Homo sapiens GN=TEX10 PE=4 SV=1	A0A024R169_HUMAN (+1)	106 kDa	14	9	3	0.5
RAB14, member RAS oncogene family, isoform CRA_a OS=Homo sapiens GN=RAB14 PE=3 SV=1	A0A024R845_HUMAN (+1)	24 kDa	14	8	1	0.5
60S ribosomal protein L35 OS=Homo sapiens GN=RPL35 PE=1 SV=2	RL35_HUMAN	15 kDa	15	8	0	0.5
ATP-dependent RNA helicase DDX24 OS=Homo sapiens GN=DDX24 PE=1 SV=1	DDX24_HUMAN (+1)	96 kDa	9	8	6	0.5
Aconitate hydratase, mitochondrial OS=Homo sapiens GN=ACO2 PE=1 SV=1	A2A274_HUMAN (+5)	88 kDa	8	8	7	0.5
Leucine rich repeat (In FLII) interacting protein 1, isoform CRA_c OS=Homo sapiens GN=LRRFIP1 PE=2 SV=1	A0A0F7NGI8_HUMAN (+1)	83 kDa	9	7	4	0.5
Tripeptidyl-peptidase 2 OS=Homo sapiens GN=TPP2 PE=1 SV=1	Q5VZU9_HUMAN (+1)	140 kDa	6	6	5	0.5
Cytoplasmic aconitate hydratase OS=Homo sapiens GN=ACO1 PE=1 SV=3	ACOC_HUMAN (+1)	98 kDa	7	6	4	0.5
Plasminogen activator inhibitor 1 RNA-binding protein OS=Homo sapiens GN=SERBP1 PE=1 SV=2	PAIRB_HUMAN	45 kDa	10	6	1	0.5
60S ribosomal protein L9 (Fragment) OS=Homo sapiens GN=RPL9 PE=1 SV=1	H0Y9V9_HUMAN	22 kDa	11	6	0	0.5
Ubiquitin carboxyl-terminal hydrolase OS=Homo sapiens PE=2 SV=1	B7Z855_HUMAN (+3)	117 kDa	6	6	5	0.5
U4/U6.U5 tri-snRNP-associated protein 2 OS=Homo sapiens GN=USP39 PE=1 SV=1	B9A018_HUMAN (+1)	62 kDa	6	6	5	0.5
Activity-dependent neuroprotector homeobox protein OS=Homo sapiens GN=ADNP PE=1 SV=1	ADNP_HUMAN (+2)	124 kDa	6	6	5	0.5
MCM4 minichromosome maintenance deficient 4 (S. cerevisiae), isoform CRA_a OS=Homo sapiens GN=MCM4 PE=3 SV=1	A0A024R7U6_HUMAN (+2)	97 kDa	10	6	1	0.5
3-hydroxyacyl-CoA dehydrogenase type-2 OS=Homo sapiens GN=HSD17B10 PE=1 SV=3	HCD2_HUMAN	27 kDa	11	6	0	0.5
SUMO-1 activating enzyme subunit 1, isoform CRA_b OS=Homo sapiens GN=SAE1 PE=4 SV=1	A0A024R0R4_HUMAN (+1)	38 kDa	3	5	6	0.5
SEC24 related gene family, member C (S. cerevisiae), isoform CRA_a OS=Homo sapiens GN=SEC24C PE=4 SV=1	A0A024QZM6_HUMAN (+2)	118 kDa	4	4	3	0.5
Sphingosine-1-phosphate lyase 1 OS=Homo sapiens GN=SGPL1 PE=1 SV=3	SGPL1_HUMAN	64 kDa	6	5	3	0.5
ADP-sugar pyrophosphatase OS=Homo sapiens GN=NUDT5 PE=1 SV=1	A6NFX8_HUMAN (+1)	26 kDa	3	5	6	0.5
Rho guanine nucleotide exchange factor 1 OS=Homo sapiens GN=ARHGEF1 PE=1 SV=1	M0QZR4_HUMAN	108 kDa	8	5	1	0.5
Sideroflexin-1 OS=Homo sapiens GN=SFXN1 PE=1 SV=4	SFXN1_HUMAN	36 kDa	6	6	5	0.5
Interferon-induced guanylate-binding protein 1 OS=Homo sapiens GN=GBP1 PE=1 SV=2	GBP1_HUMAN (+1)	68 kDa	3	4	4	0.5
Golgin subfamily A member 3 OS=Homo sapiens GN=GOLGA3 PE=1 SV=2	GOGA3_HUMAN	167 kDa	8	11	13	0.5
Zinc finger CCCH domain-containing protein 11A OS=Homo sapiens GN=ZC3H11A PE=1 SV=3	ZC11A_HUMAN (+1)	89 kDa	9	11	12	0.5
DNA-directed RNA polymerase I subunit RPA43 OS=Homo sapiens GN=TWISTNB PE=1 SV=1	RPA43_HUMAN	37 kDa	2	4	5	0.5
Protein phosphatase methylesterase 1 OS=Homo sapiens GN=PPME1 PE=1 SV=3	PPME1_HUMAN	42 kDa	5	4	2	0.5
60S ribosomal protein L6 OS=Homo sapiens GN=RPL6 PE=3 SV=1	A0A024RBK3_HUMAN (+5)	33 kDa	3	4	4	0.5
Golgin subfamily B member 1 OS=Homo sapiens GN=GOLGB1 PE=1 SV=2	GOGB1_HUMAN	376 kDa	6	5	3	0.5
Structure specific recognition protein 1, isoform CRA_a OS=Homo sapiens GN=SSRP1 PE=4 SV=1	A0A024R4Z6_HUMAN (+1)	81 kDa	4	4	3	0.5
ADP-ribosylation factor GTPase-activating protein 1 OS=Homo sapiens GN=ARFGAP1 PE=1 SV=1	F8VWH9_HUMAN (+1)	37 kDa	2	4	5	0.5
Nucleolar GTP-binding protein 1 OS=Homo sapiens GN=GTPBP4 PE=3 SV=1	D2CFK9_HUMAN (+3)	74 kDa	4	4	3	0.5
PCI domain-containing protein 2 OS=Homo sapiens GN=PCID2 PE=1 SV=2	PCID2_HUMAN (+2)	46 kDa	2	4	5	0.5
N-terminal kinase-like protein OS=Homo sapiens GN=SCYL1 PE=1 SV=1	E9PK59_HUMAN (+3)	86 kDa	7	4	0	0.5
Exosome component 9 OS=Homo sapiens GN=EXOSC9 PE=2 SV=1	A5PLM5_HUMAN (+2)	49 kDa	3	3	2	0.5
Aquarius homolog (Mouse), isoform CRA_b OS=Homo sapiens GN=AQR PE=4 SV=1	A0A024R9L1_HUMAN (+3)	171 kDa	5	4	2	0.5
Stomatin-like protein 2, mitochondrial OS=Homo sapiens GN=STOML2 PE=1 SV=1	A0A087WYB4_HUMAN (+1)	33 kDa	4	4	3	0.5
Protein cordon-bleu OS=Homo sapiens GN=COBL PE=1 SV=2	COBL_HUMAN (+1)	136 kDa	5	4	2	0.5
Hydroxyacyl-coenzyme A dehydrogenase, mitochondrial OS=Homo sapiens GN=HADH PE=1 SV=1	A0A0A0MSE2_HUMAN (+1)	42 kDa	5	4	2	0.5
Spermidine synthase OS=Homo sapiens GN=SRM PE=1 SV=1	SPEE_HUMAN	34 kDa	5	4	2	0.5
Chloride intracellular channel protein OS=Homo sapiens PE=2 SV=1	B4DWC4_HUMAN (+2)	28 kDa	3	5	6	0.5
ESF1 homolog OS=Homo sapiens GN=ESF1 PE=1 SV=1	ESF1_HUMAN	99 kDa	4	3	1	0.5
THUMP domain containing 3, isoform CRA_a OS=Homo sapiens GN=THUMPD3 PE=4 SV=1	A0A024R2F4_HUMAN (+1)	57 kDa	4	3	1	0.5
SPARC related modular calcium binding 1, isoform CRA_b OS=Homo sapiens GN=SMOC1 PE=4 SV=1	A0A024R6E0_HUMAN (+1)	48 kDa	2	3	3	0.5
Rho GTPase activating protein OS=Homo sapiens PE=2 SV=1	A9UK01_HUMAN (+1)	75 kDa	4	3	1	0.5
Heterogeneous nuclear ribonucleoprotein D-like, isoform CRA_a OS=Homo sapiens GN=HNRPDL PE=4 SV=1	A0A024RDF6_HUMAN (+3)	46 kDa	3	3	2	0.5
Protein C15orf38-AP3S2 OS=Homo sapiens GN=C15orf38-AP3S2 PE=4 SV=1	A0A0A6YYH1_HUMAN	44 kDa	2	3	3	0.5
Chromosome 1 open reading frame 198, isoform CRA_a OS=Homo sapiens GN=C1orf198 PE=4 SV=1	A0A024R3S1_HUMAN (+1)	36 kDa	1	3	4	0.5
Sterile alpha motif domain-containing protein 9 OS=Homo sapiens GN=SAMD9 PE=1 SV=1	SAMD9_HUMAN	184 kDa	3	3	2	0.5
Kinesin-like protein OS=Homo sapiens PE=2 SV=1	B2RAM6_HUMAN (+1)	119 kDa	2	3	3	0.5
CDW11/WDR57 OS=Homo sapiens GN=WDR57 PE=2 SV=1	A0MNP2_HUMAN (+2)	39 kDa	2	3	3	0.5
Vasodilator-stimulated phosphoprotein, isoform CRA_a OS=Homo sapiens GN=VASP PE=4 SV=1	A0A024R0V4_HUMAN (+1)	40 kDa	3	3	2	0.5
Transcription factor CP2, isoform CRA_a OS=Homo sapiens GN=TFCP2 PE=4 SV=1	A0A024R120_HUMAN (+1)	57 kDa	1	3	4	0.5
Protein SON OS=Homo sapiens GN=SON PE=1 SV=4	SON_HUMAN	264 kDa	5	3	0	0.5
Calmodulin-regulated spectrin-associated protein 2 OS=Homo sapiens GN=CAMSAP2 PE=1 SV=3	CAMP2_HUMAN	168 kDa	0	3	5	0.5
Ubiquitin-conjugating enzyme E2 K OS=Homo sapiens GN=UBE2K PE=1 SV=3	UBE2K_HUMAN (+1)	22 kDa	5	3	0	0.5
Pre-rRNA-processing protein TSR1 homolog OS=Homo sapiens GN=TSR1 PE=1 SV=1	TSR1_HUMAN	92 kDa	5	3	0	0.5
WD repeat-containing protein 18 (Fragment) OS=Homo sapiens GN=WDR18 PE=1 SV=1	A0A0A0MQU0_HUMAN (+2)	47 kDa	1	2	2	0.5
DNA-directed RNA polymerase I subunit RPA49 OS=Homo sapiens GN=POLR1E PE=1 SV=2	E7EX70_HUMAN (+1)	16 kDa	5	5	4	0.5
Pre-mRNA-splicing factor CWC25 homolog OS=Homo sapiens GN=CWC25 PE=1 SV=1	CWC25_HUMAN	50 kDa	3	3	2	0.5
Replication protein A 70 kDa DNA-binding subunit OS=Homo sapiens GN=RPA1 PE=1 SV=2	RFA1_HUMAN	68 kDa	1	2	2	0.5
PHD finger protein 3 OS=Homo sapiens GN=PHF3 PE=1 SV=3	PHF3_HUMAN	229 kDa	1	2	2	0.5
DnaJ homolog subfamily B member 4 OS=Homo sapiens GN=DNAJB4 PE=1 SV=1	DNJB4_HUMAN (+1)	38 kDa	2	3	3	0.5
Apoptotic chromatin condensation inducer in the nucleus OS=Homo sapiens GN=ACIN1 PE=1 SV=1	G3V3B0_HUMAN (+1)	67 kDa	1	2	2	0.5
Alpha-aminoadipic semialdehyde dehydrogenase OS=Homo sapiens GN=ALDH7A1 PE=1 SV=5	AL7A1_HUMAN	58 kDa	2	2	1	0.5
Protein arginine N-methyltransferase 5 OS=Homo sapiens GN=PRMT5 PE=1 SV=4	ANM5_HUMAN (+2)	73 kDa	1	2	2	0.5
Protein kinase, cAMP-dependent, regulatory, type I, alpha (Tissue specific extinguisher 1), isoform CRA_a OS=Homo sapiens GN=PRKAR1A PE=2 SV=1	B2R5T5_HUMAN (+2)	43 kDa	2	2	1	0.5
ATP-dependent RNA helicase DDX1 OS=Homo sapiens GN=DDX1 PE=1 SV=1	A0A087X2G1_HUMAN (+3)	74 kDa	0	2	3	0.5
WASH complex subunit FAM21A OS=Homo sapiens GN=FAM21A PE=1 SV=1	A0A087WYF6_HUMAN (+4)	137 kDa	1	2	2	0.5
Transducin-like enhancer protein 3 OS=Homo sapiens GN=TLE3 PE=1 SV=1	A0A0D9SES8_HUMAN (+7)	83 kDa	2	2	1	0.5
Dihydrofolate reductase, isoform CRA_a OS=Homo sapiens GN=DHFR PE=3 SV=1	A0A024RAQ3_HUMAN (+2)	29 kDa	3	2	0	0.5
Polypeptide N-acetylgalactosaminyltransferase OS=Homo sapiens GN=GALNT1 PE=3 SV=1	A0A024RC48_HUMAN (+2)	64 kDa	0	2	3	0.5
Vesicle-trafficking protein SEC22b OS=Homo sapiens GN=SEC22B PE=1 SV=4	SC22B_HUMAN	25 kDa	3	2	0	0.5
Probable glutathione peroxidase 8 OS=Homo sapiens GN=GPX8 PE=1 SV=2	GPX8_HUMAN	24 kDa	3	2	0	0.5
Centromere/kinetochore protein zw10 homolog OS=Homo sapiens GN=ZW10 PE=1 SV=3	ZW10_HUMAN (+1)	89 kDa	1	2	2	0.5
Protein misato homolog 1 OS=Homo sapiens GN=MSTO1 PE=1 SV=1	MSTO1_HUMAN (+3)	62 kDa	1	2	2	0.5
Fanconi anemia, complementation group I OS=Homo sapiens GN=FANCI PE=2 SV=1	B7ZMF2_HUMAN (+1)	149 kDa	2	2	1	0.5
Serine/threonine-protein kinase 38-like OS=Homo sapiens GN=STK38L PE=1 SV=3	ST38L_HUMAN	54 kDa	3	3	2	0.5
MAP3K3/DDX42 fusion protein 1 (Fragment) OS=Homo sapiens PE=2 SV=1	T2DQ69_HUMAN	61 kDa	2	2	1	0.5
Peroxisomal multifunctional enzyme type 2 OS=Homo sapiens GN=HSD17B4 PE=1 SV=3	DHB4_HUMAN (+3)	80 kDa	3	2	0	0.5
CTD (Carboxy-terminal domain, RNA polymerase II, polypeptide A) small phosphatase like 2, isoform CRA_a OS=Homo sapiens GN=CTDSPL2 PE=4 SV=1	A0A024R5Q8_HUMAN (+1)	53 kDa	2	2	1	0.5
WD repeat-containing protein 70 OS=Homo sapiens GN=WDR70 PE=1 SV=1	WDR70_HUMAN	73 kDa	1	2	2	0.5
Serine/threonine-protein phosphatase 6 regulatory subunit 1 OS=Homo sapiens GN=PPP6R1 PE=1 SV=5	PP6R1_HUMAN	97 kDa	2	2	1	0.5
TATA-binding protein-associated factor 172 OS=Homo sapiens GN=BTAF1 PE=1 SV=1	A0A0A0MTH9_HUMAN (+2)	207 kDa	1	2	2	0.5
Mitochondrial import receptor subunit TOM70 OS=Homo sapiens GN=TOMM70A PE=1 SV=1	TOM70_HUMAN (+1)	67 kDa	2	2	1	0.5
Serine/threonine-protein kinase ATR OS=Homo sapiens GN=ATR PE=1 SV=3	ATR_HUMAN	301 kDa	2	2	1	0.5
Focal adhesion kinase isoform FAK-Del33 OS=Homo sapiens GN=FAK PE=2 SV=1	A0A059VC25_HUMAN (+6)	116 kDa	2	2	1	0.5
TBC1 domain family member 23 OS=Homo sapiens GN=TBC1D23 PE=1 SV=3	TBC23_HUMAN	78 kDa	1	2	2	0.5
BTB (POZ) domain containing 14B, isoform CRA_a OS=Homo sapiens GN=BTBD14B PE=4 SV=1	A0A024R7E0_HUMAN (+1)	57 kDa	1	2	2	0.5
Segment polarity protein dishevelled homolog DVL-3 OS=Homo sapiens GN=DVL3 PE=1 SV=2	DVL3_HUMAN	78 kDa	2	2	1	0.5
GTP-binding protein SAR1a OS=Homo sapiens GN=SAR1A PE=1 SV=1	SAR1A_HUMAN (+2)	22 kDa	3	2	0	0.5
Arf-GAP with GTPase, ANK repeat and PH domain-containing protein 1 OS=Homo sapiens GN=AGAP1 PE=1 SV=1	A0A087X1U1_HUMAN (+4)	83 kDa	3	2	0	0.5
40S ribosomal protein S17 OS=Homo sapiens GN=RPS17 PE=1 SV=1	A0A075B716_HUMAN (+3)	22 kDa	3	2	0	0.5
Signal peptidase complex subunit 2 OS=Homo sapiens GN=SPCS2 PE=1 SV=1	A0A087WUC6_HUMAN (+4)	25 kDa	3	2	0	0.5
Glutathione S-transferase P OS=Homo sapiens GN=GSTP1 PE=1 SV=1	A8MX94_HUMAN (+2)	19 kDa	3	2	0	0.5
Histone H3 OS=Homo sapiens PE=2 SV=1	B2R6Y1_HUMAN (+3)	15 kDa	3	2	0	0.5
Galectin-1 OS=Homo sapiens GN=LGALS1 PE=1 SV=2	LEG1_HUMAN	15 kDa	3	2	0	0.5
Very long-chain specific acyl-CoA dehydrogenase, mitochondrial OS=Homo sapiens GN=ACADVL PE=1 SV=1	ACADV_HUMAN (+3)	70 kDa	1	2	2	0.5
KH domain containing, RNA binding, signal transduction associated 1, isoform CRA_b OS=Homo sapiens GN=KHDRBS1 PE=2 SV=1	B4E043_HUMAN (+2)	39 kDa	0	2	3	0.5
NADH dehydrogenase [ubiquinone] iron-sulfur protein 7, mitochondrial OS=Homo sapiens GN=NDUFS7 PE=1 SV=1	F5GXJ1_HUMAN (+2)	25 kDa	3	2	0	0.5
Origin recognition complex subunit 3 OS=Homo sapiens GN=ORC3 PE=1 SV=1	ORC3_HUMAN (+4)	82 kDa	2	2	1	0.5
Nuclear mitotic apparatus protein 1, isoform CRA_a OS=Homo sapiens GN=NUMA1 PE=4 SV=1	A0A024R5M9_HUMAN	237 kDa	33	38	44	0.487179
Transferrin receptor protein 1 OS=Homo sapiens GN=TFRC PE=1 SV=2	TFR1_HUMAN	85 kDa	17	16	15	0.484848
Eukaryotic translation initiation factor 5, isoform CRA_b OS=Homo sapiens GN=EIF5 PE=4 SV=1	A0A024R6Q1_HUMAN (+2)	49 kDa	47	29	12	0.483333
Vinculin, isoform CRA_c OS=Homo sapiens GN=VCL PE=4 SV=1	A0A024QZN4_HUMAN (+2)	117 kDa	9	14	19	0.482759
Splicing factor 3B subunit 1 OS=Homo sapiens GN=SF3B1 PE=1 SV=3	SF3B1_HUMAN	146 kDa	12	12	12	0.48
60S ribosomal protein L7a OS=Homo sapiens GN=RPL7A PE=1 SV=2	RL7A_HUMAN	30 kDa	28	23	19	0.479167
X-ray repair complementing defective repair in Chinese hamster cells 6 (Ku autoantigen, 70kDa), isoform CRA_a OS=Homo sapiens GN=XRCC6 PE=4 SV=1	A0A024R1N4_HUMAN (+1)	70 kDa	21	23	26	0.479167
DNA-directed RNA polymerase I subunit RPA49 OS=Homo sapiens GN=POLR1E PE=1 SV=2	RPA49_HUMAN	54 kDa	11	11	11	0.478261
FARSB protein (Fragment) OS=Homo sapiens GN=FARSB PE=2 SV=2	Q9BR63_HUMAN (+1)	66 kDa	21	20	20	0.47619
Actin-related protein 2 OS=Homo sapiens GN=ACTR2 PE=1 SV=1	ARP2_HUMAN	45 kDa	6	10	14	0.47619
Unconventional myosin-Ic OS=Homo sapiens GN=MYO1C PE=1 SV=4	MYO1C_HUMAN (+2)	122 kDa	11	10	9	0.47619
Junctophilin-1 OS=Homo sapiens GN=JPH1 PE=1 SV=2	JPH1_HUMAN (+2)	72 kDa	13	9	5	0.473684
Phosphoribosylformylglycinamidine synthase (FGAR amidotransferase), isoform CRA_b OS=Homo sapiens GN=PFAS PE=2 SV=1	A8K8N7_HUMAN (+2)	145 kDa	10	8	6	0.470588
Nicotinamide nucleotide transhydrogenase, isoform CRA_a OS=Homo sapiens GN=NNT PE=4 SV=1	A0A024R0C3_HUMAN (+2)	114 kDa	9	8	7	0.470588
ADP-ribosylation factor 4 OS=Homo sapiens GN=ARF4 PE=1 SV=3	ARF4_HUMAN	21 kDa	15	8	1	0.470588
Titin OS=Homo sapiens GN=TTN PE=1 SV=1	A0A0A0MTS7_HUMAN (+1)	3994 kDa	9	8	7	0.470588
ATP-dependent 6-phosphofructokinase, liver type OS=Homo sapiens GN=PFKL PE=1 SV=6	PFKAL_HUMAN	85 kDa	8	8	8	0.470588
Importin subunit beta-1 OS=Homo sapiens GN=KPNB1 PE=1 SV=2	IMB1_HUMAN (+1)	97 kDa	22	15	9	0.46875
Epididymis tissue sperm binding protein Li 3a OS=Homo sapiens PE=1 SV=1	E9KL35_HUMAN (+1)	35 kDa	37	35	37	0.466667
Adenosine deaminase, RNA-specific isoform ADAR-a variant (Fragment) OS=Homo sapiens PE=2 SV=1	Q59EC0_HUMAN	138 kDa	8	7	6	0.466667
40S ribosomal protein S4 OS=Homo sapiens GN=RPS4X PE=2 SV=1	B2R491_HUMAN (+3)	30 kDa	4	7	10	0.466667
Pyruvate dehydrogenase E1 component subunit beta, mitochondrial OS=Homo sapiens GN=PDHB PE=1 SV=3	ODPB_HUMAN	39 kDa	8	7	6	0.466667
Rab GDP dissociation inhibitor alpha OS=Homo sapiens GN=GDI1 PE=1 SV=2	GDIA_HUMAN (+1)	51 kDa	6	7	8	0.466667
Epididymis luminal protein 112 OS=Homo sapiens GN=RPS27A PE=2 SV=1	B2RDW1_HUMAN (+2)	18 kDa	36	32	32	0.463768
DNA topoisomerase 1 OS=Homo sapiens GN=TOP1 PE=1 SV=2	TOP1_HUMAN	91 kDa	68	61	63	0.462121
FACT complex subunit SPT16 OS=Homo sapiens GN=SUPT16H PE=1 SV=1	SP16H_HUMAN	120 kDa	19	18	19	0.461538
Signal recognition particle subunit SRP68 OS=Homo sapiens GN=SRP68 PE=1 SV=2	SRP68_HUMAN	71 kDa	22	18	16	0.461538
Elongation factor 1-delta OS=Homo sapiens GN=EEF1D PE=1 SV=1	A0A087X1X7_HUMAN (+5)	69 kDa	4	6	8	0.461538
Replication factor C subunit 5 OS=Homo sapiens GN=RFC5 PE=1 SV=1	RFC5_HUMAN (+3)	38 kDa	5	6	7	0.461538
AP-1 complex subunit gamma-1 OS=Homo sapiens GN=AP1G1 PE=1 SV=5	AP1G1_HUMAN (+2)	91 kDa	5	6	7	0.461538
Ribosomal protein L23, isoform CRA_b OS=Homo sapiens GN=RPL23 PE=3 SV=1	A0A024R1Q8_HUMAN (+2)	15 kDa	12	6	0	0.461538
Ribose-phosphate pyrophosphokinase 1 OS=Homo sapiens GN=PRPS1 PE=1 SV=2	PRPS1_HUMAN (+1)	35 kDa	7	6	5	0.461538
HCG24991, isoform CRA_a OS=Homo sapiens GN=hCG_24991 PE=3 SV=1	A0A024RB27_HUMAN (+2)	23 kDa	12	6	0	0.461538
Importin-9 OS=Homo sapiens GN=IPO9 PE=1 SV=3	IPO9_HUMAN	116 kDa	14	11	9	0.458333
Spectrin beta chain, non-erythrocytic 1 OS=Homo sapiens GN=SPTBN1 PE=1 SV=1	A0A087WUZ3_HUMAN (+2)	275 kDa	29	16	5	0.457143
40S ribosomal protein S3 OS=Homo sapiens GN=RPS3 PE=1 SV=2	RS3_HUMAN	27 kDa	33	36	45	0.455696
DNA topoisomerase 2-beta OS=Homo sapiens GN=TOP2B PE=1 SV=3	TOP2B_HUMAN	183 kDa	77	75	87	0.454545
ATP-binding cassette sub-family F member 3 OS=Homo sapiens GN=ABCF3 PE=1 SV=2	ABCF3_HUMAN (+1)	80 kDa	5	5	5	0.454545
ELAV-like protein 1 OS=Homo sapiens GN=ELAVL1 PE=1 SV=2	ELAV1_HUMAN	36 kDa	5	5	5	0.454545
Coiled-coil domain-containing protein 43 OS=Homo sapiens GN=CCDC43 PE=1 SV=2	CCD43_HUMAN (+1)	25 kDa	6	5	4	0.454545
Fermitin family homolog 1 OS=Homo sapiens GN=FERMT1 PE=1 SV=1	FERM1_HUMAN (+2)	77 kDa	7	5	3	0.454545
ATP-dependent RNA helicase A OS=Homo sapiens GN=DHX9 PE=1 SV=4	DHX9_HUMAN	141 kDa	20	19	21	0.452381
Prohibitin, isoform CRA_a OS=Homo sapiens GN=PHB PE=2 SV=1	A8K401_HUMAN (+5)	30 kDa	8	9	11	0.45
Chaperonin containing TCP1, subunit 8 (Theta) variant (Fragment) OS=Homo sapiens PE=2 SV=1	Q53HU0_HUMAN (+1)	60 kDa	19	35	58	0.448718
Actin, cytoplasmic 1 OS=Homo sapiens GN=ACTB PE=1 SV=1	ACTB_HUMAN (+5)	42 kDa	188	249	367	0.447842
Carbamoyl-phosphate synthetase 1, mitochondrial, isoform CRA_a OS=Homo sapiens GN=CPS1 PE=3 SV=1	A0A024R454_HUMAN (+3)	165 kDa	84	77	87	0.447674
Poly(rC)-binding protein 2 (Fragment) OS=Homo sapiens GN=PCBP2 PE=1 SV=1	H3BRU6_HUMAN	32 kDa	19	21	27	0.446809
Moesin OS=Homo sapiens GN=MSN PE=1 SV=3	MOES_HUMAN (+1)	68 kDa	28	20	16	0.444444
ATP-binding cassette sub-family E member 1 OS=Homo sapiens GN=ABCE1 PE=1 SV=1	ABCE1_HUMAN	67 kDa	18	12	8	0.444444
Activating signal cointegrator 1 complex subunit 3 OS=Homo sapiens GN=ASCC3 PE=1 SV=3	ASCC3_HUMAN	251 kDa	8	8	9	0.444444
Heterogeneous nuclear ribonucleoprotein U OS=Homo sapiens GN=HNRNPU PE=1 SV=6	HNRPU_HUMAN (+3)	91 kDa	11	8	6	0.444444
Beta-enolase OS=Homo sapiens GN=ENO3 PE=1 SV=5	ENOB_HUMAN	47 kDa	10	12	16	0.444444
Phosphomannomutase 2 OS=Homo sapiens GN=PMM2 PE=1 SV=1	PMM2_HUMAN	28 kDa	0	4	8	0.444444
Minor histocompatibility antigen H13 (Fragment) OS=Homo sapiens GN=HM13 PE=1 SV=1	A0A075B6F6_HUMAN (+1)	30 kDa	6	4	2	0.444444
Eukaryotic translation initiation factor 3 subunit G OS=Homo sapiens GN=EIF3G PE=1 SV=2	EIF3G_HUMAN (+2)	36 kDa	3	4	5	0.444444
Mitogen-activated protein kinase kinase kinase kinase 4 OS=Homo sapiens GN=MAP4K4 PE=1 SV=1	A0A0D9SEY1_HUMAN (+2)	151 kDa	7	4	1	0.444444
Lanosterol 14-alpha demethylase OS=Homo sapiens GN=CYP51A1 PE=1 SV=1	A0A0C4DFL7_HUMAN (+2)	57 kDa	6	4	2	0.444444
Pre-mRNA-processing factor 40 homolog A OS=Homo sapiens GN=PRPF40A PE=1 SV=2	PR40A_HUMAN	109 kDa	4	4	4	0.444444
Sorting nexin-27 OS=Homo sapiens GN=SNX27 PE=1 SV=2	SNX27_HUMAN	61 kDa	3	4	5	0.444444
Kinesin-like protein OS=Homo sapiens GN=KIF21A PE=3 SV=1	A0A024R0V9_HUMAN (+1)	147 kDa	3	4	5	0.444444
Translation initiation factor eIF-2B subunit alpha OS=Homo sapiens GN=EIF2B1 PE=1 SV=1	EI2BA_HUMAN	34 kDa	4	4	4	0.444444
Actin, aortic smooth muscle OS=Homo sapiens GN=ACTA2 PE=1 SV=1	ACTA_HUMAN (+3)	42 kDa	129	163	237	0.444142
ADP/ATP translocase 2 OS=Homo sapiens GN=SLC25A5 PE=1 SV=7	ADT2_HUMAN (+1)	33 kDa	19	22	30	0.44
Hexokinase OS=Homo sapiens GN=HK1 PE=3 SV=1	A0A024QZK7_HUMAN (+4)	103 kDa	14	11	10	0.44
DNA mismatch repair protein Msh6 OS=Homo sapiens GN=MSH6 PE=1 SV=2	MSH6_HUMAN	153 kDa	10	11	14	0.44
Eukaryotic translation initiation factor 2 beta OS=Homo sapiens GN=EIF2S2 PE=2 SV=1	B5BU01_HUMAN (+2)	38 kDa	11	11	13	0.44
Guanine nucleotide-binding protein G(s) subunit alpha isoforms XLas OS=Homo sapiens GN=GNAS PE=1 SV=2	GNAS1_HUMAN (+1)	111 kDa	3	7	12	0.4375
RRP1 protein (Fragment) OS=Homo sapiens GN=RRP1 PE=2 SV=1	Q6PJJ2_HUMAN (+1)	53 kDa	11	7	4	0.4375
E3 UFM1-protein ligase 1 OS=Homo sapiens GN=UFL1 PE=1 SV=2	UFL1_HUMAN	90 kDa	9	7	6	0.4375
cDNA FLJ75180, highly similar to Homo sapiens mitochondrial isoleucine tRNA synthetase, mRNA OS=Homo sapiens PE=2 SV=1	A8K5W7_HUMAN	106 kDa	7	7	8	0.4375
SCC-112 protein, isoform CRA_b OS=Homo sapiens GN=PDS5A PE=2 SV=1	G1UI16_HUMAN (+1)	151 kDa	8	7	7	0.4375
Calponin-3 OS=Homo sapiens GN=CNN3 PE=1 SV=1	CNN3_HUMAN	36 kDa	6	7	9	0.4375
Nuclear pore complex protein Nup205 OS=Homo sapiens GN=NUP205 PE=1 SV=3	NU205_HUMAN	228 kDa	16	17	22	0.435897
60S ribosomal protein L8 OS=Homo sapiens GN=RPL8 PE=1 SV=2	RL8_HUMAN	28 kDa	10	10	12	0.434783
TBC1 domain family member 10B OS=Homo sapiens GN=TBC1D10B PE=1 SV=3	TB10B_HUMAN	87 kDa	15	10	7	0.434783
Poly(rC)-binding protein 1 OS=Homo sapiens GN=PCBP1 PE=1 SV=2	PCBP1_HUMAN (+1)	37 kDa	17	18	24	0.428571
Cofilin-1 OS=Homo sapiens GN=CFL1 PE=1 SV=3	COF1_HUMAN (+2)	19 kDa	32	15	2	0.428571
Regulator of nonsense transcripts 3B OS=Homo sapiens GN=UPF3B PE=1 SV=1	REN3B_HUMAN (+1)	58 kDa	13	9	7	0.428571
Septin-7 OS=Homo sapiens GN=SEPT7 PE=1 SV=2	SEPT7_HUMAN	51 kDa	18	9	2	0.428571
40S ribosomal protein S6 OS=Homo sapiens GN=RPS6 PE=2 SV=1	A2A3R6_HUMAN (+2)	29 kDa	8	9	12	0.428571
ATP-dependent RNA helicase DHX29 OS=Homo sapiens GN=DHX29 PE=1 SV=1	A0A087WYN9_HUMAN (+1)	155 kDa	9	6	4	0.428571
40S ribosomal protein S16 OS=Homo sapiens GN=RPS16 PE=1 SV=2	RS16_HUMAN	16 kDa	12	6	1	0.428571
KN motif and ankyrin repeat domain-containing protein 2 OS=Homo sapiens GN=KANK2 PE=1 SV=1	KANK2_HUMAN	91 kDa	5	3	1	0.428571
Delta(24)-sterol reductase OS=Homo sapiens GN=DHCR24 PE=1 SV=2	DHC24_HUMAN	60 kDa	1	3	5	0.428571
Pre-mRNA-splicing factor ATP-dependent RNA helicase PRP16 OS=Homo sapiens GN=DHX38 PE=1 SV=2	PRP16_HUMAN (+1)	141 kDa	3	3	3	0.428571
Ubiquitin thioesterase otulin OS=Homo sapiens GN=OTULIN PE=1 SV=3	OTUL_HUMAN	40 kDa	1	3	5	0.428571
Rab GTPase-activating protein 1 OS=Homo sapiens GN=RABGAP1 PE=1 SV=3	RBGP1_HUMAN	122 kDa	3	3	3	0.428571
Protein NRDE2 homolog OS=Homo sapiens GN=NRDE2 PE=1 SV=3	NRDE2_HUMAN	133 kDa	4	3	2	0.428571
Procollagen-lysine,2-oxoglutarate 5-dioxygenase 2 OS=Homo sapiens GN=PLOD2 PE=1 SV=2	PLOD2_HUMAN (+2)	85 kDa	3	3	3	0.428571
Syntaxin-binding protein 3 OS=Homo sapiens GN=STXBP3 PE=1 SV=2	STXB3_HUMAN	68 kDa	4	3	2	0.428571
Ubiquitin thioesterase OTUB1 OS=Homo sapiens GN=OTUB1 PE=1 SV=2	OTUB1_HUMAN (+5)	31 kDa	4	3	2	0.428571
Glutamate--cysteine ligase regulatory subunit OS=Homo sapiens GN=GCLM PE=1 SV=1	GSH0_HUMAN	31 kDa	3	3	3	0.428571
TBC1 domain family member 15 OS=Homo sapiens GN=TBC1D15 PE=1 SV=2	TBC15_HUMAN	79 kDa	1	3	5	0.428571
Proteasome (Prosome, macropain) 26S subunit, non-ATPase, 13, isoform CRA_a OS=Homo sapiens GN=PSMD13 PE=4 SV=1	A0A024R201_HUMAN (+4)	43 kDa	1	3	5	0.428571
Myosin regulatory light polypeptide 9 OS=Homo sapiens GN=MYL9 PE=1 SV=4	MYL9_HUMAN (+2)	20 kDa	6	3	0	0.428571
ARHG protein (Fragment) OS=Homo sapiens GN=ARHG PE=2 SV=1	Q6ICQ8_HUMAN (+1)	21 kDa	6	3	0	0.428571
Twinfilin-2 OS=Homo sapiens GN=TWF2 PE=1 SV=1	D6RG15_HUMAN (+1)	29 kDa	4	3	2	0.428571
Cell division cycle 42 (GTP binding protein, 25kDa), isoform CRA_a OS=Homo sapiens GN=CDC42 PE=3 SV=1	A0A024RAE4_HUMAN (+2)	21 kDa	6	3	0	0.428571
Misshapen-like kinase 1 OS=Homo sapiens GN=MINK1 PE=1 SV=2	MINK1_HUMAN	150 kDa	6	3	0	0.428571
ATP citrate lyase, isoform CRA_b OS=Homo sapiens GN=ACLY PE=4 SV=1	A0A024R1T9_HUMAN (+2)	121 kDa	94	70	69	0.426829
L-lactate dehydrogenase A chain OS=Homo sapiens GN=LDHA PE=1 SV=2	LDHA_HUMAN (+1)	37 kDa	83	81	107	0.424084
Activator of 90 kDa heat shock protein ATPase homolog 1 OS=Homo sapiens GN=AHSA1 PE=1 SV=1	AHSA1_HUMAN	38 kDa	12	11	13	0.423077
Chromosome 9 open reading frame 88, isoform CRA_a OS=Homo sapiens GN=C9orf88 PE=4 SV=1	A0A024R872_HUMAN (+1)	83 kDa	13	16	24	0.421053
Sister chromatid cohesion protein PDS5 homolog B OS=Homo sapiens GN=PDS5B PE=1 SV=1	PDS5B_HUMAN	165 kDa	13	8	5	0.421053
DNA-directed RNA polymerase OS=Homo sapiens GN=POLR2A PE=1 SV=1	A0A0C4DGZ0_HUMAN (+1)	217 kDa	7	8	11	0.421053
Serine-threonine kinase receptor-associated protein OS=Homo sapiens GN=STRAP PE=1 SV=1	STRAP_HUMAN	38 kDa	5	8	13	0.421053
Lysine-specific demethylase 5A OS=Homo sapiens GN=KDM5A PE=1 SV=2	F5H1F7_HUMAN (+1)	196 kDa	10	13	20	0.419355
40S ribosomal protein S3a OS=Homo sapiens GN=RPS3A PE=2 SV=1	Q6NXR8_HUMAN (+1)	30 kDa	39	33	39	0.417722
Ribosome biogenesis protein BMS1 homolog OS=Homo sapiens GN=BMS1 PE=1 SV=1	BMS1_HUMAN	146 kDa	47	35	36	0.416667
Plastin-3 OS=Homo sapiens GN=PLS3 PE=1 SV=1	A0A0A0MSQ0_HUMAN (+2)	69 kDa	13	15	22	0.416667
Guanine nucleotide-binding protein G(I)/G(S)/G(T) subunit beta-2 OS=Homo sapiens GN=GNB2 PE=1 SV=1	E7EP32_HUMAN (+2)	32 kDa	6	5	5	0.416667
26S proteasome non-ATPase regulatory subunit 4 OS=Homo sapiens GN=PSMD4 PE=1 SV=1	Q5VWC4_HUMAN	41 kDa	7	5	4	0.416667
DNA excision repair protein ERCC-6 OS=Homo sapiens GN=ERCC6 PE=1 SV=1	ERCC6_HUMAN	168 kDa	5	5	6	0.416667
Vesicle docking protein p115, isoform CRA_a OS=Homo sapiens GN=VDP PE=4 SV=1	A0A024RDG1_HUMAN (+1)	108 kDa	6	5	5	0.416667
U2 snRNP-associated SURP motif-containing protein OS=Homo sapiens GN=U2SURP PE=1 SV=1	E7ET15_HUMAN (+1)	118 kDa	4	5	7	0.416667
DNA helicase OS=Homo sapiens PE=2 SV=1	B3KXZ4_HUMAN	91 kDa	16	12	12	0.413793
EH domain-binding protein 1-like protein 1 OS=Homo sapiens GN=EHBP1L1 PE=1 SV=2	EH1L1_HUMAN	162 kDa	10	12	18	0.413793
Sec61 alpha 1 subunit (S. cerevisiae), isoform CRA_c OS=Homo sapiens GN=SEC61A1 PE=2 SV=1	B3KNF6_HUMAN (+2)	52 kDa	6	7	10	0.411765
Alpha-actinin-4 OS=Homo sapiens GN=ACTN4 PE=1 SV=2	ACTN4_HUMAN	105 kDa	8	7	8	0.411765
Coatomer subunit alpha OS=Homo sapiens GN=COPA PE=1 SV=2	COPA_HUMAN	138 kDa	35	25	25	0.409836
Protein diaphanous homolog 1 OS=Homo sapiens GN=DIAPH1 PE=1 SV=1	A0A0G2JH68_HUMAN (+2)	141 kDa	15	9	6	0.409091
Solute carrier family 25 (Mitochondrial carrier phosphate carrier), member 3, isoform CRA_a OS=Homo sapiens GN=SLC25A3 PE=3 SV=1	A0A024RBE8_HUMAN (+4)	40 kDa	8	9	13	0.409091
Nuclear pore complex protein Nup160 (Fragment) OS=Homo sapiens GN=NUP160 PE=1 SV=2	G3V198_HUMAN (+1)	149 kDa	9	9	12	0.409091
GEMIN5 protein OS=Homo sapiens GN=GEMIN5 PE=2 SV=1	B7ZLC9_HUMAN (+1)	168 kDa	11	11	15	0.407407
Structural maintenance of chromosomes protein 4 OS=Homo sapiens GN=SMC4 PE=1 SV=2	SMC4_HUMAN	147 kDa	15	13	16	0.40625
Ribosomal protein, large, P0, isoform CRA_b OS=Homo sapiens GN=RPLP0 PE=3 SV=1	A0A024RBS2_HUMAN (+4)	34 kDa	29	28	39	0.405797
L-lactate dehydrogenase B chain OS=Homo sapiens GN=LDHB PE=1 SV=2	LDHB_HUMAN (+1)	37 kDa	44	45	66	0.405405
Nucleolar RNA helicase 2 OS=Homo sapiens GN=DDX21 PE=1 SV=5	DDX21_HUMAN	87 kDa	25	15	11	0.405405
Hyaluronan mediated motility receptor OS=Homo sapiens GN=HMMR PE=1 SV=2	HMMR_HUMAN	84 kDa	31	16	8	0.4
STE20-like serine/threonine-protein kinase OS=Homo sapiens GN=SLK PE=1 SV=1	SLK_HUMAN	143 kDa	24	16	15	0.4
Ataxin-10 OS=Homo sapiens GN=ATXN10 PE=1 SV=1	ATX10_HUMAN	53 kDa	10	10	14	0.4
Anamorsin OS=Homo sapiens GN=CIAPIN1 PE=1 SV=2	CPIN1_HUMAN (+1)	34 kDa	8	6	6	0.4
Dedicator of cytokinesis protein 10 OS=Homo sapiens GN=DOCK10 PE=1 SV=3	DOC10_HUMAN	250 kDa	8	6	6	0.4
Chromatin assembly factor 1 subunit A OS=Homo sapiens GN=CHAF1A PE=1 SV=2	CAF1A_HUMAN (+1)	107 kDa	6	6	8	0.4
TOX high mobility group box family member 4 OS=Homo sapiens GN=TOX4 PE=1 SV=1	TOX4_HUMAN (+1)	66 kDa	4	4	5	0.4
Multidrug resistance-associated protein 1 (Fragment) OS=Homo sapiens GN=ABCC1 PE=1 SV=1	I3L4X2_HUMAN (+2)	161 kDa	6	4	3	0.4
Regulator of chromosome condensation 2, isoform CRA_a OS=Homo sapiens GN=RCC2 PE=4 SV=1	A0A024RAC5_HUMAN (+2)	56 kDa	4	4	5	0.4
p21-activated protein kinase-interacting protein 1 OS=Homo sapiens GN=PAK1IP1 PE=1 SV=2	PK1IP_HUMAN	44 kDa	6	4	3	0.4
S-adenosylmethionine synthase isoform type-2 OS=Homo sapiens GN=MAT2A PE=1 SV=1	METK2_HUMAN	44 kDa	4	4	5	0.4
Beta-centractin OS=Homo sapiens GN=ACTR1B PE=1 SV=1	ACTY_HUMAN (+2)	42 kDa	4	4	5	0.4
Rho GTPase-activating protein 1 OS=Homo sapiens GN=ARHGAP1 PE=1 SV=1	RHG01_HUMAN	50 kDa	8	4	1	0.4
60S ribosomal protein L28 OS=Homo sapiens GN=RPL28 PE=1 SV=1	H0YKD8_HUMAN (+1)	19 kDa	9	4	0	0.4
Kinesin-like protein (Fragment) OS=Homo sapiens GN=KIF1A PE=1 SV=1	H7C0K6_HUMAN	25 kDa	1	2	3	0.4
WD repeat and HMG-box DNA-binding protein 1 OS=Homo sapiens GN=WDHD1 PE=1 SV=1	WDHD1_HUMAN (+1)	126 kDa	2	2	2	0.4
26S proteasome non-ATPase regulatory subunit 11 OS=Homo sapiens GN=PSMD11 PE=1 SV=3	PSD11_HUMAN	47 kDa	3	2	1	0.4
Coiled-coil domain-containing protein 50 OS=Homo sapiens GN=CCDC50 PE=1 SV=1	CCD50_HUMAN	36 kDa	2	2	2	0.4
Small nuclear ribonucleoprotein polypeptide A' variant (Fragment) OS=Homo sapiens PE=2 SV=1	Q53G21_HUMAN (+2)	28 kDa	1	2	3	0.4
Acyl-CoA desaturase OS=Homo sapiens GN=SCD PE=1 SV=2	ACOD_HUMAN (+1)	42 kDa	3	2	1	0.4
HIV-1 Rev binding protein, isoform CRA_a OS=Homo sapiens GN=HRB PE=4 SV=1	A0A024R458_HUMAN (+2)	51 kDa	2	2	2	0.4
Collagen, type IV, alpha 3 (Goodpasture antigen) binding protein, isoform CRA_a OS=Homo sapiens GN=COL4A3BP PE=4 SV=1	A0A024RAJ5_HUMAN (+1)	68 kDa	2	2	2	0.4
Methylthioribose-1-phosphate isomerase OS=Homo sapiens GN=MRI1 PE=1 SV=1	MTNA_HUMAN	39 kDa	3	2	1	0.4
Prolyl endopeptidase-like OS=Homo sapiens GN=PREPL PE=1 SV=1	PPCEL_HUMAN	84 kDa	2	2	2	0.4
pre-rRNA processing protein FTSJ3 OS=Homo sapiens GN=FTSJ3 PE=1 SV=2	SPB1_HUMAN (+1)	97 kDa	3	2	1	0.4
Macrophage-capping protein OS=Homo sapiens GN=CAPG PE=1 SV=2	CAPG_HUMAN (+3)	38 kDa	1	2	3	0.4
Sterol-4-alpha-carboxylate 3-dehydrogenase, decarboxylating (Fragment) OS=Homo sapiens GN=NSDHL PE=1 SV=1	C9JDR0_HUMAN (+1)	28 kDa	1	2	3	0.4
Bromodomain adjacent to zinc finger domain protein 1A OS=Homo sapiens GN=BAZ1A PE=1 SV=2	BAZ1A_HUMAN (+1)	179 kDa	0	2	4	0.4
La-related protein 4 OS=Homo sapiens GN=LARP4 PE=1 SV=3	LARP4_HUMAN	81 kDa	1	2	3	0.4
TRIO and F-actin-binding protein OS=Homo sapiens GN=TRIOBP PE=1 SV=3	TARA_HUMAN	261 kDa	1	2	3	0.4
Signal peptidase complex subunit 3 homolog (S. cerevisiae), isoform CRA_a OS=Homo sapiens GN=SPCS3 PE=4 SV=1	D3DP46_HUMAN (+1)	20 kDa	4	2	0	0.4
ADP-ribosylation factor 6 OS=Homo sapiens GN=ARF6 PE=1 SV=2	ARF6_HUMAN (+1)	20 kDa	4	2	0	0.4
Valyl-tRNA synthetase, isoform CRA_a OS=Homo sapiens GN=VARS PE=3 SV=1	A0A024RCN6_HUMAN (+1)	140 kDa	36	23	21	0.396552
Cell cycle progression 1, isoform CRA_a OS=Homo sapiens GN=CCPG1 PE=4 SV=1	A0A024R5S7_HUMAN (+1)	87 kDa	25	15	12	0.394737
Translocation protein SEC62 OS=Homo sapiens GN=SEC62 PE=1 SV=1	SEC62_HUMAN	46 kDa	18	13	14	0.393939
Capping protein (Actin filament) muscle Z-line, beta, isoform CRA_a OS=Homo sapiens GN=CAPZB PE=1 SV=1	B1AK87_HUMAN (+2)	29 kDa	17	13	15	0.393939
ADP/ATP translocase 3 OS=Homo sapiens GN=SLC25A6 PE=1 SV=4	ADT3_HUMAN (+2)	33 kDa	18	18	27	0.391304
Leucine--tRNA ligase, cytoplasmic OS=Homo sapiens GN=LARS PE=1 SV=2	SYLC_HUMAN (+2)	134 kDa	28	23	30	0.389831
78 kDa glucose-regulated protein OS=Homo sapiens GN=HSPA5 PE=1 SV=2	GRP78_HUMAN (+1)	72 kDa	40	26	26	0.38806
Ubiquitin-activating enzyme E1 (A1S9T and BN75 temperature sensitivity complementing), isoform CRA_a OS=Homo sapiens GN=UBE1 PE=3 SV=1	A0A024R1A3_HUMAN (+1)	118 kDa	23	17	20	0.386364
Bifunctional glutamate/proline--tRNA ligase OS=Homo sapiens GN=EPRS PE=1 SV=5	SYEP_HUMAN	171 kDa	48	40	55	0.384615
HEAT repeat containing 1 OS=Homo sapiens GN=HEATR1 PE=2 SV=1	B2RWN5_HUMAN	242 kDa	11	10	14	0.384615
Ribosomal protein L12 variant (Fragment) OS=Homo sapiens PE=2 SV=1	Q59FI9_HUMAN (+1)	21 kDa	23	10	2	0.384615
Protein flightless-1 homolog OS=Homo sapiens GN=FLII PE=1 SV=2	FLII_HUMAN	145 kDa	14	10	11	0.384615
Golgi-specific brefeldin A-resistance guanine nucleotide exchange factor 1 OS=Homo sapiens GN=GBF1 PE=1 SV=2	GBF1_HUMAN	206 kDa	11	10	14	0.384615
40S ribosomal protein SA OS=Homo sapiens GN=RPSA PE=3 SV=1	A0A024R2P0_HUMAN (+5)	33 kDa	4	5	8	0.384615
Actin-related protein 2/3 complex subunit 2 OS=Homo sapiens GN=ARPC2 PE=1 SV=1	ARPC2_HUMAN (+1)	34 kDa	13	8	7	0.380952
Eukaryotic translation initiation factor 5B OS=Homo sapiens GN=EIF5B PE=1 SV=1	Q8N5A0_HUMAN	139 kDa	162	112	135	0.375839
Superkiller viralicidic activity 2-like 2 OS=Homo sapiens GN=SKIV2L2 PE=1 SV=3	SK2L2_HUMAN (+1)	118 kDa	11	9	12	0.375
Solute carrier family 16 (Monocarboxylic acid transporters), member 3, isoform CRA_a OS=Homo sapiens GN=SLC16A3 PE=4 SV=1	A0A024R8U1_HUMAN (+2)	49 kDa	16	9	7	0.375
Tyrosine-protein phosphatase non-receptor type 11 OS=Homo sapiens GN=PTPN11 PE=1 SV=2	PTN11_HUMAN	68 kDa	9	6	6	0.375
Bifunctional purine biosynthesis protein PURH OS=Homo sapiens GN=ATIC PE=1 SV=3	PUR9_HUMAN (+2)	65 kDa	6	6	9	0.375
Periplakin OS=Homo sapiens GN=PPL PE=1 SV=1	K7EKI8_HUMAN (+1)	204 kDa	2	3	5	0.375
TIP41-like protein OS=Homo sapiens GN=TIPRL PE=1 SV=2	TIPRL_HUMAN	31 kDa	4	3	3	0.375
ATP-dependent RNA helicase DDX54 OS=Homo sapiens GN=DDX54 PE=1 SV=2	DDX54_HUMAN	99 kDa	6	3	1	0.375
Serine/threonine-protein phosphatase PP1-beta catalytic subunit OS=Homo sapiens GN=PPP1CB PE=1 SV=3	PP1B_HUMAN (+1)	37 kDa	6	3	1	0.375
Exportin-5 OS=Homo sapiens GN=XPO5 PE=1 SV=1	XPO5_HUMAN (+1)	136 kDa	3	3	4	0.375
Stomatin, isoform CRA_a OS=Homo sapiens GN=STOM PE=4 SV=1	A0A024R882_HUMAN (+3)	32 kDa	4	3	3	0.375
Protein O-GlcNAcase OS=Homo sapiens GN=MGEA5 PE=1 SV=2	OGA_HUMAN	103 kDa	4	3	3	0.375
Probable rRNA-processing protein EBP2 OS=Homo sapiens GN=EBNA1BP2 PE=1 SV=2	EBP2_HUMAN (+2)	35 kDa	3	3	4	0.375
Cation-independent mannose-6-phosphate receptor OS=Homo sapiens GN=IGF2R PE=1 SV=3	MPRI_HUMAN	274 kDa	35	17	10	0.369565
N-acetyltransferase 10 OS=Homo sapiens GN=NAT10 PE=1 SV=2	NAT10_HUMAN	116 kDa	45	28	30	0.368421
Clathrin interactor 1 OS=Homo sapiens GN=CLINT1 PE=1 SV=1	EPN4_HUMAN	68 kDa	26	14	11	0.368421
Neurofibromin 2 (Bilateral acoustic neuroma), isoform CRA_i OS=Homo sapiens GN=NF2 PE=4 SV=1	A0A024R1F6_HUMAN (+3)	64 kDa	13	7	5	0.368421
Ribonuclease/angiogenin inhibitor 1, isoform CRA_a OS=Homo sapiens GN=RNH1 PE=4 SV=1	A0A024RC87_HUMAN (+1)	49 kDa	8	7	10	0.368421
Capping protein (Actin filament) muscle Z-line, alpha 1, isoform CRA_a OS=Homo sapiens GN=CAPZA1 PE=4 SV=1	A0A024R0E5_HUMAN (+2)	33 kDa	4	4	6	0.363636
Replication factor C 2 isoform 1 (Fragment) OS=Homo sapiens GN=RFC2 PE=2 SV=1	B5BUD2_HUMAN (+2)	39 kDa	3	4	7	0.363636
Importin subunit alpha OS=Homo sapiens GN=KPNA3 PE=3 SV=1	A0A024RDV7_HUMAN (+2)	58 kDa	7	4	3	0.363636
Transmembrane protein 33, isoform CRA_a OS=Homo sapiens GN=TMEM33 PE=4 SV=1	A0A024R9W7_HUMAN (+3)	28 kDa	10	4	0	0.363636
Clathrin heavy chain OS=Homo sapiens GN=CLTC PE=1 SV=1	A0A087WVQ6_HUMAN (+1)	192 kDa	103	83	125	0.362445
Nucleolar protein 14 OS=Homo sapiens GN=NOP14 PE=1 SV=3	NOP14_HUMAN (+1)	98 kDa	17	9	7	0.36
Nucleoporin 155kDa, isoform CRA_a OS=Homo sapiens GN=NUP155 PE=4 SV=1	A0A024R071_HUMAN (+2)	155 kDa	15	9	9	0.36
Nuclear pore complex protein Nup133 OS=Homo sapiens GN=NUP133 PE=1 SV=2	NU133_HUMAN	129 kDa	10	9	14	0.36
Leucine-rich PPR-motif containing OS=Homo sapiens GN=LRPPRC PE=4 SV=1	E5KNY5_HUMAN (+1)	158 kDa	27	19	25	0.358491
Glutamine--fructose-6-phosphate aminotransferase [isomerizing] 1 OS=Homo sapiens GN=GFPT1 PE=1 SV=3	GFPT1_HUMAN	79 kDa	17	11	13	0.354839
Poly (ADP-ribose) polymerase family, member 1, isoform CRA_a OS=Homo sapiens GN=PARP1 PE=4 SV=1	A0A024R3T8_HUMAN (+2)	113 kDa	10	6	6	0.352941
Cell division cycle 2, G1 to S and G2 to M, isoform CRA_a OS=Homo sapiens GN=CDC2 PE=1 SV=1	A0A024QZP7_HUMAN (+2)	34 kDa	9	6	7	0.352941
Nuclear migration protein nudC OS=Homo sapiens GN=NUDC PE=1 SV=1	NUDC_HUMAN	38 kDa	10	13	26	0.351351
Structural maintenance of chromosomes protein OS=Homo sapiens GN=SMC2L1 PE=3 SV=1	A0A024R158_HUMAN (+4)	136 kDa	11	7	8	0.35
Annexin OS=Homo sapiens GN=ANXA2 PE=3 SV=1	A0A024R5Z7_HUMAN (+2)	39 kDa	136	70	66	0.344828
Endoplasmin OS=Homo sapiens GN=HSP90B1 PE=1 SV=1	ENPL_HUMAN (+2)	92 kDa	40	23	28	0.333333
Exportin-1 OS=Homo sapiens GN=XPO1 PE=1 SV=1	XPO1_HUMAN	123 kDa	27	15	17	0.333333
CCR4-NOT transcription complex subunit 1 OS=Homo sapiens GN=CNOT1 PE=1 SV=2	CNOT1_HUMAN	267 kDa	11	8	12	0.333333
EH-domain containing 4, isoform CRA_a OS=Homo sapiens GN=EHD4 PE=4 SV=1	A0A024R9N6_HUMAN (+2)	61 kDa	5	5	9	0.333333
Nucleoporin 153kDa, isoform CRA_a OS=Homo sapiens GN=NUP153 PE=4 SV=1	A0A024QZW7_HUMAN (+1)	154 kDa	4	4	7	0.333333
Developmentally-regulated GTP-binding protein 1 OS=Homo sapiens GN=DRG1 PE=1 SV=1	DRG1_HUMAN	41 kDa	2	4	9	0.333333
Pre-B-cell colony enhancing factor 1, isoform CRA_a OS=Homo sapiens GN=PBEF1 PE=4 SV=1	A0A024R718_HUMAN (+1)	56 kDa	5	3	3	0.333333
Tetratricopeptide repeat protein 37 OS=Homo sapiens GN=TTC37 PE=1 SV=1	TTC37_HUMAN	175 kDa	8	3	0	0.333333
Protein SGT1 homolog OS=Homo sapiens GN=SUGT1 PE=1 SV=3	SGT1_HUMAN (+1)	41 kDa	3	3	5	0.333333
cDNA FLJ55728, highly similar to ADP-ribosylation factor GTPase-activating protein 3 OS=Homo sapiens PE=2 SV=1	B7Z4Q0_HUMAN	49 kDa	6	3	2	0.333333
Ras homolog gene family, member A, isoform CRA_a OS=Homo sapiens GN=RHOA PE=3 SV=1	A0A024R324_HUMAN (+2)	22 kDa	8	3	0	0.333333
Septin-10 OS=Homo sapiens GN=SEPT10 PE=1 SV=2	SEP10_HUMAN (+4)	53 kDa	5	3	3	0.333333
Serpin peptidase inhibitor, clade B (Ovalbumin), member 6, isoform CRA_a OS=Homo sapiens GN=SERPINB6 PE=3 SV=1	A0A024QZX3_HUMAN (+3)	43 kDa	3	3	5	0.333333
40S ribosomal protein S14 OS=Homo sapiens GN=RPS14 PE=1 SV=3	RS14_HUMAN	16 kDa	8	3	0	0.333333
Developmentally-regulated GTP-binding protein 2 OS=Homo sapiens GN=DRG2 PE=1 SV=1	DRG2_HUMAN	41 kDa	0	3	8	0.333333
M-phase phosphoprotein 8 OS=Homo sapiens GN=MPHOSPH8 PE=1 SV=2	MPP8_HUMAN	97 kDa	2	2	3	0.333333
TBC1 domain family, member 4, isoform CRA_b OS=Homo sapiens GN=TBC1D4 PE=4 SV=1	A0A024R637_HUMAN (+1)	147 kDa	3	2	2	0.333333
RNA-binding protein 26 OS=Homo sapiens GN=RBM26 PE=1 SV=3	RBM26_HUMAN	114 kDa	2	2	3	0.333333
Protein kinase C and casein kinase substrate in neurons 2, isoform CRA_a OS=Homo sapiens GN=PACSIN2 PE=4 SV=1	A0A024R4X1_HUMAN (+2)	50 kDa	2	2	3	0.333333
Serine/threonine-protein phosphatase 2B catalytic subunit alpha isoform OS=Homo sapiens GN=PPP3CA PE=1 SV=1	PP2BA_HUMAN	59 kDa	4	3	4	0.333333
Ras-related protein Rab-18 OS=Homo sapiens GN=RAB18 PE=1 SV=1	RAB18_HUMAN	23 kDa	5	2	0	0.333333
cAMP-dependent protein kinase catalytic subunit beta OS=Homo sapiens GN=PRKACB PE=1 SV=1	A0A087WVC4_HUMAN (+5)	39 kDa	0	2	5	0.333333
Ornithine aminotransferase, mitochondrial OS=Homo sapiens GN=OAT PE=1 SV=1	OAT_HUMAN	49 kDa	2	2	3	0.333333
UPF0488 protein C8orf33 OS=Homo sapiens GN=C8orf33 PE=1 SV=1	CH033_HUMAN	25 kDa	2	2	3	0.333333
Putative methyltransferase C9orf114 OS=Homo sapiens GN=C9orf114 PE=1 SV=3	CI114_HUMAN	42 kDa	2	2	3	0.333333
Fatty acyl-CoA reductase 1 OS=Homo sapiens GN=FAR1 PE=1 SV=1	FACR1_HUMAN (+3)	59 kDa	3	2	2	0.333333
Mediator of RNA polymerase II transcription subunit 1 OS=Homo sapiens GN=MED1 PE=1 SV=4	MED1_HUMAN (+1)	168 kDa	1	2	4	0.333333
DNA-directed RNA polymerase OS=Homo sapiens GN=POLRMT PE=2 SV=1	Q4G0F4_HUMAN (+1)	139 kDa	4	2	1	0.333333
14-3-3 protein epsilon OS=Homo sapiens GN=YWHAE PE=1 SV=1	1433E_HUMAN (+3)	29 kDa	3	5	11	0.333333
Serine/threonine-protein kinase VRK1 OS=Homo sapiens GN=VRK1 PE=1 SV=1	VRK1_HUMAN (+1)	45 kDa	0	2	5	0.333333
Adenine phosphoribosyltransferase OS=Homo sapiens GN=APRT PE=1 SV=2	APT_HUMAN (+1)	20 kDa	5	2	0	0.333333
Ras-related protein R-Ras2 OS=Homo sapiens GN=RRAS2 PE=1 SV=1	A0A0C4DGH2_HUMAN (+2)	23 kDa	5	2	0	0.333333
Cyclin-dependent kinase 2, isoform CRA_a OS=Homo sapiens GN=CDK2 PE=4 SV=1	A0A024RB10_HUMAN (+3)	30 kDa	5	3	3	0.333333
Actinin, alpha 1, isoform CRA_a OS=Homo sapiens GN=ACTN1 PE=4 SV=1	A0A024R694_HUMAN (+3)	103 kDa	7	4	4	0.333333
Rac GTPase activating protein 1, isoform CRA_a OS=Homo sapiens GN=RACGAP1 PE=4 SV=1	A0A024R136_HUMAN (+2)	71 kDa	2	1	0	0.333333
Lysophospholipase-like protein 1 OS=Homo sapiens GN=LYPLAL1 PE=1 SV=3	LYPL1_HUMAN	26 kDa	2	1	0	0.333333
Poly(U)-binding-splicing factor PUF60 OS=Homo sapiens GN=PUF60 PE=1 SV=1	PUF60_HUMAN	60 kDa	0	1	2	0.333333
Beta-adrenergic receptor kinase 1 OS=Homo sapiens GN=ADRBK1 PE=1 SV=2	ARBK1_HUMAN	80 kDa	2	1	0	0.333333
Synaptobrevin-like 1, isoform CRA_e OS=Homo sapiens GN=SYBL1 PE=4 SV=1	A0A024R061_HUMAN (+2)	25 kDa	2	1	0	0.333333
Alpha-taxilin OS=Homo sapiens GN=TXLNA PE=1 SV=3	TXLNA_HUMAN	62 kDa	2	1	0	0.333333
Tumor suppressor ARF OS=Homo sapiens GN=CDKN2A PE=1 SV=2	ARF_HUMAN	14 kDa	2	1	0	0.333333
Calcium uptake protein 2, mitochondrial (Fragment) OS=Homo sapiens GN=MICU2 PE=1 SV=1	A0A0A0MTD5_HUMAN (+1)	26 kDa	0	1	2	0.333333
Inhibitor of nuclear factor kappa-B kinase-interacting protein OS=Homo sapiens GN=IKBIP PE=1 SV=1	IKIP_HUMAN	39 kDa	2	1	0	0.333333
ADP-ribosylation factor-like 8A, isoform CRA_a OS=Homo sapiens GN=ARL8A PE=3 SV=1	A0A024R977_HUMAN (+2)	21 kDa	2	1	0	0.333333
Fanconi anemia, complementation group D2, isoform CRA_b OS=Homo sapiens GN=FANCD2 PE=4 SV=1	A0A024R2G2_HUMAN (+1)	164 kDa	2	1	0	0.333333
CBX5 protein OS=Homo sapiens GN=CBX5 PE=2 SV=1	Q6I9T7_HUMAN	22 kDa	2	1	0	0.333333
Protein-L-isoaspartate O-methyltransferase OS=Homo sapiens GN=PCMT1 PE=1 SV=1	A0A0A0MRJ6_HUMAN (+4)	30 kDa	2	1	0	0.333333
Profilin (Fragment) OS=Homo sapiens GN=PFN2 PE=3 SV=1	D3DNI2_HUMAN (+1)	35 kDa	2	1	0	0.333333
Epididymis secretory protein Li 34 OS=Homo sapiens GN=HEL-S-34 PE=2 SV=1	D9IAI1_HUMAN (+2)	21 kDa	2	1	0	0.333333
DNA primase large subunit OS=Homo sapiens PE=2 SV=1	A8K7A0_HUMAN (+1)	59 kDa	0	1	2	0.333333
Phospholipase D family, member 3, isoform CRA_b OS=Homo sapiens GN=PLD3 PE=4 SV=1	A0A024R0Q4_HUMAN (+2)	55 kDa	2	1	0	0.333333
COP9 signalosome complex subunit 4 OS=Homo sapiens GN=COPS4 PE=1 SV=1	CSN4_HUMAN (+4)	46 kDa	2	1	0	0.333333
Actin-binding LIM protein 1 OS=Homo sapiens GN=ABLIM1 PE=1 SV=1	A0A0A0MRL6_HUMAN (+4)	84 kDa	0	1	2	0.333333
Translation machinery-associated protein 16 (Fragment) OS=Homo sapiens GN=TMA16 PE=1 SV=1	H0Y9X1_HUMAN (+1)	28 kDa	0	1	2	0.333333
3-ketoacyl-CoA thiolase, mitochondrial OS=Homo sapiens GN=ACAA2 PE=1 SV=2	THIM_HUMAN (+2)	42 kDa	0	1	2	0.333333
FK506 binding protein 8, 38kDa, isoform CRA_a OS=Homo sapiens GN=FKBP8 PE=4 SV=1	A0A024R7P2_HUMAN (+3)	45 kDa	2	1	0	0.333333
Oxysterol-binding protein OS=Homo sapiens GN=OSBPL9 PE=2 SV=1	B1AKJ6_HUMAN (+3)	84 kDa	2	1	0	0.333333
VAMP3 protein OS=Homo sapiens GN=VAMP3 PE=2 SV=1	Q6FGG2_HUMAN (+1)	11 kDa	2	1	0	0.333333
Neurochondrin OS=Homo sapiens GN=NCDN PE=1 SV=1	NCDN_HUMAN	79 kDa	0	1	2	0.333333
Mitochondrial ribosomal protein L38, isoform CRA_b OS=Homo sapiens GN=MRPL38 PE=1 SV=1	B2R894_HUMAN (+1)	41 kDa	0	1	2	0.333333
Splicing factor 4, isoform CRA_a OS=Homo sapiens GN=SF4 PE=4 SV=1	A0A024R7N3_HUMAN (+3)	50 kDa	0	1	2	0.333333
ADP-ribosylation factor-like protein 2 OS=Homo sapiens GN=ARL2 PE=1 SV=4	ARL2_HUMAN (+1)	21 kDa	2	1	0	0.333333
Protein SAAL1 OS=Homo sapiens GN=SAAL1 PE=1 SV=2	SAAL1_HUMAN (+4)	54 kDa	2	1	0	0.333333
39S ribosomal protein L43, mitochondrial OS=Homo sapiens GN=MRPL43 PE=1 SV=1	RM43_HUMAN (+5)	23 kDa	2	1	0	0.333333
Peptidyl-prolyl cis-trans isomerase B OS=Homo sapiens GN=PPIB PE=1 SV=2	PPIB_HUMAN (+1)	24 kDa	2	1	0	0.333333
WD repeat-containing protein 36 OS=Homo sapiens GN=WDR36 PE=1 SV=1	A0A0A0MTB8_HUMAN (+1)	99 kDa	2	1	0	0.333333
Up-regulated during skeletal muscle growth protein 5 OS=Homo sapiens GN=USMG5 PE=1 SV=1	USMG5_HUMAN	6 kDa	2	1	0	0.333333
COP9 signalosome complex subunit 2 OS=Homo sapiens GN=COPS2 PE=1 SV=1	CSN2_HUMAN (+4)	52 kDa	2	1	0	0.333333
Core-binding factor, beta subunit, isoform CRA_b OS=Homo sapiens GN=CBFB PE=4 SV=1	A0A024R6X2_HUMAN (+1)	22 kDa	2	1	0	0.333333
Snurportin-1 OS=Homo sapiens GN=SNUPN PE=1 SV=1	SPN1_HUMAN	41 kDa	0	1	2	0.333333
Protein TASOR OS=Homo sapiens GN=FAM208A PE=1 SV=3	TASOR_HUMAN	189 kDa	0	1	2	0.333333
TRPM8 channel-associated factor 1 OS=Homo sapiens GN=TCAF1 PE=1 SV=3	TCAF1_HUMAN	102 kDa	2	1	0	0.333333
E3 ubiquitin-protein ligase MARCH5 OS=Homo sapiens GN=MARCH5 PE=1 SV=1	MARH5_HUMAN	31 kDa	2	1	0	0.333333
Cordon-bleu protein-like 1 OS=Homo sapiens GN=COBLL1 PE=1 SV=1	A0A0D9SG04_HUMAN (+2)	130 kDa	2	1	0	0.333333
39S ribosomal protein L3, mitochondrial OS=Homo sapiens GN=MRPL3 PE=1 SV=1	RM03_HUMAN (+4)	39 kDa	2	1	0	0.333333
Minor histocompatibility protein HA-1 OS=Homo sapiens GN=HMHA1 PE=1 SV=2	HMHA1_HUMAN (+7)	125 kDa	2	1	0	0.333333
Proteasome inhibitor PI31 subunit OS=Homo sapiens GN=PSMF1 PE=1 SV=2	PSMF1_HUMAN (+2)	30 kDa	2	1	0	0.333333
Tuberin OS=Homo sapiens GN=TSC2 PE=1 SV=1	H3BMQ0_HUMAN (+4)	194 kDa	0	1	2	0.333333
Protein ECT2 OS=Homo sapiens GN=ECT2 PE=1 SV=4	ECT2_HUMAN	104 kDa	2	1	0	0.333333
General transcription factor II-I OS=Homo sapiens GN=GTF2I PE=1 SV=2	GTF2I_HUMAN (+8)	112 kDa	2	1	0	0.333333
Protein disulfide-isomerase A4 OS=Homo sapiens GN=ERP70 PE=3 SV=1	A0A090N8Y2_HUMAN (+1)	73 kDa	2	1	0	0.333333
Nitric oxide synthase-interacting protein OS=Homo sapiens GN=NOSIP PE=1 SV=1	A0A075B6F9_HUMAN (+2)	33 kDa	2	1	0	0.333333
C2 domain-containing protein 2-like OS=Homo sapiens GN=C2CD2L PE=1 SV=3	C2C2L_HUMAN	76 kDa	2	1	0	0.333333
HCG1991735, isoform CRA_a OS=Homo sapiens GN=hCG_1991735 PE=4 SV=1	A0A024RC65_HUMAN (+1)	189 kDa	203	114	150	0.322034
Sodium/potassium-transporting ATPase subunit alpha-1 OS=Homo sapiens GN=ATP1A1 PE=1 SV=1	AT1A1_HUMAN	113 kDa	45	21	20	0.318182
Condensin complex subunit 1 OS=Homo sapiens PE=2 SV=1	B3KMS0_HUMAN	157 kDa	12	6	6	0.315789
Disabled homolog 2, mitogen-responsive phosphoprotein (Drosophila), isoform CRA_a OS=Homo sapiens GN=DAB2 PE=4 SV=1	A0A024R036_HUMAN (+2)	82 kDa	14	10	17	0.3125
ATP synthase subunit gamma, mitochondrial OS=Homo sapiens GN=ATP5C1 PE=1 SV=1	ATPG_HUMAN (+2)	33 kDa	9	5	6	0.3125
DNA topoisomerase 2-alpha OS=Homo sapiens GN=TOP2A PE=1 SV=3	TOP2A_HUMAN	174 kDa	105	75	135	0.311203
Neuroblast differentiation-associated protein AHNAK OS=Homo sapiens GN=AHNAK PE=1 SV=2	AHNK_HUMAN	629 kDa	1298	651	800	0.310148
Cullin-associated NEDD8-dissociated protein 1 OS=Homo sapiens GN=CAND1 PE=1 SV=2	CAND1_HUMAN (+1)	136 kDa	29	17	25	0.309091
Isoleucine--tRNA ligase, cytoplasmic OS=Homo sapiens GN=IARS PE=1 SV=1	J3KR24_HUMAN (+2)	132 kDa	28	16	23	0.307692
E3 ubiquitin-protein ligase TRIP12 OS=Homo sapiens GN=TRIP12 PE=1 SV=1	TRIPC_HUMAN	220 kDa	2	4	10	0.307692
Protein 4.1 OS=Homo sapiens GN=EPB41 PE=1 SV=4	41_HUMAN	97 kDa	15	11	20	0.305556
Eukaryotic translation initiation factor 3 subunit F OS=Homo sapiens GN=EIF3F PE=2 SV=1	B3KSH1_HUMAN (+2)	39 kDa	9	6	10	0.3
Nck-associated protein 1 OS=Homo sapiens GN=NCKAP1 PE=1 SV=1	NCKP1_HUMAN	129 kDa	4	3	5	0.3
G patch domain-containing protein 4 OS=Homo sapiens GN=GPATCH4 PE=1 SV=2	GPTC4_HUMAN	50 kDa	8	3	1	0.3
Ras-related protein Rab-7a OS=Homo sapiens GN=RAB7A PE=1 SV=1	RAB7A_HUMAN	23 kDa	9	3	0	0.3
Septin-11 OS=Homo sapiens GN=SEPT11 PE=1 SV=1	D6RER5_HUMAN (+4)	50 kDa	7	3	2	0.3
Gem-associated protein 4 OS=Homo sapiens GN=GEMIN4 PE=1 SV=2	GEMI4_HUMAN (+3)	120 kDa	8	3	1	0.3
Septin-8 OS=Homo sapiens GN=SEPT8 PE=1 SV=1	A0A087X142_HUMAN (+5)	49 kDa	7	3	2	0.3
Golgi autoantigen, golgin subfamily a, 2, isoform CRA_a OS=Homo sapiens GN=GOLGA2 PE=1 SV=1	A0A0C4DGS5_HUMAN (+1)	112 kDa	26	11	10	0.297297
Myb-binding protein 1A OS=Homo sapiens GN=MYBBP1A PE=1 SV=2	MBB1A_HUMAN	149 kDa	39	19	24	0.296875
Annexin A1 OS=Homo sapiens GN=ANXA1 PE=1 SV=2	ANXA1_HUMAN (+1)	39 kDa	10	5	6	0.294118
Mitochondrial ribonuclease P protein 1 OS=Homo sapiens GN=TRMT10C PE=1 SV=2	MRRP1_HUMAN	47 kDa	7	5	9	0.294118
Eukaryotic translation initiation factor 2 subunit 1 OS=Homo sapiens GN=EIF2S1 PE=1 SV=3	IF2A_HUMAN (+1)	36 kDa	29	21	42	0.291667
cDNA, FLJ92620, highly similar to Homo sapiens staphylococcal nuclease domain containing 1 (SND1),mRNA OS=Homo sapiens PE=2 SV=1	B2R5U1_HUMAN	100 kDa	22	9	8	0.290323
Liprin-alpha-1 OS=Homo sapiens GN=PPFIA1 PE=1 SV=1	LIPA1_HUMAN	136 kDa	27	10	7	0.285714
Disco-interacting protein 2 homolog B OS=Homo sapiens GN=DIP2B PE=1 SV=3	DIP2B_HUMAN	171 kDa	15	8	12	0.285714
cDNA FLJ53399, highly similar to Monocarboxylate transporter 1 OS=Homo sapiens PE=2 SV=1	B4E106_HUMAN	52 kDa	8	4	5	0.285714
Phosphatidylinositol 4-phosphate 5-kinase type-1 alpha OS=Homo sapiens GN=PIP5K1A PE=1 SV=2	A6PW57_HUMAN (+1)	61 kDa	3	2	3	0.285714
Protein TANC1 OS=Homo sapiens GN=TANC1 PE=1 SV=3	TANC1_HUMAN	202 kDa	2	2	4	0.285714
Importin-4 OS=Homo sapiens GN=IPO4 PE=1 SV=2	IPO4_HUMAN (+2)	119 kDa	5	2	1	0.285714
Ribosome maturation protein SBDS OS=Homo sapiens GN=SBDS PE=1 SV=1	A0A087X020_HUMAN (+1)	29 kDa	2	2	4	0.285714
WD repeat-containing protein 44 OS=Homo sapiens GN=WDR44 PE=1 SV=1	WDR44_HUMAN	101 kDa	4	2	2	0.285714
60S ribosomal protein L27 OS=Homo sapiens GN=RPL27 PE=3 SV=1	A0A024R1V4_HUMAN (+2)	16 kDa	6	2	0	0.285714
ADP-ribosylation factor 3, isoform CRA_b OS=Homo sapiens GN=ARF3 PE=3 SV=1	A0A024R0Y6_HUMAN (+4)	21 kDa	13	4	0	0.285714
WD repeat domain 77, isoform CRA_a OS=Homo sapiens GN=WDR77 PE=4 SV=1	A0A024R0H7_HUMAN (+1)	37 kDa	3	2	3	0.285714
E3 ubiquitin-protein ligase BRE1A OS=Homo sapiens GN=RNF20 PE=1 SV=2	BRE1A_HUMAN	114 kDa	2	2	4	0.285714
UPF0428 protein CXorf56 OS=Homo sapiens GN=CXorf56 PE=1 SV=1	CX056_HUMAN	26 kDa	4	2	2	0.285714
Ribosomal protein S23, isoform CRA_a OS=Homo sapiens GN=RPS23 PE=2 SV=1	A8K517_HUMAN (+1)	16 kDa	6	2	0	0.285714
Serine/threonine-protein kinase mTOR OS=Homo sapiens GN=MTOR PE=1 SV=1	MTOR_HUMAN	289 kDa	4	2	2	0.285714
Calponin OS=Homo sapiens GN=CNN2 PE=1 SV=1	B4DDF4_HUMAN (+3)	33 kDa	11	9	20	0.28125
Acyl-CoA synthetase long-chain family member 3, isoform CRA_a OS=Homo sapiens GN=ACSL3 PE=4 SV=1	A0A024R497_HUMAN (+3)	80 kDa	35	14	14	0.28
7-dehydrocholesterol reductase, isoform CRA_a OS=Homo sapiens GN=DHCR7 PE=4 SV=1	A0A024R5F7_HUMAN (+3)	54 kDa	10	5	7	0.277778
Zinc finger CCCH-type antiviral protein 1 OS=Homo sapiens GN=ZC3HAV1 PE=1 SV=3	ZCCHV_HUMAN	101 kDa	53	19	15	0.275362
U4/U6 small nuclear ribonucleoprotein Prp3 OS=Homo sapiens GN=PRPF3 PE=1 SV=2	PRPF3_HUMAN (+2)	78 kDa	17	9	15	0.272727
Protein scribble homolog OS=Homo sapiens GN=SCRIB PE=1 SV=1	A0A0G2JNZ2_HUMAN (+2)	175 kDa	5	6	16	0.272727
Clustered mitochondria protein homolog (Fragment) OS=Homo sapiens GN=CLUH PE=1 SV=2	K7EIG1_HUMAN	141 kDa	15	6	6	0.272727
Wiskott-Aldrich syndrome protein family member 2 OS=Homo sapiens GN=WASF2 PE=1 SV=3	WASF2_HUMAN	54 kDa	6	3	4	0.272727
Exportin-7 OS=Homo sapiens GN=XPO7 PE=1 SV=3	XPO7_HUMAN (+2)	124 kDa	7	3	3	0.272727
Flap endonuclease 1 OS=Homo sapiens GN=FEN1 PE=1 SV=1	FEN1_HUMAN (+1)	43 kDa	11	7	14	0.269231
Proteasome-associated protein ECM29 homolog OS=Homo sapiens GN=ECM29 PE=1 SV=2	ECM29_HUMAN (+1)	204 kDa	9	8	20	0.266667
Large subunit GTPase 1 homolog OS=Homo sapiens GN=LSG1 PE=1 SV=2	LSG1_HUMAN	75 kDa	14	4	0	0.266667
LIM domain only protein 7 OS=Homo sapiens GN=LMO7 PE=1 SV=1	A0A0A0MTE2_HUMAN (+5)	158 kDa	6	4	8	0.266667
SH2 domain-containing protein 4A OS=Homo sapiens GN=SH2D4A PE=1 SV=1	SH24A_HUMAN	53 kDa	10	4	4	0.266667
SNARE protein Ykt6 OS=Homo sapiens GN=YKT6 PE=1 SV=1	A4D2J0_HUMAN (+2)	22 kDa	14	4	0	0.266667
IQ motif containing GTPase activating protein 2, isoform CRA_b OS=Homo sapiens GN=IQGAP2 PE=4 SV=1	A0A024RAJ8_HUMAN (+1)	181 kDa	42	21	36	0.265823
4F2 cell-surface antigen heavy chain OS=Homo sapiens GN=SLC3A2 PE=1 SV=3	4F2_HUMAN (+2)	68 kDa	64	27	37	0.264706
Pleckstrin homology domain containing, family A member 5, isoform CRA_a OS=Homo sapiens GN=PLEKHA5 PE=4 SV=1	A0A024RAY7_HUMAN (+4)	134 kDa	12	6	10	0.26087
Extended synaptotagmin-2 (Fragment) OS=Homo sapiens GN=ESYT2 PE=1 SV=1	H7BXI1_HUMAN	98 kDa	20	6	2	0.26087
Trifunctional purine biosynthetic protein adenosine-3 OS=Homo sapiens GN=GART PE=1 SV=1	PUR2_HUMAN (+2)	108 kDa	17	8	13	0.258065
Tankyrase 1 binding protein 1, 182kDa, isoform CRA_a OS=Homo sapiens GN=TNKS1BP1 PE=4 SV=1	A0A024R542_HUMAN (+1)	182 kDa	19	11	24	0.25
Large neutral amino acids transporter small subunit 1 OS=Homo sapiens GN=SLC7A5 PE=1 SV=2	LAT1_HUMAN	55 kDa	14	7	13	0.25
Spectrin beta chain, non-erythrocytic 2 OS=Homo sapiens GN=SPTBN2 PE=1 SV=3	SPTN2_HUMAN	271 kDa	24	7	3	0.25
Serine/threonine-protein kinase TAO3 OS=Homo sapiens GN=TAOK3 PE=1 SV=2	TAOK3_HUMAN	105 kDa	9	4	6	0.25
Rab3 GTPase-activating protein non-catalytic subunit OS=Homo sapiens GN=RAB3GAP2 PE=1 SV=1	RBGPR_HUMAN	156 kDa	12	4	3	0.25
Exosome complex exonuclease RRP44 OS=Homo sapiens GN=DIS3 PE=1 SV=2	RRP44_HUMAN	109 kDa	8	3	3	0.25
Heat shock 70 kDa protein 4 OS=Homo sapiens GN=HSPA4 PE=1 SV=4	HSP74_HUMAN (+3)	94 kDa	7	3	4	0.25
Emerin OS=Homo sapiens GN=EMD PE=1 SV=1	EMD_HUMAN (+1)	29 kDa	6	2	1	0.25
PDZ and LIM domain protein 1 OS=Homo sapiens GN=PDLIM1 PE=1 SV=4	PDLI1_HUMAN (+1)	36 kDa	1	2	6	0.25
RAP1B, member of RAS oncogene family, isoform CRA_a OS=Homo sapiens GN=RAP1B PE=4 SV=1	A0A024RB87_HUMAN (+3)	21 kDa	7	2	0	0.25
Poly(A) binding protein interacting protein 1, isoform CRA_a OS=Homo sapiens GN=PAIP1 PE=4 SV=1	A0A024R094_HUMAN (+1)	35 kDa	3	2	4	0.25
Eukaryotic translation initiation factor 3 subunit E OS=Homo sapiens GN=EIF3E PE=2 SV=1	B2R806_HUMAN (+3)	52 kDa	4	2	3	0.25
Nibrin OS=Homo sapiens GN=NBN PE=2 SV=1	A6H8Y5_HUMAN (+1)	85 kDa	3	2	4	0.25
Galactokinase OS=Homo sapiens GN=GALK1 PE=1 SV=1	GALK1_HUMAN (+2)	42 kDa	3	2	4	0.25
Thioredoxin-like protein 1 OS=Homo sapiens GN=TXNL1 PE=1 SV=3	TXNL1_HUMAN (+3)	32 kDa	5	2	2	0.25
Isocitrate dehydrogenase [NAD] subunit, mitochondrial OS=Homo sapiens PE=2 SV=1	B4DJB4_HUMAN (+3)	35 kDa	3	2	4	0.25
Dystrophin OS=Homo sapiens GN=DMD PE=1 SV=1	A0A075B6G3_HUMAN (+4)	427 kDa	5	2	2	0.25
Ubiquitin carboxyl-terminal hydrolase OS=Homo sapiens GN=USP8 PE=3 SV=1	A0A024R5S4_HUMAN (+2)	128 kDa	2	2	5	0.25
Ubiquitin-protein ligase E3A OS=Homo sapiens GN=UBE3A PE=1 SV=1	A0A0D9SG77_HUMAN (+4)	88 kDa	1	1	2	0.25
UPF0609 protein C4orf27 OS=Homo sapiens GN=C4orf27 PE=1 SV=2	CD027_HUMAN	39 kDa	1	1	2	0.25
BAG family molecular chaperone regulator 2 OS=Homo sapiens GN=BAG2 PE=1 SV=1	BAG2_HUMAN (+2)	24 kDa	3	1	0	0.25
Formin-like protein 1 OS=Homo sapiens GN=FMNL1 PE=1 SV=3	FMNL1_HUMAN	122 kDa	1	1	2	0.25
Gamma-tubulin complex component 3 OS=Homo sapiens GN=TUBGCP3 PE=1 SV=2	GCP3_HUMAN (+1)	104 kDa	3	1	0	0.25
Mitogen-activated protein kinase kinase 6, isoform CRA_a OS=Homo sapiens GN=MAP2K6 PE=4 SV=1	A0A024R8K3_HUMAN (+3)	31 kDa	1	1	2	0.25
Exosome complex component RRP43 OS=Homo sapiens GN=EXOSC8 PE=1 SV=1	EXOS8_HUMAN	30 kDa	1	1	2	0.25
Spermine synthase OS=Homo sapiens GN=SMS PE=1 SV=2	SPSY_HUMAN	41 kDa	0	1	3	0.25
Rho GTPase-activating protein 35 OS=Homo sapiens GN=ARHGAP35 PE=1 SV=3	RHG35_HUMAN	171 kDa	0	1	3	0.25
Elongation of very long chain fatty acids protein 1 OS=Homo sapiens GN=ELOVL1 PE=1 SV=1	ELOV1_HUMAN	33 kDa	3	1	0	0.25
NudC domain-containing protein 1 OS=Homo sapiens GN=NUDCD1 PE=1 SV=2	NUDC1_HUMAN	67 kDa	2	1	1	0.25
Wings apart-like protein homolog OS=Homo sapiens GN=WAPAL PE=1 SV=1	WAPL_HUMAN (+2)	133 kDa	2	1	1	0.25
Sperm-associated antigen 5 OS=Homo sapiens GN=SPAG5 PE=1 SV=2	SPAG5_HUMAN (+1)	134 kDa	1	1	2	0.25
Rho GTPase-activating protein 17 OS=Homo sapiens GN=ARHGAP17 PE=1 SV=1	RHG17_HUMAN (+1)	95 kDa	2	1	1	0.25
Nucleolar protein of 40 kDa OS=Homo sapiens GN=ZCCHC17 PE=1 SV=1	A0A087WXF8_HUMAN (+5)	30 kDa	1	1	2	0.25
GTPase Era, mitochondrial OS=Homo sapiens GN=ERAL1 PE=1 SV=2	ERAL1_HUMAN	48 kDa	2	1	1	0.25
Proliferation-associated 2G4, 38kDa, isoform CRA_a OS=Homo sapiens GN=PA2G4 PE=4 SV=1	A0A024RB85_HUMAN (+4)	44 kDa	3	1	0	0.25
Succinyl-CoA ligase [ADP/GDP-forming] subunit alpha, mitochondrial OS=Homo sapiens GN=SUCLG1 PE=1 SV=4	SUCA_HUMAN (+4)	36 kDa	2	1	1	0.25
V-type proton ATPase subunit d 1 OS=Homo sapiens GN=ATP6V0D1 PE=1 SV=1	R4GN72_HUMAN (+5)	32 kDa	1	1	2	0.25
General transcription factor IIH subunit 4 OS=Homo sapiens GN=GTF2H4 PE=2 SV=1	TF2H4_HUMAN (+2)	52 kDa	2	1	1	0.25
N-alpha-acetyltransferase 10 OS=Homo sapiens GN=NAA10 PE=1 SV=1	NAA10_HUMAN	26 kDa	2	1	1	0.25
Vacuolar protein sorting-associated protein 72 homolog OS=Homo sapiens GN=VPS72 PE=1 SV=1	VPS72_HUMAN	41 kDa	1	1	2	0.25
Negative elongation factor B OS=Homo sapiens GN=NELFB PE=1 SV=1	NELFB_HUMAN	66 kDa	1	1	2	0.25
Nuclear pore membrane glycoprotein 210 OS=Homo sapiens GN=NUP210 PE=1 SV=3	PO210_HUMAN	205 kDa	2	1	1	0.25
Heterogeneous nuclear ribonucleoprotein A3, isoform CRA_a OS=Homo sapiens GN=HNRPA3 PE=2 SV=1	B4DDB6_HUMAN (+2)	37 kDa	1	1	2	0.25
RNA-binding protein 4 OS=Homo sapiens GN=RBM4 PE=1 SV=1	RBM4_HUMAN (+1)	40 kDa	1	1	2	0.25
DNA-directed RNA polymerases I, II, and III subunit RPABC3 (Fragment) OS=Homo sapiens GN=POLR2H PE=1 SV=5	C9JLU1_HUMAN (+1)	17 kDa	3	1	0	0.25
Ribosomal protein L30, isoform CRA_b OS=Homo sapiens GN=RPL30 PE=3 SV=1	A0A024R9D3_HUMAN (+2)	13 kDa	3	1	0	0.25
Hypoxanthine-guanine phosphoribosyltransferase OS=Homo sapiens GN=HPRT1 PE=1 SV=2	HPRT_HUMAN (+1)	25 kDa	3	1	0	0.25
Membrane-associated progesterone receptor component 2 OS=Homo sapiens GN=PGRMC2 PE=1 SV=1	PGRC2_HUMAN	24 kDa	3	1	0	0.25
Protein strawberry notch homolog 1 OS=Homo sapiens GN=SBNO1 PE=1 SV=1	SBNO1_HUMAN	154 kDa	3	1	0	0.25
Septin-2 OS=Homo sapiens GN=SEPT2 PE=1 SV=1	B5MCX3_HUMAN (+1)	37 kDa	0	1	3	0.25
UMP-CMP kinase OS=Homo sapiens GN=CMPK PE=2 SV=1	B2R6S5_HUMAN (+4)	26 kDa	3	1	0	0.25
Cellular nucleic acid-binding protein OS=Homo sapiens GN=CNBP PE=1 SV=1	CNBP_HUMAN	19 kDa	3	1	0	0.25
39S ribosomal protein L22, mitochondrial OS=Homo sapiens GN=MRPL22 PE=1 SV=1	A0A0C4DGX2_HUMAN (+3)	26 kDa	3	1	0	0.25
Histone-binding protein RBBP4 OS=Homo sapiens GN=RBBP4 PE=1 SV=3	RBBP4_HUMAN	48 kDa	3	1	0	0.25
MON2 protein OS=Homo sapiens GN=MON2 PE=2 SV=1	B7ZM73_HUMAN (+1)	187 kDa	0	1	3	0.25
Aspartyl/asparaginyl beta-hydroxylase OS=Homo sapiens GN=ASPH PE=1 SV=3	ASPH_HUMAN	86 kDa	22	6	2	0.24
Alpha-adducin OS=Homo sapiens GN=ADD1 PE=1 SV=2	ADDA_HUMAN (+2)	81 kDa	10	4	6	0.235294
LIM and SH3 protein 1, isoform CRA_b OS=Homo sapiens GN=LASP1 PE=4 SV=1	A0A024R1S8_HUMAN (+1)	30 kDa	8	3	4	0.230769
DNA (cytosine-5)-methyltransferase OS=Homo sapiens GN=DNMT1 PE=3 SV=1	A0A024R7E3_HUMAN (+2)	190 kDa	6	3	6	0.230769
Cytoskeleton-associated protein 4, isoform CRA_c OS=Homo sapiens GN=CKAP4 PE=4 SV=1	A0A024RBH2_HUMAN (+1)	66 kDa	91	32	47	0.230216
Rho-associated protein kinase 2 OS=Homo sapiens GN=ROCK2 PE=1 SV=4	ROCK2_HUMAN	161 kDa	53	17	21	0.226667
Family with sequence similarity 62 (C2 domain containing), member A, isoform CRA_a OS=Homo sapiens GN=FAM62A PE=4 SV=1	A0A024RB16_HUMAN (+3)	124 kDa	26	8	9	0.222222
Calcium-transporting ATPase OS=Homo sapiens GN=ATP2B1 PE=3 SV=1	A0A024RBC7_HUMAN	135 kDa	9	4	8	0.222222
Inorganic pyrophosphatase 2, mitochondrial OS=Homo sapiens GN=PPA2 PE=1 SV=2	IPYR2_HUMAN	38 kDa	4	2	4	0.222222
RNA-binding protein 25 OS=Homo sapiens GN=RBM25 PE=1 SV=3	RBM25_HUMAN	100 kDa	5	2	3	0.222222
Ubiquitin carboxyl-terminal hydrolase 15 OS=Homo sapiens GN=USP15 PE=1 SV=3	UBP15_HUMAN	112 kDa	2	2	6	0.222222
Structural maintenance of chromosomes protein 1A OS=Homo sapiens GN=SMC1A PE=1 SV=2	SMC1A_HUMAN	143 kDa	6	2	2	0.222222
Trifunctional enzyme subunit beta, mitochondrial OS=Homo sapiens GN=HADHB PE=1 SV=1	B5MD38_HUMAN (+1)	38 kDa	5	2	3	0.222222
Nardilysin OS=Homo sapiens GN=NRD1 PE=1 SV=1	A0A087WYK8_HUMAN (+2)	131 kDa	5	2	3	0.222222
Elongator complex protein 1 OS=Homo sapiens PE=2 SV=1	B4E3I9_HUMAN (+3)	138 kDa	7	2	1	0.222222
Fructose-bisphosphate aldolase A OS=Homo sapiens GN=ALDOA PE=1 SV=2	ALDOA_HUMAN (+2)	39 kDa	3	2	5	0.222222
Zinc finger, CCHC domain containing 6, isoform CRA_b OS=Homo sapiens GN=ZCCHC6 PE=4 SV=1	A0A024R235_HUMAN (+1)	167 kDa	2	2	6	0.222222
DnaJ homolog subfamily A member 1 OS=Homo sapiens GN=DNAJA1 PE=1 SV=2	DNJA1_HUMAN	45 kDa	5	2	3	0.222222
Torsin-1A-interacting protein 1 OS=Homo sapiens GN=TOR1AIP1 PE=1 SV=2	TOIP1_HUMAN	66 kDa	29	7	2	0.21875
Actin related protein 2/3 complex, subunit 1B, 41kDa OS=Homo sapiens GN=ARPC1B PE=2 SV=1	A4D275_HUMAN (+1)	41 kDa	6	3	7	0.214286
26S protease regulatory subunit 10B OS=Homo sapiens GN=PSMC6 PE=1 SV=1	A0A087X2I1_HUMAN (+2)	46 kDa	5	3	8	0.214286
Protein LAP2 OS=Homo sapiens GN=ERBB2IP PE=1 SV=2	LAP2_HUMAN	158 kDa	4	3	9	0.214286
RuvB-like 1 (Fragment) OS=Homo sapiens GN=RUVBL1 PE=2 SV=1	B5BUB1_HUMAN (+1)	50 kDa	8	11	43	0.211538
cDNA FLJ39529 fis, clone PUAEN2004067, highly similar to Band 4.1-like protein 1 OS=Homo sapiens PE=2 SV=1	B3KUB6_HUMAN	86 kDa	15	5	8	0.208333
Dolichyl-diphosphooligosaccharide--protein glycosyltransferase subunit STT3B OS=Homo sapiens GN=STT3B PE=1 SV=1	STT3B_HUMAN	94 kDa	48	11	6	0.2
Chromosome-associated kinesin KIF4A OS=Homo sapiens GN=KIF4A PE=1 SV=3	KIF4A_HUMAN (+1)	140 kDa	7	3	7	0.2
VAMP (Vesicle-associated membrane protein)-associated protein B and C OS=Homo sapiens GN=VAPB PE=1 SV=1	Q53XM7_HUMAN (+1)	27 kDa	12	3	2	0.2
Serpin peptidase inhibitor, clade B (Ovalbumin), member 5, isoform CRA_b OS=Homo sapiens GN=SERPINB5 PE=3 SV=1	A0A024R2B6_HUMAN (+1)	42 kDa	2	2	7	0.2
Fatty aldehyde dehydrogenase OS=Homo sapiens GN=ALDH3A2 PE=1 SV=1	AL3A2_HUMAN (+1)	55 kDa	6	2	3	0.2
Phosphatidylinositol 4-kinase alpha OS=Homo sapiens GN=PI4KA PE=1 SV=3	PI4KA_HUMAN (+3)	231 kDa	2	2	7	0.2
Replication factor C subunit 4 OS=Homo sapiens GN=RFC4 PE=1 SV=2	RFC4_HUMAN	40 kDa	3	2	6	0.2
Chromosome 1 open reading frame 33, isoform CRA_a OS=Homo sapiens GN=C1orf33 PE=3 SV=1	A0A024RAE1_HUMAN (+1)	28 kDa	1	1	3	0.2
Death-inducer obliterator 1 OS=Homo sapiens GN=DIDO1 PE=1 SV=5	DIDO1_HUMAN	244 kDa	1	1	3	0.2
Probable ATP-dependent RNA helicase DDX46 OS=Homo sapiens GN=DDX46 PE=1 SV=1	A0A0C4DG89_HUMAN (+3)	117 kDa	2	1	2	0.2
RcC2orf4 (Fragment) OS=Homo sapiens PE=3 SV=1	Q2VIM3_HUMAN (+2)	34 kDa	2	1	2	0.2
PTB domain-containing engulfment adapter protein 1 OS=Homo sapiens GN=GULP1 PE=1 SV=1	GULP1_HUMAN (+1)	34 kDa	2	1	2	0.2
Tubulin-folding cofactor B OS=Homo sapiens GN=TBCB PE=1 SV=1	K7EK42_HUMAN (+1)	21 kDa	3	1	1	0.2
Kynureninase OS=Homo sapiens GN=KYNU PE=2 SV=1	A8K4D5_HUMAN (+1)	52 kDa	1	1	3	0.2
Nuclear protein localization 4 homolog (S. cerevisiae), isoform CRA_a OS=Homo sapiens GN=NPLOC4 PE=4 SV=1	A0A024R8R4_HUMAN (+2)	68 kDa	3	1	1	0.2
DENN domain-containing protein 4C OS=Homo sapiens GN=DENND4C PE=1 SV=1	R4GN35_HUMAN (+1)	218 kDa	1	1	3	0.2
Neuroblastoma-amplified sequence OS=Homo sapiens GN=NBAS PE=1 SV=2	NBAS_HUMAN	269 kDa	4	1	0	0.2
Brefeldin A-inhibited guanine nucleotide-exchange protein 2 OS=Homo sapiens GN=ARFGEF2 PE=1 SV=3	BIG2_HUMAN	202 kDa	0	1	4	0.2
Acetyl-CoA acetyltransferase, mitochondrial OS=Homo sapiens GN=ACAT1 PE=1 SV=1	THIL_HUMAN	45 kDa	2	1	2	0.2
Breast cancer anti-estrogen resistance protein 3 OS=Homo sapiens GN=BCAR3 PE=1 SV=1	BCAR3_HUMAN	93 kDa	2	1	2	0.2
Pyrroline-5-carboxylate reductase OS=Homo sapiens GN=PYCR1 PE=3 SV=1	A0A024R8U9_HUMAN (+5)	33 kDa	2	1	2	0.2
Proteasome subunit alpha type OS=Homo sapiens PE=2 SV=1	B2RDG0_HUMAN (+3)	29 kDa	1	1	3	0.2
Adipocyte plasma membrane-associated protein OS=Homo sapiens GN=APMAP PE=1 SV=2	APMAP_HUMAN (+1)	46 kDa	2	1	2	0.2
Rho guanine nucleotide exchange factor 7 OS=Homo sapiens GN=ARHGEF7 PE=1 SV=1	E9PDQ5_HUMAN (+1)	62 kDa	1	1	3	0.2
Cancer-related nucleoside-triphosphatase OS=Homo sapiens GN=NTPCR PE=1 SV=1	Q5TDF0_HUMAN	25 kDa	4	1	0	0.2
Protein pelota homolog OS=Homo sapiens GN=hCG_2002731 PE=3 SV=1	A0A024QZR3_HUMAN (+2)	43 kDa	1	1	3	0.2
Actin-related protein 2/3 complex subunit 3 OS=Homo sapiens GN=ARPC3 PE=1 SV=3	ARPC3_HUMAN (+2)	21 kDa	4	1	0	0.2
SRPR protein OS=Homo sapiens GN=SRPR PE=2 SV=1	Q6IAX9_HUMAN (+1)	70 kDa	54	12	6	0.196721
Catenin alpha-1 OS=Homo sapiens GN=CTNNA1 PE=1 SV=1	CTNA1_HUMAN (+1)	100 kDa	19	5	6	0.192308
MAP/microtubule affinity-regulating kinase 3 OS=Homo sapiens GN=MARK3 PE=1 SV=1	A0A0A0MQR8_HUMAN (+4)	80 kDa	13	3	2	0.1875
RNA polymerase-associated protein CTR9 homolog OS=Homo sapiens GN=CTR9 PE=1 SV=1	CTR9_HUMAN (+1)	134 kDa	5	2	5	0.181818
Transducin beta-like protein 2 OS=Homo sapiens GN=TBL2 PE=1 SV=1	TBL2_HUMAN (+4)	50 kDa	6	2	4	0.181818
Myosin phosphatase Rho-interacting protein OS=Homo sapiens GN=MPRIP PE=1 SV=3	MPRIP_HUMAN	117 kDa	20	9	29	0.18
THO complex subunit 2 OS=Homo sapiens GN=THOC2 PE=1 SV=1	A0A0C4DG98_HUMAN (+1)	170 kDa	23	10	33	0.175439
Ankycorbin OS=Homo sapiens GN=RAI14 PE=1 SV=2	RAI14_HUMAN	110 kDa	48	20	71	0.166667
Numb-like protein OS=Homo sapiens GN=NUMBL PE=1 SV=1	A0A0C4DGH3_HUMAN (+3)	61 kDa	28	7	13	0.166667
Rho-associated protein kinase OS=Homo sapiens GN=ROCK1 PE=3 SV=1	D9ZGF8_HUMAN (+1)	158 kDa	39	8	8	0.166667
MAP/microtubule affinity-regulating kinase 2, isoform CRA_c OS=Homo sapiens GN=MARK2 PE=4 SV=1	A0A024R5B2_HUMAN (+3)	78 kDa	13	3	4	0.166667
UPF0553 protein C9orf64 OS=Homo sapiens GN=C9orf64 PE=1 SV=1	CI064_HUMAN	39 kDa	4	2	7	0.166667
60S ribosomal protein L35a OS=Homo sapiens GN=RPL35A PE=1 SV=2	RL35A_HUMAN	13 kDa	11	2	0	0.166667
Translocase of inner mitochondrial membrane 50 homolog (Yeast), isoform CRA_b OS=Homo sapiens GN=TIMM50 PE=4 SV=1	A0A024R0M6_HUMAN (+2)	50 kDa	4	2	7	0.166667
Dedicator of cytokinesis protein 9 OS=Homo sapiens GN=DOCK9 PE=1 SV=1	A0A088AWN3_HUMAN (+4)	238 kDa	7	2	4	0.166667
SH3 domain-binding protein 4 OS=Homo sapiens GN=SH3BP4 PE=1 SV=1	SH3B4_HUMAN (+1)	107 kDa	2	1	3	0.166667
MYO9B variant protein OS=Homo sapiens PE=2 SV=1	B0I1T6_HUMAN (+4)	243 kDa	3	1	2	0.166667
Nuclear receptor coactivator 7, isoform CRA_c OS=Homo sapiens GN=NCOA7 PE=4 SV=1	H0UI55_HUMAN (+2)	105 kDa	4	1	1	0.166667
GDP-mannose pyrophosphorylase A, isoform CRA_a OS=Homo sapiens GN=GMPPA PE=4 SV=1	A0A024R482_HUMAN (+1)	46 kDa	2	1	3	0.166667
DKFZP586J0619 protein OS=Homo sapiens GN=DKFZP586J0619 PE=4 SV=1	A4D212_HUMAN (+1)	266 kDa	2	1	3	0.166667
Anaphase-promoting complex subunit 1 OS=Homo sapiens GN=ANAPC1 PE=1 SV=1	APC1_HUMAN	217 kDa	2	1	3	0.166667
Cytosolic acyl coenzyme A thioester hydrolase OS=Homo sapiens GN=ACOT7 PE=1 SV=3	BACH_HUMAN	42 kDa	1	1	4	0.166667
Peptidyl-prolyl cis-trans isomerase OS=Homo sapiens PE=2 SV=1	A8K486_HUMAN (+4)	18 kDa	5	1	0	0.166667
Zinc finger RNA binding protein OS=Homo sapiens GN=ZFR PE=2 SV=1	B2RNR6_HUMAN (+1)	117 kDa	2	1	3	0.166667
Cyclin-dependent kinase 6 OS=Homo sapiens GN=CDK6 PE=1 SV=1	CDK6_HUMAN	37 kDa	3	1	2	0.166667
Biliverdin reductase A OS=Homo sapiens GN=BLVRA PE=1 SV=2	BIEA_HUMAN	33 kDa	3	1	2	0.166667
Regulator of chromosome condensation (Fragment) OS=Homo sapiens GN=RCC1 PE=1 SV=1	C9JW69_HUMAN (+2)	40 kDa	3	1	2	0.166667
Protein-tyrosine-phosphatase OS=Homo sapiens PE=2 SV=1	B4DST5_HUMAN (+1)	165 kDa	2	1	3	0.166667
CDC37 cell division cycle 37 homolog (S. cerevisiae), isoform CRA_a OS=Homo sapiens GN=CDC37 PE=4 SV=1	A0A024R7B7_HUMAN (+1)	44 kDa	4	1	1	0.166667
Importin-11 OS=Homo sapiens GN=IPO11 PE=1 SV=1	IPO11_HUMAN	113 kDa	4	1	1	0.166667
Protein disulfide-isomerase OS=Homo sapiens GN=P4HB PE=3 SV=1	A0A024R8S5_HUMAN (+1)	57 kDa	3	1	2	0.166667
Probable dimethyladenosine transferase OS=Homo sapiens GN=DIMT1 PE=1 SV=1	DIM1_HUMAN (+1)	35 kDa	4	1	1	0.166667
Ngg1 interacting factor 3 like 1 binding protein 1, isoform CRA_a OS=Homo sapiens GN=NIF3L1BP1 PE=4 SV=1	A0A024R332_HUMAN (+1)	24 kDa	5	1	0	0.166667
Actin-related protein 2/3 complex subunit 1A OS=Homo sapiens GN=ARPC1A PE=1 SV=2	ARC1A_HUMAN (+2)	42 kDa	0	1	5	0.166667
Diaphanous homolog 2 (Drosophila), isoform CRA_c OS=Homo sapiens GN=DIAPH2 PE=1 SV=3	A6NML8_HUMAN (+6)	125 kDa	4	1	1	0.166667
Neuroblastoma RAS viral (V-ras) oncogene homolog OS=Homo sapiens GN=NRAS PE=2 SV=1	Q5U091_HUMAN (+1)	21 kDa	5	1	0	0.166667
EF-hand domain family, member D2, isoform CRA_a OS=Homo sapiens GN=EFHD2 PE=4 SV=1	A0A024QZ77_HUMAN (+1)	27 kDa	8	2	5	0.142857
Nuclear pore complex protein Nup98-Nup96 OS=Homo sapiens GN=NUP98 PE=1 SV=4	NUP98_HUMAN	198 kDa	8	2	5	0.142857
Thyroid hormone receptor-associated protein 3 OS=Homo sapiens GN=THRAP3 PE=1 SV=2	TR150_HUMAN	109 kDa	1	1	5	0.142857
Dedicator of cytokinesis protein 11 OS=Homo sapiens GN=DOCK11 PE=1 SV=2	A6NIW2_HUMAN (+1)	238 kDa	4	1	2	0.142857
Cyclin-dependent kinase 12 OS=Homo sapiens GN=CDK12 PE=1 SV=2	CDK12_HUMAN	164 kDa	3	1	3	0.142857
UDP-N-acetylglucosamine--peptide N-acetylglucosaminyltransferase 110 kDa subunit OS=Homo sapiens GN=OGT PE=1 SV=3	OGT1_HUMAN	117 kDa	3	1	3	0.142857
Eukaryotic translation initiation factor 3 subunit J OS=Homo sapiens GN=EIF3S1 PE=3 SV=1	A0A024R5S5_HUMAN (+1)	29 kDa	3	1	3	0.142857
Rab11 family-interacting protein 5 OS=Homo sapiens GN=RAB11FIP5 PE=1 SV=1	RFIP5_HUMAN (+1)	70 kDa	1	1	5	0.142857
Dermcidin OS=Homo sapiens GN=DCD PE=1 SV=2	DCD_HUMAN	11 kDa	5	1	1	0.142857
Sorting nexin 6, isoform CRA_b OS=Homo sapiens GN=SNX6 PE=1 SV=1	A0A0A0MRI2_HUMAN (+2)	48 kDa	2	1	4	0.142857
Histone H1.0 OS=Homo sapiens GN=H1F0 PE=1 SV=3	H10_HUMAN	21 kDa	2	1	4	0.142857
Golgi-associated PDZ and coiled-coil motif-containing protein OS=Homo sapiens GN=GOPC PE=1 SV=1	GOPC_HUMAN	51 kDa	4	1	2	0.142857
DNA repair protein-complementing XP-G cells OS=Homo sapiens GN=ERCC5 PE=1 SV=1	A0A087WUH0_HUMAN (+5)	133 kDa	3	1	3	0.142857
Reticulon-4 OS=Homo sapiens GN=RTN4 PE=1 SV=2	RTN4_HUMAN	130 kDa	5	1	1	0.142857
N-alpha-acetyltransferase 25, NatB auxiliary subunit OS=Homo sapiens GN=NAA25 PE=1 SV=1	NAA25_HUMAN (+1)	112 kDa	4	1	2	0.142857
ATPase, H+ transporting, lysosomal 42kDa, V1 subunit C1, isoform CRA_a OS=Homo sapiens GN=ATP6V1C1 PE=4 SV=1	A0A024R9I0_HUMAN (+1)	44 kDa	0	1	6	0.142857
Basic leucine zipper and W2 domains 2, isoform CRA_a OS=Homo sapiens GN=BZW2 PE=4 SV=1	A0A024RA42_HUMAN (+6)	48 kDa	4	1	2	0.142857
Numb homolog (Drosophila), isoform CRA_f OS=Homo sapiens GN=NUMB PE=4 SV=1	A0A024R681_HUMAN (+4)	66 kDa	20	4	8	0.137931
Inverted formin-2 OS=Homo sapiens GN=INF2 PE=1 SV=2	INF2_HUMAN	136 kDa	14	3	7	0.136364
MHC class I antigen (Fragment) OS=Homo sapiens GN=HLA-A PE=3 SV=1	I6R1A7_HUMAN (+6)	32 kDa	11	2	3	0.133333
Electron transfer flavoprotein subunit beta OS=Homo sapiens GN=ETFB PE=1 SV=3	ETFB_HUMAN	28 kDa	2	2	12	0.133333
Lamin-B1 OS=Homo sapiens GN=LMNB1 PE=1 SV=2	LMNB1_HUMAN	66 kDa	11	2	3	0.133333
Disco-interacting protein 2 homolog A OS=Homo sapiens GN=DIP2A PE=1 SV=2	DIP2A_HUMAN	170 kDa	10	2	4	0.133333
Coiled-coil domain-containing protein 47 OS=Homo sapiens GN=CCDC47 PE=1 SV=1	CCD47_HUMAN	56 kDa	67	9	2	0.128571
Desmoglein-2 OS=Homo sapiens GN=DSG2 PE=1 SV=2	DSG2_HUMAN	122 kDa	13	4	18	0.125
60S ribosomal protein L37a OS=Homo sapiens GN=RPL37A PE=1 SV=2	RL37A_HUMAN	10 kDa	22	3	1	0.125
Anillin, actin binding protein (Scraps homolog, Drosophila), isoform CRA_e OS=Homo sapiens GN=ANLN PE=4 SV=1	A0A024RA49_HUMAN (+2)	124 kDa	1	1	6	0.125
Electron transfer flavoprotein subunit alpha, mitochondrial OS=Homo sapiens GN=ETFA PE=1 SV=1	ETFA_HUMAN (+3)	35 kDa	3	1	4	0.125
Mitochondrial ribosomal protein S27, isoform CRA_a OS=Homo sapiens GN=MRPS27 PE=4 SV=1	A0A024RAJ1_HUMAN (+4)	48 kDa	3	1	4	0.125
Ribonucleases P/MRP protein subunit POP1 OS=Homo sapiens GN=POP1 PE=1 SV=2	POP1_HUMAN (+1)	115 kDa	5	1	2	0.125
Very-long-chain enoyl-CoA reductase OS=Homo sapiens GN=TECR PE=1 SV=1	TECR_HUMAN (+2)	36 kDa	1	1	6	0.125
Very-long-chain (3R)-3-hydroxyacyl-CoA dehydratase 3 OS=Homo sapiens GN=HACD3 PE=1 SV=1	H3BPZ1_HUMAN (+2)	40 kDa	3	1	4	0.125
Hydroxysteroid dehydrogenase-like protein 2 OS=Homo sapiens GN=HSDL2 PE=1 SV=1	HSDL2_HUMAN	45 kDa	3	1	4	0.125
Ubiquitin conjugation factor E4 A OS=Homo sapiens GN=UBE4A PE=1 SV=2	UBE4A_HUMAN (+1)	123 kDa	6	1	1	0.125
Acyl-coenzyme A thioesterase 9, mitochondrial OS=Homo sapiens GN=ACOT9 PE=1 SV=2	ACOT9_HUMAN	50 kDa	5	1	2	0.125
Lysine-specific demethylase PHF2 OS=Homo sapiens GN=PHF2 PE=1 SV=4	PHF2_HUMAN	121 kDa	3	1	4	0.125
cDNA FLJ75500, highly similar to Homo sapiens EH domain binding protein 1, mRNA OS=Homo sapiens PE=2 SV=1	A8K930_HUMAN	132 kDa	36	6	12	0.122449
Catenin delta-1 OS=Homo sapiens GN=CTNND1 PE=1 SV=2	C9JZR2_HUMAN (+2)	105 kDa	40	6	10	0.117647
ANKRD26 protein OS=Homo sapiens GN=ANKRD26 PE=2 SV=1	A1L497_HUMAN (+2)	198 kDa	18	4	15	0.117647
Leucine-rich repeat-containing protein 59 OS=Homo sapiens GN=LRRC59 PE=1 SV=1	LRC59_HUMAN	35 kDa	13	2	3	0.117647
Lamin B receptor, isoform CRA_a OS=Homo sapiens GN=LBR PE=4 SV=1	A0A024R3R5_HUMAN (+1)	71 kDa	22	3	3	0.115385
Mitotic checkpoint protein BUB3 OS=Homo sapiens GN=BUB3 PE=1 SV=1	BUB3_HUMAN	37 kDa	10	2	7	0.111111
CD44 antigen OS=Homo sapiens GN=CD44 PE=1 SV=3	CD44_HUMAN (+3)	82 kDa	7	1	1	0.111111
U2 small nuclear RNA auxillary factor 1 isoform a OS=Homo sapiens GN=U2AF1 PE=2 SV=1	B5BU08_HUMAN (+1)	28 kDa	2	1	6	0.111111
Splicing factor 3B subunit 2 OS=Homo sapiens GN=SF3B2 PE=1 SV=1	A0A087WZZ5_HUMAN (+1)	98 kDa	4	1	4	0.111111
Cyclin-dependent kinase 9 (CDC2-related kinase), isoform CRA_a OS=Homo sapiens GN=CDK9 PE=4 SV=1	A0A024R880_HUMAN (+3)	43 kDa	4	1	4	0.111111
TMEM214 protein (Fragment) OS=Homo sapiens GN=TMEM214 PE=2 SV=1	B3LEU8_HUMAN (+1)	75 kDa	19	2	0	0.1
Phosphatidylinositol-4-phosphate 3-kinase, catalytic subunit type 2 alpha OS=Homo sapiens GN=PIK3C2A PE=4 SV=1	L7RRS0_HUMAN (+1)	191 kDa	1	1	8	0.1
Profilin-1 OS=Homo sapiens GN=PFN1 PE=1 SV=2	PROF1_HUMAN	15 kDa	9	1	0	0.1
Threonylcarbamoyladenosine tRNA methylthiotransferase OS=Homo sapiens GN=CDKAL1 PE=1 SV=1	CDKAL_HUMAN	65 kDa	9	1	0	0.1
Phosphatase and actin regulator 4 OS=Homo sapiens GN=PHACTR4 PE=1 SV=1	PHAR4_HUMAN	78 kDa	34	4	7	0.0952381
Oxysterol-binding protein OS=Homo sapiens GN=OSBPL8 PE=3 SV=1	A0A024RBB8_HUMAN (+2)	101 kDa	19	2	1	0.0952381
cDNA, FLJ93569, highly similar to Homo sapiens synaptotagmin-like 4 (granuphilin-a) (SYTL4), mRNA OS=Homo sapiens PE=2 SV=1	B2R7R4_HUMAN (+1)	76 kDa	8	1	2	0.0909091
Protein DEK OS=Homo sapiens GN=DEK PE=1 SV=1	DEK_HUMAN	43 kDa	3	1	7	0.0909091
Transcription elongation factor SPT6 OS=Homo sapiens GN=SUPT6H PE=1 SV=2	SPT6H_HUMAN	199 kDa	3	1	7	0.0909091
Partitioning defective 3 homolog OS=Homo sapiens GN=PARD3 PE=1 SV=1	F5GZI3_HUMAN (+4)	82 kDa	8	1	2	0.0909091
Condensin complex subunit 3 OS=Homo sapiens GN=NCAPG PE=1 SV=1	CND3_HUMAN (+1)	114 kDa	3	1	7	0.0909091
Non-specific serine/threonine protein kinase OS=Homo sapiens GN=CDC42BPB PE=4 SV=1	A0A024R6N2_HUMAN (+1)	194 kDa	8	1	2	0.0909091
Metadherin, isoform CRA_a OS=Homo sapiens GN=MTDH PE=4 SV=1	A0A024R9D2_HUMAN (+1)	64 kDa	77	8	11	0.0898876
2',3'-cyclic nucleotide 3' phosphodiesterase, isoform CRA_a OS=Homo sapiens GN=CNP PE=4 SV=1	A0A024R1T5_HUMAN (+1)	45 kDa	7	1	4	0.0833333
Sideroflexin OS=Homo sapiens GN=SFXN3 PE=1 SV=1	A0A0A0MS41_HUMAN (+2)	36 kDa	8	1	3	0.0833333
Alcohol dehydrogenase class-3 OS=Homo sapiens GN=ADH5 PE=1 SV=4	ADHX_HUMAN (+3)	40 kDa	5	1	6	0.0833333
Transmembrane protein 2, isoform CRA_b OS=Homo sapiens GN=TMEM2 PE=4 SV=1	A0A024R229_HUMAN (+1)	154 kDa	10	1	1	0.0833333
Ribosomal protein L5 OS=Homo sapiens GN=RPL5 PE=2 SV=1	A2RUM7_HUMAN (+2)	34 kDa	8	1	3	0.0833333
Thymopoietin, isoform CRA_c OS=Homo sapiens GN=TMPO PE=4 SV=1	A0A024RBE7_HUMAN (+1)	51 kDa	58	5	3	0.0806452
Ankyrin repeat and LEM domain-containing protein 2 OS=Homo sapiens GN=ANKLE2 PE=1 SV=4	ANKL2_HUMAN	104 kDa	12	1	0	0.0769231
Neurogenic locus notch homolog protein 2 OS=Homo sapiens GN=NOTCH2 PE=1 SV=3	NOTC2_HUMAN	265 kDa	5	1	7	0.0769231
Synaptosomal-associated protein 29 OS=Homo sapiens GN=SNAP29 PE=1 SV=1	SNP29_HUMAN	29 kDa	9	1	3	0.0769231
Copine-8 OS=Homo sapiens GN=CPNE8 PE=1 SV=2	CPNE8_HUMAN (+1)	63 kDa	12	1	0	0.0769231
Band 4.1-like protein 2 OS=Homo sapiens GN=EPB41L2 PE=1 SV=1	E41L2_HUMAN	113 kDa	48	6	33	0.0731707
Cytoplasmic protein NCK1 OS=Homo sapiens GN=NCK1 PE=1 SV=1	NCK1_HUMAN (+1)	43 kDa	10	1	3	0.0714286
Acyl-Coenzyme A binding domain containing 3, isoform CRA_a OS=Homo sapiens GN=ACBD3 PE=4 SV=1	A0A024R3P9_HUMAN (+1)	61 kDa	9	1	4	0.0714286
Nucleoporin NUP188 homolog OS=Homo sapiens GN=NUP188 PE=1 SV=1	NU188_HUMAN	196 kDa	5	1	8	0.0714286
Kinectin 1 (Kinesin receptor), isoform CRA_a OS=Homo sapiens GN=KTN1 PE=4 SV=1	A0A024R663_HUMAN (+1)	156 kDa	285	21	24	0.0677419
Ribosome-binding protein 1 OS=Homo sapiens GN=RRBP1 PE=1 SV=1	A0A0A0MRV0_HUMAN (+2)	152 kDa	29	2	2	0.0625
Chromatin modifying protein 2B OS=Homo sapiens GN=CHMP2B PE=2 SV=1	B2RE76_HUMAN (+1)	24 kDa	12	1	3	0.0625
Tyrosine-protein phosphatase non-receptor type OS=Homo sapiens GN=PTPN1 PE=2 SV=1	A8K3M3_HUMAN (+1)	50 kDa	14	1	2	0.0588235
Liprin-beta-1 OS=Homo sapiens GN=PPFIBP1 PE=1 SV=2	LIPB1_HUMAN	114 kDa	54	4	16	0.056338
Twinfilin-1 OS=Homo sapiens GN=TWF1 PE=1 SV=3	TWF1_HUMAN	40 kDa	10	1	7	0.0555556
Ras association (RalGDS/AF-6) and pleckstrin homology domains 1, isoform CRA_b OS=Homo sapiens GN=RAPH1 PE=1 SV=1	C9K0J5_HUMAN	141 kDa	11	1	9	0.047619
Spectrin domain with coiled-coils 1, isoform CRA_a OS=Homo sapiens GN=SPECC1 PE=4 SV=1	A0A024QYY9_HUMAN (+2)	119 kDa	19	1	4	0.0416667
Gamma-adducin OS=Homo sapiens GN=ADD3 PE=1 SV=1	A0A087WX08_HUMAN (+3)	75 kDa	20	1	3	0.0416667
Disks large homolog 5 OS=Homo sapiens GN=DLG5 PE=1 SV=4	DLG5_HUMAN	214 kDa	3	1	21	0.04
UBX domain-containing protein 4 OS=Homo sapiens GN=UBXN4 PE=1 SV=2	UBXN4_HUMAN (+1)	57 kDa	26	1	0	0.037037
Receptor protein-tyrosine kinase OS=Homo sapiens PE=2 SV=1	A8K2T7_HUMAN (+3)	134 kDa	10	1	17	0.0357143
Melanoma cell adhesion molecule, isoform CRA_a OS=Homo sapiens GN=MCAM PE=4 SV=1	A0A024R3I5_HUMAN (+1)	72 kDa	23	1	5	0.0344828
Roundabout homolog 1 OS=Homo sapiens GN=ROBO1 PE=1 SV=1	A0A087WTM1_HUMAN (+3)	176 kDa	12	1	19	0.03125
Vesicle-associated membrane protein-associated protein A OS=Homo sapiens GN=VAPA PE=1 SV=3	VAPA_HUMAN (+1)	28 kDa	30	1	2	0.030303
Flotillin 1 variant (Fragment) OS=Homo sapiens PE=2 SV=1	Q53HQ0_HUMAN	47 kDa	4	1	84	0.011236
Flotillin-2 OS=Homo sapiens GN=FLOT2 PE=1 SV=2	FLOT2_HUMAN (+1)	47 kDa	6	2	211	0.00917431
Afadin OS=Homo sapiens GN=MLLT4 PE=1 SV=2	A8MQ02_HUMAN (+3)	202 kDa	18	0	24	0
Integrin beta-1 OS=Homo sapiens GN=ITGB1 PE=1 SV=2	ITB1_HUMAN	88 kDa	25	0	7	0
Syntaxin-5 OS=Homo sapiens GN=STX5 PE=1 SV=2	STX5_HUMAN	40 kDa	31	0	0	0
DnaJ homolog subfamily C member 1 OS=Homo sapiens GN=DNAJC1 PE=1 SV=1	DNJC1_HUMAN	64 kDa	28	0	1	0
Thioredoxin-related transmembrane protein 1 OS=Homo sapiens GN=TMX1 PE=1 SV=1	TMX1_HUMAN	32 kDa	26	0	0	0
Brain-specific angiogenesis inhibitor 1-associated protein 2 OS=Homo sapiens GN=BAIAP2 PE=1 SV=1	BAIP2_HUMAN	61 kDa	21	0	2	0
ADP-ribosylation-like factor 6 interacting protein 5, isoform CRA_a OS=Homo sapiens GN=ARL6IP5 PE=4 SV=1	A0A024R371_HUMAN (+3)	22 kDa	23	0	0	0
1-phosphatidylinositol 4,5-bisphosphate phosphodiesterase beta-4 OS=Homo sapiens GN=PLCB4 PE=1 SV=3	PLCB4_HUMAN	134 kDa	22	0	0	0
CD8 antigen, alpha polypeptide (P32), isoform CRA_c OS=Homo sapiens GN=CD8A PE=1 SV=1	B8ZZZ4_HUMAN (+4)	22 kDa	18	0	0	0
Myristoylated alanine-rich C-kinase substrate OS=Homo sapiens GN=MARCKS PE=1 SV=1	A0A087WZH7_HUMAN (+1)	32 kDa	13	0	4	0
Stromal interaction molecule 1 OS=Homo sapiens GN=STIM1 PE=1 SV=3	STIM1_HUMAN (+1)	77 kDa	18	0	0	0
Protocadherin-7 OS=Homo sapiens GN=PCDH7 PE=1 SV=2	PCDH7_HUMAN	116 kDa	12	0	3	0
Transforming acidic coiled-coil-containing protein 1 OS=Homo sapiens GN=TACC1 PE=1 SV=2	TACC1_HUMAN (+1)	88 kDa	17	0	0	0
Non-specific serine/threonine protein kinase OS=Homo sapiens GN=CDC42BPA PE=1 SV=1	A0A0A0MRJ0_HUMAN (+3)	194 kDa	12	0	3	0
1-phosphatidylinositol 4,5-bisphosphate phosphodiesterase beta-1 OS=Homo sapiens GN=PLCB1 PE=1 SV=1	PLCB1_HUMAN	139 kDa	16	0	0	0
Coxsackievirus and adenovirus receptor OS=Homo sapiens GN=CXADR PE=1 SV=1	CXAR_HUMAN	40 kDa	8	0	1	0
Palmitoyltransferase OS=Homo sapiens GN=ZDHHC5 PE=3 SV=1	A0A024R546_HUMAN (+1)	78 kDa	6	0	5	0
Heme oxygenase 1 (Fragment) OS=Homo sapiens GN=HMOX1 PE=2 SV=1	F2YMD9_HUMAN (+2)	33 kDa	12	0	0	0
Basigin OS=Homo sapiens GN=BSG PE=1 SV=2	BASI_HUMAN (+2)	42 kDa	11	0	0	0
SH2 domain-containing adapter protein B OS=Homo sapiens GN=SHB PE=1 SV=2	SHB_HUMAN	55 kDa	10	0	2	0
Brain acid soluble protein 1 OS=Homo sapiens GN=BASP1 PE=1 SV=2	BASP1_HUMAN	23 kDa	10	0	1	0
Phosphoglycolate phosphatase OS=Homo sapiens GN=PGP PE=1 SV=1	PGP_HUMAN	34 kDa	4	0	5	0
40S ribosomal protein S12 OS=Homo sapiens GN=RPS12 PE=1 SV=3	RS12_HUMAN	15 kDa	11	0	0	0
Inorganic pyrophosphatase OS=Homo sapiens GN=PPA1 PE=1 SV=2	IPYR_HUMAN (+1)	33 kDa	6	0	2	0
Protein-tyrosine-phosphatase OS=Homo sapiens GN=PTPRJ PE=1 SV=1	A0A087WTK0_HUMAN (+2)	146 kDa	8	0	1	0
Pre-B-cell leukemia transcription factor-interacting protein 1 OS=Homo sapiens GN=PBXIP1 PE=1 SV=1	PBIP1_HUMAN (+3)	81 kDa	10	0	0	0
Translocation protein SEC63 homolog OS=Homo sapiens GN=SEC63 PE=1 SV=2	SEC63_HUMAN (+1)	88 kDa	10	0	0	0
Myelin protein zero-like 1, isoform CRA_b OS=Homo sapiens GN=MPZL1 PE=2 SV=1	A8K5D4_HUMAN (+3)	29 kDa	8	0	1	0
Transmembrane protein 237 OS=Homo sapiens GN=TMEM237 PE=1 SV=1	A0A087WWU1_HUMAN (+1)	45 kDa	8	0	0	0
1-phosphatidylinositol 4,5-bisphosphate phosphodiesterase beta-3 OS=Homo sapiens GN=PLCB3 PE=1 SV=2	PLCB3_HUMAN	139 kDa	7	0	0	0
GIPC PDZ domain containing family, member 1, isoform CRA_a OS=Homo sapiens GN=GIPC1 PE=4 SV=1	A0A024R7I0_HUMAN (+2)	36 kDa	2	0	4	0
Solute carrier family 38, member 1, isoform CRA_a OS=Homo sapiens GN=SLC38A1 PE=4 SV=1	A0A024R124_HUMAN (+3)	54 kDa	4	0	2	0
STEAP family member 3, isoform CRA_b OS=Homo sapiens GN=STEAP3 PE=4 SV=1	A0A024RAD7_HUMAN (+2)	55 kDa	2	0	4	0
Syntaxin binding protein 5 (Tomosyn) OS=Homo sapiens GN=STXBP5 PE=2 SV=1	Q14DD4_HUMAN (+1)	123 kDa	6	0	1	0
Ubiquitin-conjugating enzyme E2 J1 OS=Homo sapiens GN=UBE2J1 PE=1 SV=2	UB2J1_HUMAN (+1)	35 kDa	7	0	0	0
Insulin-degrading enzyme OS=Homo sapiens GN=IDE PE=1 SV=4	IDE_HUMAN	118 kDa	5	0	2	0
Na(+)/H(+) exchange regulatory cofactor NHE-RF1 OS=Homo sapiens GN=SLC9A3R1 PE=1 SV=4	NHRF1_HUMAN	39 kDa	3	0	2	0
Transcription elongation regulator 1 OS=Homo sapiens GN=TCERG1 PE=1 SV=2	TCRG1_HUMAN	124 kDa	5	0	2	0
Ubiquitin-conjugating enzyme E2 Z OS=Homo sapiens GN=UBE2Z PE=1 SV=2	UBE2Z_HUMAN (+1)	38 kDa	1	0	4	0
CCAAT/enhancer-binding protein zeta OS=Homo sapiens GN=CEBPZ PE=1 SV=3	CEBPZ_HUMAN	121 kDa	4	0	0	0
Vang-like 1 (Van gogh, Drosophila), isoform CRA_b OS=Homo sapiens GN=VANGL1 PE=4 SV=1	A0A024R0E3_HUMAN (+1)	60 kDa	7	0	0	0
LEM domain containing 3, isoform CRA_a OS=Homo sapiens GN=LEMD3 PE=4 SV=1	A0A024RBB9_HUMAN (+1)	100 kDa	7	0	0	0
Vesicle transport protein USE1 (Fragment) OS=Homo sapiens GN=USE1 PE=1 SV=1	M0QYT5_HUMAN (+1)	18 kDa	7	0	0	0
Pleckstrin homology domain-containing family A member 1 OS=Homo sapiens GN=PLEKHA1 PE=1 SV=2	PKHA1_HUMAN (+1)	46 kDa	4	0	2	0
Cleft lip and palate transmembrane protein 1-like protein OS=Homo sapiens GN=CLPTM1L PE=1 SV=1	CLP1L_HUMAN (+1)	62 kDa	1	0	4	0
La-related protein 7 OS=Homo sapiens GN=LARP7 PE=1 SV=1	LARP7_HUMAN	67 kDa	3	0	2	0
Proteasome activator complex subunit 4 OS=Homo sapiens GN=PSME4 PE=1 SV=2	PSME4_HUMAN	211 kDa	2	0	4	0
Disks large homolog 1 OS=Homo sapiens GN=DLG1 PE=1 SV=1	A0A0C4DFT3_HUMAN (+1)	100 kDa	3	0	3	0
CDC42 effector protein (Rho GTPase binding) 4, isoform CRA_a OS=Homo sapiens GN=CDC42EP4 PE=2 SV=1	B2R6D8_HUMAN (+1)	38 kDa	6	0	0	0
Charged multivesicular body protein 5 OS=Homo sapiens GN=CHMP5 PE=1 SV=1	CHMP5_HUMAN	25 kDa	3	0	3	0
Protein CMSS1 OS=Homo sapiens GN=CMSS1 PE=1 SV=2	CMS1_HUMAN (+1)	32 kDa	3	0	2	0
Inositol polyphosphate 5-phosphatase OCRL-1 OS=Homo sapiens GN=OCRL PE=1 SV=3	OCRL_HUMAN (+1)	104 kDa	3	0	2	0
Non-specific protein-tyrosine kinase OS=Homo sapiens PE=2 SV=1	B2RA70_HUMAN (+1)	61 kDa	5	0	1	0
Tumor protein D54 OS=Homo sapiens GN=TPD52L2 PE=1 SV=1	A0A087WYR3_HUMAN	24 kDa	1	0	4	0
Translocon-associated protein subunit alpha OS=Homo sapiens GN=SSR1 PE=1 SV=3	SSRA_HUMAN (+5)	32 kDa	6	0	0	0
Mitochondrial carrier homolog 2 OS=Homo sapiens GN=MTCH2 PE=1 SV=1	MTCH2_HUMAN (+1)	33 kDa	4	0	2	0
Fibronectin type III domain containing 3A, isoform CRA_d OS=Homo sapiens GN=FNDC3A PE=4 SV=1	A0A024RDT9_HUMAN (+2)	132 kDa	5	0	0	0
Kinase D-interacting substrate of 220 kDa OS=Homo sapiens GN=KIDINS220 PE=1 SV=3	KDIS_HUMAN (+3)	197 kDa	0	0	6	0
2-hydroxyacylsphingosine 1-beta-galactosyltransferase OS=Homo sapiens GN=UGT8 PE=2 SV=2	CGT_HUMAN	61 kDa	6	0	0	0
Zinc finger FYVE domain-containing protein 16 OS=Homo sapiens GN=ZFYVE16 PE=1 SV=3	ZFY16_HUMAN	169 kDa	0	0	6	0
Lysine-specific demethylase 3B OS=Homo sapiens GN=KDM3B PE=1 SV=2	KDM3B_HUMAN	192 kDa	0	0	6	0
Mitochondrial amidoxime-reducing component 1 OS=Homo sapiens GN=MARC1 PE=1 SV=1	MARC1_HUMAN	38 kDa	5	0	0	0
Starch-binding domain-containing protein 1 OS=Homo sapiens GN=STBD1 PE=1 SV=1	STBD1_HUMAN (+2)	39 kDa	5	0	0	0
SLIT and NTRK-like protein 4 OS=Homo sapiens GN=SLITRK4 PE=2 SV=1	SLIK4_HUMAN	94 kDa	5	0	0	0
Plasma membrane citrate carrier OS=Homo sapiens GN=SLC25A1 PE=2 SV=1	D9HTE9_HUMAN (+2)	35 kDa	2	0	3	0
Heterogeneous nuclear ribonucleoprotein A2/B1, isoform CRA_b OS=Homo sapiens GN=HNRPA2B1 PE=4 SV=1	A0A024RA27_HUMAN (+3)	36 kDa	2	0	3	0
Phosducin-like protein OS=Homo sapiens GN=PDCL PE=1 SV=3	PHLP_HUMAN	34 kDa	2	0	3	0
Vacuolar protein sorting-associated protein 45 OS=Homo sapiens GN=VPS45 PE=1 SV=1	VPS45_HUMAN	65 kDa	2	0	2	0
Nuclear RNA export factor 1 (Fragment) OS=Homo sapiens GN=NXF1 PE=1 SV=1	E9PIN3_HUMAN (+1)	68 kDa	2	0	3	0
Brain-specific angiogenesis inhibitor 1-associated protein 2-like protein 1 OS=Homo sapiens GN=BAIAP2L1 PE=1 SV=2	BI2L1_HUMAN	57 kDa	4	0	1	0
Eukaryotic translation initiation factor 3 subunit H OS=Homo sapiens GN=EIF3H PE=1 SV=1	A0A087WZK9_HUMAN (+6)	40 kDa	1	0	3	0
Cyclin-dependent kinase 4, isoform CRA_a OS=Homo sapiens GN=CDK4 PE=4 SV=1	A0A024RBB6_HUMAN (+4)	34 kDa	4	0	1	0
Succinyl-CoA ligase subunit beta OS=Homo sapiens GN=SUCLG2 PE=3 SV=1	A0A024R325_HUMAN (+2)	47 kDa	1	0	4	0
Cytoskeleton associated protein 2 OS=Homo sapiens GN=CKAP2 PE=2 SV=1	B2RMQ4_HUMAN (+1)	77 kDa	0	0	5	0
Aldo-keto reductase family 1 member C1 OS=Homo sapiens GN=AKR1C1 PE=1 SV=1	A0A0A0MT30_HUMAN (+1)	37 kDa	3	0	1	0
Protein polybromo-1 OS=Homo sapiens GN=PBRM1 PE=1 SV=1	PB1_HUMAN	193 kDa	1	0	4	0
Structural maintenance of chromosomes flexible hinge domain-containing protein 1 OS=Homo sapiens GN=SMCHD1 PE=1 SV=2	SMHD1_HUMAN	226 kDa	1	0	2	0
Serine/arginine repetitive matrix protein 2 OS=Homo sapiens GN=SRRM2 PE=1 SV=2	SRRM2_HUMAN	300 kDa	3	0	0	0
ADP-ribosylation factor-like protein 13B OS=Homo sapiens GN=ARL13B PE=1 SV=1	AR13B_HUMAN (+1)	49 kDa	4	0	0	0
Vasorin OS=Homo sapiens GN=VASN PE=1 SV=1	VASN_HUMAN	72 kDa	5	0	0	0
Non-specific serine/threonine protein kinase OS=Homo sapiens GN=PAK4 PE=4 SV=1	A0A024R0J1_HUMAN (+3)	64 kDa	5	0	0	0
Microsomal glutathione S-transferase 1, isoform CRA_a OS=Homo sapiens GN=MGST1 PE=4 SV=1	A0A024RAX2_HUMAN (+2)	18 kDa	5	0	0	0
G protein-regulated inducer of neurite outgrowth 1 OS=Homo sapiens GN=GPRIN1 PE=2 SV=2	GRIN1_HUMAN	102 kDa	0	0	5	0
Protein-methionine sulfoxide oxidase MICAL2 OS=Homo sapiens GN=MICAL2 PE=1 SV=1	MICA2_HUMAN	127 kDa	5	0	0	0
40S ribosomal protein S20 OS=Homo sapiens GN=RPS20 PE=1 SV=1	RS20_HUMAN	13 kDa	5	0	0	0
Charged multivesicular body protein 7 OS=Homo sapiens GN=CHMP7 PE=1 SV=1	CHMP7_HUMAN (+1)	51 kDa	4	0	0	0
Anion exchange protein OS=Homo sapiens GN=SLC4A7 PE=1 SV=1	A0A0A0MST8_HUMAN (+3)	135 kDa	4	0	0	0
Protein S100-A4 OS=Homo sapiens GN=S100A4 PE=1 SV=1	S10A4_HUMAN	12 kDa	5	0	0	0
Oxysterol-binding protein OS=Homo sapiens PE=2 SV=1	B2RDK3_HUMAN (+1)	55 kDa	4	0	0	0
Tyrosine-protein phosphatase non-receptor type OS=Homo sapiens GN=PTPN2 PE=2 SV=1	A8K3N4_HUMAN (+1)	45 kDa	2	0	0	0
SCARB1 protein OS=Homo sapiens GN=SCARB1 PE=1 SV=1	B7ZKQ9_HUMAN (+1)	54 kDa	5	0	0	0
Nectin-2 OS=Homo sapiens GN=PVRL2 PE=1 SV=1	PVRL2_HUMAN (+1)	58 kDa	2	0	2	0
Endoplasmic reticulum-Golgi intermediate compartment protein 1 OS=Homo sapiens GN=ERGIC1 PE=1 SV=1	ERGI1_HUMAN (+1)	33 kDa	3	0	1	0
[truncated: 108 more rows]

## Sheet: F_1
Identified Proteins	Accession Number	Molecular Weight	Flot	Neg	Cavin1	Myr	CD20	SCORE
[truncated: 2,736 more rows]

## Sheet: F_2
Identified Proteins	Accession Number	Molecular Weight	Flot B	Neg B	Cavin1 B	Myr B	CD20 B	SCORE
[truncated: 2,736 more rows]

[truncated: 4 more sheets: F1+F2, G_1, G_2, G1+G2]
