# Supplementary material for: BioID identifies proteins involved in the cell biology of caveolae
Source: PLoS One. 2018 Dec 27;13(12):e0209856. doi: 10.1371/journal.pone.0209856 (PMC6307745; doi:10.1371/journal.pone.0209856)
Supplement: S2 File — As shown. (XLSX) [file pone.0209856.s008.xlsx]

## Sheet: Sheet1
Gene Symbol	Full Gene Name	Gene ID	Sense siRNA Sequence	Antisense siRNA Sequence
CD2AP	CD2-associated protein	23607	CUAUGAAGGUACUAAUGAAtt	UUCAUUAGUACCUUCAUAGgc
CD2AP	CD2-associated protein	23607	CGAACUUAAUGGUAAAGAAtt	UUCUUUACCAUUAAGUUCGcc
CD2AP	CD2-associated protein	23607	CUGGAACAGUGUACCCAAAtt	UUUGGGUACACUGUUCCAGaa
CKAP5	cytoskeleton associated protein 5	9793	GACUAGCUGCUGAUAAGAAtt	UUCUUAUCAGCAGCUAGUCca
CKAP5	cytoskeleton associated protein 5	9793	CAAAGGAUGUCAUUCGUAAtt	UUACGAAUGACAUCCUUUGgt
CKAP5	cytoskeleton associated protein 5	9793	GGAGAAUGGUUCGACUGUUtt	AACAGUCGAACCAUUCUCCag
CSDE1	cold shock domain containing E1, RNA-binding	7812	GGUCGUAAUUCUAACUCCAtt	UGGAGUUAGAAUUACGACCta
CSDE1	cold shock domain containing E1, RNA-binding	7812	GGUUGAAUUUAGUAUUAGUtt	ACUAAUACUAAAUUCAACCtt
CSDE1	cold shock domain containing E1, RNA-binding	7812	GCCUAAUGGUUCUUCGUCAtt	UGACGAAGAACCAUUAGGCga
HDLBP	high density lipoprotein binding protein	3069	GAGCGUACCAAGGAUCUAAtt	UUAGAUCCUUGGUACGCUCat
HDLBP	high density lipoprotein binding protein	3069	CUGCAAGACUUGGAGCUAAtt	UUAGCUCCAAGUCUUGCAGtt
HDLBP	high density lipoprotein binding protein	3069	GACCUUCACCGUUACGUUAtt	UAACGUAACGGUGAAGGUCaa
NAV1	neuron navigator 1	89796	GCUUCCUCAUACUCGGAUAtt	UAUCCGAGUAUGAGGAAGCtg
NAV1	neuron navigator 1	89796	GCGACAUUCCCAUACCAUUtt	AAUGGUAUGGGAAUGUCGCct
NAV1	neuron navigator 1	89796	GGCUUGCACUUGAGCUUCAtt	UGAAGCUCAAGUGCAAGCCat
PRRC2C	proline-rich coiled-coil 2C	23215	GAUGGAGUCUGCACGCAAAtt	UUUGCGUGCAGACUCCAUCtt
PRRC2C	proline-rich coiled-coil 2C	23215	GCAGCAACAGAAUCCGCAAtt	UUGCGGAUUCUGUUGCUGCtg
PRRC2C	proline-rich coiled-coil 2C	23215	CGCCCUUCCACUUUACGAAtt	UUCGUAAAGUGGAAGGGCGtg
PTRF	polymerase I and transcript release factor	284119	CGAGCAAUACGGUGAGCAAtt	UUGCUCACCGUAUUGCUCGtg
PTRF	polymerase I and transcript release factor	284119	GUCGGGAUCUCAGAGGAAAtt	UUUCCUCUGAGAUCCCGACtt
PTRF	polymerase I and transcript release factor	284119	CAUCUCUACUAAGCGAAAAtt	UUUUCGCUUAGUAGAGAUGgg
TXNRD1	thioredoxin reductase 1	7296	GGUUUACCAUAGUUACUUUtt	AAAGUAACUAUGGUAAACCtc
TXNRD1	thioredoxin reductase 1	7296	CAAUGUGCCUUACAUCUAUtt	AUAGAUGUAAGGCACAUUGgt
TXNRD1	thioredoxin reductase 1	7296	GCAUCAAGUUUAUAAGACAtt	UGUCUUAUAAACUUGAUGCca
SiSel_NC1	Silencer Select Negative Control #1 siRNA	0
SiSel_NC1	Silencer Select Negative Control #1 siRNA	0
SiSel_NC2	Silencer Select Negative Control #2 siRNA	0
